# Supplementary material for: Differential enrichment of H3K9me3 in intrahepatic cholangiocarcinoma
Source: BMC Med Genomics. 2022 Aug 26;15:185. doi: 10.1186/s12920-022-01338-1 (PMC9414128; doi:10.1186/s12920-022-01338-1)
Supplement: Supplementary file 1 — Additional file 1. Result of H3K9me3 Peaks. [file 12920_2022_1338_MOESM1_ESM.csv]

Table S1:Result of H3K9me3 Peaks
PeakID (cmd=annotatePeaks.pl DEGpeak.bed hg19)	Chr	Start	End	Strand	Peak Score	Focus Ratio/Region Size	Annotation	Detailed Annotation	Distance to TSS	Nearest PromoterID	Entrez ID	Nearest Unigene	Nearest Refseq	Nearest Ensembl	Gene Name	Gene Alias	Gene Description	Gene Type
./peak/HIBEpic-H3K9me3peak10577	chr18	4510713	4511029	+	172	NA	Intergenic	(TGG)n|Simplerepeat|Simplerepeat	-55564	NM004746	9229	Hs.594640	NM004746	ENSG00000170579	DLGAP1	DAP-1|DAP-1-ALPHA|DAP-1-BETA|DAP1|DLGAP1A|DLGAP1B|GKAP|SAPAP1	DLG associated protein 1	protein-coding
./peak/HIBEpic-H3K9me3peak26473	chr8	144751564	144751764	+	116	NA	Intergenic	LTR10B1|LTR|ERV1	-14985	NM001100599	286075	Hs.521922	NM173831	ENSG00000181135	ZNF707	-	zinc finger protein 707	protein-coding
./peak/HIBEpic-H3K9me3peak12602	chr19	54860335	54861521	+	114	NA	Intergenic	L1P4e|LINE|L1	-10495	NM012276	23547	Hs.406708	NM012276	ENSG00000239961	LILRA4	CD85g|ILT7	leukocyte immunoglobulin like receptor A4	protein-coding
./peak/HIBEpic-H3K9me3peak12021	chr19	42418737	42418958	+	114	NA	intron (NM001365103intron 1 of 5)	C-rich|Lowcomplexity|Lowcomplexity	14026	NM001365103	390937	Hs.590950	NM001365103	ENSG00000268041	LOC390937	-	ETS domain-containing transcription factor ERF	protein-coding
./peak/HIBEpic-H3K9me3peak13078	chr2	187129	187264	+	111	NA	Intergenic	MLT1F2|LTR|ERVL-MaLR	69144	NM001282687	26751	Hs.515951	NM015677	ENSG00000035115	SH3YL1	RAY	SH3 and SYLF domain containing 1	protein-coding
./peak/HIBEpic-H3K9me3peak16604	chr20	48234029	48234307	+	109	NA	Intergenic	(CACCC)n|Simplerepeat|Simplerepeat	-49494	NM000961	5740	Hs.302085	NM000961	ENSG00000124212	PTGIS	CYP8|CYP8A1|PGIS|PTGI	prostaglandin I2 synthase	protein-coding
./peak/HIBEpic-H3K9me3peak23549	chr7	44592854	44592973	+	105	NA	Intergenic	LTR14B|LTR|ERVK	-11984	NM001300967	29881	Hs.567486	NM013389	ENSG00000015520	NPC1L1	LDLCQ7|NPC11L1|SLC65A2	NPC1 like intracellular cholesterol transporter 1	protein-coding
./peak/HIBEpic-H3K9me3peak17565	chr21	38931319	38931819	+	105	NA	Intergenic	MLT1G3|LTR|ERVL-MaLR	138968	NM130438	1859	Hs.368240	NM001396	ENSG00000157540	DYRK1A	DYRK|DYRK1|HP86|MNB|MNBH|MRD7	dual specificity tyrosine phosphorylation regulated kinase 1A	protein-coding
./peak/HIBEpic-H3K9me3peak21728	chr6	4283283	4283529	+	104	NA	Intergenic	Intergenic	-93143	NR125874	102724096	Hs.571140	NR125874		LOC102724096	-	uncharacterized LOC102724096	ncRNA
./peak/HIBEpic-H3K9me3peak22575	chr6	110820819	110820999	+	103	NA	Intergenic	HERVK9-int|LTR|ERVK	-23093	NM033125	85413	Hs.520319	NM033125	ENSG00000004809	SLC22A16	CT2|FLIPT2|HEL-S-18|OAT6|OCT6|OKB1|dJ261K5.1	solute carrier family 22 member 16	protein-coding
./peak/HIBEpic-H3K9me3peak15399	chr2	240566144	240566703	+	98	NA	Intergenic	CpG	-118131	NR037808	150935	Hs.555582	NR037808		LOC150935	-	uncharacterized LOC150935	ncRNA
./peak/HIBEpic-H3K9me3peak22671	chr6	134411427	134411580	+	94	NA	Intergenic	THE1B|LTR|ERVL-MaLR	27315	NR037938	387065	Hs.571061	NR037938		HMGA1P7	HMGA1L7	high mobility group AT-hook 1 pseudogene 7	pseudo
./peak/HIBEpic-H3K9me3peak24574	chr7	94508266	94508407	+	93	NA	Intergenic	HERVIP10FH-int|LTR|ERV1	-28570	NM001166160	55607	Hs.21816	NM017650	ENSG00000158528	PPP1R9A	NRB1|NRBI|Neurabin-I	protein phosphatase 1 regulatory subunit 9A	protein-coding
./peak/HIBEpic-H3K9me3peak18781	chr3	125811005	125811663	+	93	NA	intron (NM001164475intron 1 of 9)	MER9a2|LTR|ERVK	-8200	NM001008486	54946	Hs.573007	NM017836	ENSG00000114544	SLC41A3	SLC41A1-L2	solute carrier family 41 member 3	protein-coding
./peak/HIBEpic-H3K9me3peak3075	chr1	232276277	232276406	+	93	NA	Intergenic	Intergenic	214761	NR126441	104472714		NR126441	ENSG00000226758	DISC1-IT1	-	DISC1 intronic transcript 1	ncRNA
./peak/HIBEpic-H3K9me3peak8636	chr16	31529191	31529336	+	92	NA	Intergenic	Intergenic	-9551	NM022744	64755	Hs.9003	NM022744	ENSG00000140688	C16orf58	RUS	chromosome 16 open reading frame 58	protein-coding
./peak/HIBEpic-H3K9me3peak6042	chr12	47947223	47947349	+	92	NA	Intergenic	Intergenic	138495	NR149087	111082992	Hs.380659	NR149087		LINC02156	-	long intergenic non-protein coding RNA 2156	ncRNA
./peak/HIBEpic-H3K9me3peak3463	chr10	38410350	38410487	+	92	NA	3' UTR (NM001324259exon 8 of 8)	3' UTR (NM001324259exon 8 of 8)	27153	NM001324246	7587	Hs.292575	NM003421	ENSG00000075407	ZNF37A	KOX21|ZNF37	zinc finger protein 37A	protein-coding
./peak/HIBEpic-H3K9me3peak12199	chr19	48410794	48410914	+	91	NA	promoter-TSS (NR004437)	promoter-TSS (NR004437)	-81	NR024216	100169959	Hs.723093	NR024216		SNAR-A13	-	small NF90 (ILF3) associated RNA A13	snRNA
./peak/HIBEpic-H3K9me3peak13171	chr2	7281511	7281644	+	91	NA	Intergenic	7SK|RNA|RNA	-63566	NR110252	101929452		NR110252	ENSG00000223884	LOC101929452	-	uncharacterized LOC101929452	ncRNA
./peak/HIBEpic-H3K9me3peak24863	chr7	132032622	132032744	+	91	NA	intron (NM020911intron 3 of 31)	intron (NM020911intron 3 of 31)	87063	NR134565	101928807	Hs.552131	NR134565		LOC101928807	-	uncharacterized LOC101928807	ncRNA
./peak/HIBEpic-H3K9me3peak19780	chr4	9324704	9324943	+	91	NA	Intergenic	Intergenic	-2068	NM001242330	728393	Hs.553810	NM001242330	ENSG00000235780	USP17L27	-	ubiquitin specific peptidase 17 like family member 27	protein-coding
./peak/HIBEpic-H3K9me3peak27195	chr9	118230417	118231043	+	90	NA	Intergenic	LTR1D|LTR|ERV1	275788	NR109805	101928775	Hs.522362	NR109805	ENSG00000228714	LOC101928775	-	uncharacterized LOC101928775	ncRNA
./peak/HIBEpic-H3K9me3peak15726	chr20	4345814	4345943	+	90	NA	Intergenic	Intergenic	-115944	NM000678	146	Hs.557	NM000678	ENSG00000171873	ADRA1D	ADRA1|ADRA1A|ADRA1R|ALPHA1|DAR|dJ779E11.2	adrenoceptor alpha 1D	protein-coding
./peak/HIBEpic-H3K9me3peak3607	chr10	45511100	45511219	+	90	NA	Intergenic	Intergenic	14788	NM006963	7570	Hs.462693	NM006963	ENSG00000165512	ZNF22	HKR-T1|KOX15|ZNF422|Zfp422	zinc finger protein 22	protein-coding
./peak/HIBEpic-H3K9me3peak707	chr1	23268999	23269550	+	90	NA	Intergenic	Intergenic	30085	NM001289974	646262		NM001289974	ENSG00000215906	LACTBL1	-	lactamase beta like 1	protein-coding
./peak/HIBEpic-H3K9me3peak4216	chr10	100995389	100995532	+	90	NA	exon (NM001166244exon 1 of 11)	exon (NM001166244exon 1 of 11)	172	NM001166245	60495	Hs.500750	NM021828	ENSG00000172987	HPSE2	HPA2|HPR2|UFS|UFS1	heparanase 2 (inactive)	protein-coding
./peak/HIBEpic-H3K9me3peak1923	chr1	154682999	154683139	+	89	NA	intron (NM001204087intron 8 of 8)	intron (NM001204087intron 8 of 8)	-82596	NM001365045	103	Hs.12341	NM001111	ENSG00000160710	ADAR	ADAR1|AGS6|DRADA|DSH|DSRAD|G1P1|IFI-4|IFI4|K88DSRBP|P136	adenosine deaminase RNA specific	protein-coding
./peak/HIBEpic-H3K9me3peak17720	chr21	44714220	44714338	+	89	NA	Intergenic	L1ME3F|LINE|L1	37640	NR103713	100126693	Hs.473952	NR103713		LINC00322	C21orf136|NCRNA00322	long intergenic non-protein coding RNA 322	ncRNA
./peak/HIBEpic-H3K9me3peak13680	chr2	67232829	67232967	+	89	NA	Intergenic	Intergenic	-80680	NR110564	102800447	Hs.144196	NR110564		LINC01828	-	long intergenic non-protein coding RNA 1828	ncRNA
./peak/HIBEpic-H3K9me3peak20811	chr5	6440465	6440629	+	89	NA	Intergenic	MLT1N2|LTR|ERVL-MaLR	-8425	NM001145161	134111	Hs.126856	NM001145161	ENSG00000215218	UBE2QL1	-	ubiquitin conjugating enzyme E2 Q family like 1	protein-coding
./peak/HIBEpic-H3K9me3peak4602	chr10	124551563	124551722	+	88	NA	intron (NR003570intron 23 of 27)	intron (NR003570intron 23 of 27)	35432	NR003570	375940	Hs.650695	NM198577	ENSG00000176584	DMBT1P1	-	deleted in malignant brain tumors 1 pseudogene 1	pseudo
./peak/HIBEpic-H3K9me3peak13182	chr2	8671183	8671331	+	87	NA	Intergenic	Intergenic	52665	NR110257	101929567	Hs.634706	NR110257	ENSG00000236008	LINC01814	-	long intergenic non-protein coding RNA 1814	ncRNA
./peak/HIBEpic-H3K9me3peak26853	chr9	94529924	94530055	+	87	NA	intron (NM001318204intron 2 of 7)	intron (NM001318204intron 2 of 7)	-131362	NR037489	100500902		NR037489	ENSG00000283351	MIR3910-2	mir-3910-2	microRNA 3910-2	ncRNA
./peak/HIBEpic-H3K9me3peak19112	chr3	141965786	141965934	+	87	NA	Intergenic	AluSz6|SINE|Alu	-21433	NR033289	256356	Hs.135904	NM152776	ENSG00000175066	GK5	-	glycerol kinase 5	protein-coding
./peak/HIBEpic-H3K9me3peak1292	chr1	62833003	62833193	+	87	NA	Intergenic	Intergenic	-47993	NM181712	163782	Hs.283398	NM181712	ENSG00000132854	KANK4	ANKRD38|dJ1078M7.1	KN motif and ankyrin repeat domains 4	protein-coding
./peak/HIBEpic-H3K9me3peak3191	chr1	244722046	244722218	+	87	NA	intron (NM001130957intron 9 of 21)	intron (NM001130957intron 9 of 21)	-94218	NR123736	51029	Hs.498317	NM016076	ENSG00000121644	DESI2	C1orf121|CGI-146|DESI|DESI1|DeSI-2|FAM152A|PNAS-4|PPPDE1	desumoylating isopeptidase 2	protein-coding
./peak/HIBEpic-H3K9me3peak469	chr1	14360379	14360525	+	87	NA	Intergenic	Intergenic	284542	NM001007257	7799	Hs.371823	NM012231	ENSG00000116731	PRDM2	HUMHOXY1|KMT8|KMT8A|MTB-ZF|RIZ|RIZ1|RIZ2	PR/SET domain 2	protein-coding
./peak/HIBEpic-H3K9me3peak8702	chr16	33237220	33241258	+	86	NA	Intergenic	(GCTG)n|Simplerepeat|Simplerepeat	-7657	NR158162	105369266		NR158162		LOC105369266	-	uncharacterized LOC105369266	ncRNA
./peak/HIBEpic-H3K9me3peak11374	chr19	17046793	17046921	+	86	NA	intron (NM015692intron 23 of 41)	AluJb|SINE|Alu	-39099	NR147452	27151	Hs.631644	NM015692	ENSG00000160111	CPAMD8	ASGD8|K-CAP|VIP	C3 and PZP like alpha-2-macroglobulin domain containing 8	protein-coding
./peak/HIBEpic-H3K9me3peak15156	chr2	235464188	235464309	+	86	NA	Intergenic	MLT1I|LTR|ERVL-MaLR	-58523	NM001282431	10123	Hs.111554	NM005737	ENSG00000188042	ARL4C	ARL7|LAK	ADP ribosylation factor like GTPase 4C	protein-coding
./peak/HIBEpic-H3K9me3peak25618	chr8	29364857	29364985	+	86	NA	Intergenic	AluJr|SINE|Alu	-156720	NM001394	1846	Hs.417962	NM001394	ENSG00000120875	DUSP4	HVH2|MKP-2|MKP2|TYP	dual specificity phosphatase 4	protein-coding
./peak/HIBEpic-H3K9me3peak26691	chr9	70418164	70418343	+	85	NA	Intergenic	MER54A|LTR|ERVL	10646	NM199244	349334	Hs.712520	NM199244	ENSG00000184659	FOXD4L4	FOXD4L2|FOXD4b|bA460E7.2	forkhead box D4 like 4	protein-coding
./peak/HIBEpic-H3K9me3peak2367	chr1	201344933	201345051	+	85	NA	intron (NM001276347intron 1 of 15)	intron (NM001276347intron 1 of 15)	1816	NM001001432	7139	Hs.533613	NM000364	ENSG00000118194	TNNT2	CMD1D|CMH2|CMPD2|LVNC6|RCM3|TnTC|cTnT	troponin T2cardiac type	protein-coding
./peak/HIBEpic-H3K9me3peak22916	chr6	161065930	161066087	+	85	NA	exon (NM005577exon 4 of 39)	exon (NM005577exon 4 of 39)	19283	NM005577	4018	Hs.520120	NM005577	ENSG00000198670	LPA	AK38|APOA|LP	lipoprotein(a)	protein-coding
./peak/HIBEpic-H3K9me3peak1761	chr1	144551196	144551340	+	85	NA	intron (NM001278267intron 52 of 130)	ERVL-E-int|LTR|ERVL	-42420	NR102404	728841	Hs.445080	NM001037501		NBPF8	NBPF8P	NBPF member 8	protein-coding
./peak/HIBEpic-H3K9me3peak17474	chr21	34741932	34742234	+	84	NA	Intergenic	Intergenic	-33119	NM005534	3460	Hs.634632	NM005534	ENSG00000159128	IFNGR2	AF-1|IFGR2|IFNGT1|IMD28	interferon gamma receptor 2	protein-coding
./peak/HIBEpic-H3K9me3peak22902	chr6	161040381	161040704	+	84	NA	intron (NM005577intron 12 of 38)	intron (NM005577intron 12 of 38)	44749	NM005577	4018	Hs.520120	NM005577	ENSG00000198670	LPA	AK38|APOA|LP	lipoprotein(a)	protein-coding
./peak/HIBEpic-H3K9me3peak15271	chr2	238560098	238560216	+	84	NA	intron (NM001137550intron 1 of 23)	L1MC5|LINE|L1	23927	NM001137550	9208	Hs.471779	NM004735	ENSG00000124831	LRRFIP1	FLAP-1|FLAP1|FLIIAP1|GCF-2|GCF2|HUFI-1|TRIP	LRR binding FLII interacting protein 1	protein-coding
./peak/HIBEpic-H3K9me3peak1792	chr1	146326748	146326917	+	84	NA	intron (NM001351365intron 73 of 94)	L1MEf|LINE|L1	-47025	NM001278141	149013	Hs.666981	NM001278141	ENSG00000268043	NBPF12	COAS1|KIAA1245	NBPF member 12	protein-coding
./peak/HIBEpic-H3K9me3peak24456	chr7	73363715	73363851	+	84	NA	Intergenic	AluJr|SINE|Alu	-78336	NM001278918	2006	Hs.647061	NM000501	ENSG00000049540	ELN	ADCL1|SVAS|WBS|WS	elastin	protein-coding
./peak/HIBEpic-H3K9me3peak65	chr1	2633688	2634227	+	84	NA	intron (NM001242672intron 5 of 7)	intron (NM001242672intron 5 of 7)	-69502	NM033467	79258	Hs.591453	NM033467	ENSG00000142606	MMEL1	MMEL2|NEP2|NEPII|NL1|NL2|SEP	membrane metalloendopeptidase like 1	protein-coding
./peak/HIBEpic-H3K9me3peak2745	chr1	224875338	224875494	+	84	NA	intron (NR136287intron 3 of 4)	LTR26|LTR|ERV1	71397	NM152495	149111	Hs.731723	NM152495	ENSG00000143786	CNIH3	CNIH-3	cornichon family AMPA receptor auxiliary protein 3	protein-coding
./peak/HIBEpic-H3K9me3peak12265	chr19	50642084	50642641	+	83	NA	TTS (NR024230).2	TTS (NR024230).2	132	NR024230	100170217	Hs.723095	NR024230		SNAR-B2	-	small NF90 (ILF3) associated RNA B2	snRNA
./peak/HIBEpic-H3K9me3peak14374	chr2	123168844	123168965	+	83	NA	Intergenic	MLT1A|LTR|ERVL-MaLR	655677	NM004622	7247	Hs.75066	NM004622	ENSG00000211460	TSN	BCLF-1|C3PO|RCHF1|REHF-1|TBRBP|TRSLN	translin	protein-coding
./peak/HIBEpic-H3K9me3peak1270	chr1	56419209	56419354	+	83	NA	Intergenic	LTR16E2|LTR|ERVL	8521	NR147161	105378738	Hs.121473	NR147161	ENSG00000233079	LINC01755	-	long intergenic non-protein coding RNA 1755	ncRNA
./peak/HIBEpic-H3K9me3peak25409	chr7	158328160	158328279	+	83	NA	intron (NM001308267intron 1 of 21)	intron (NM001308267intron 1 of 21)	-2714	NR030325	693180		NR030325	ENSG00000207637	MIR595	MIRN595|hsa-mir-595	microRNA 595	ncRNA
./peak/HIBEpic-H3K9me3peak2239	chr1	181075659	181075797	+	83	NA	Intergenic	Intergenic	17892	NM016545	51278	Hs.15725	NM016545	ENSG00000162783	IER5	SBBI48	immediate early response 5	protein-coding
./peak/HIBEpic-H3K9me3peak14038	chr2	98826385	98826512	+	83	NA	intron (NR144297intron 12 of 18)	intron (NR144297intron 12 of 18)	60452	NM001345864	200403	Hs.269977	NM144992	ENSG00000168658	VWA3B	SCAR22	von Willebrand factor A domain containing 3B	protein-coding
./peak/HIBEpic-H3K9me3peak21903	chr6	26787771	26787898	+	82	NA	Intergenic	L1MEf|LINE|L1	-127854	NM001242798	79692	Hs.126280	NM024639	ENSG00000181315	ZNF322	HCG12|ZNF322A|ZNF388|ZNF489	zinc finger protein 322	protein-coding
./peak/HIBEpic-H3K9me3peak1029	chr1	39445594	39445720	+	82	NA	Intergenic	FLAMC|SINE|Alu	-11259	NM001136275	79647	Hs.293563	NM024595	ENSG00000174574	AKIRIN1	C1orf108|STRF2	akirin 1	protein-coding
./peak/HIBEpic-H3K9me3peak26782	chr9	91889119	91889266	+	82	NA	Intergenic	AluJb|SINE|Alu	-36918	NM001827	1164	Hs.83758	NM001827	ENSG00000123975	CKS2	CKSHS2	CDC28 protein kinase regulatory subunit 2	protein-coding
./peak/HIBEpic-H3K9me3peak23976	chr7	56258347	56258494	+	82	NA	Intergenic	Intergenic	-74310	NM001145712	389493	Hs.177948	NM001145712	ENSG00000185290	NUPR2	NUPR1L	nuclear protein 2transcriptional regulator	protein-coding
./peak/HIBEpic-H3K9me3peak14004	chr2	97774791	97774928	+	82	NA	Intergenic	Intergenic	-4031	NM198555	375248	Hs.541894	NM198555	ENSG00000135976	ANKRD36	UNQ2430	ankyrin repeat domain 36	protein-coding
./peak/HIBEpic-H3K9me3peak23861	chr7	51977918	51978062	+	82	NA	Intergenic	LTR26|LTR|ERV1	-517037	NR157843	107986794		NR157843		LOC107986794	-	uncharacterized LOC107986794	ncRNA
./peak/HIBEpic-H3K9me3peak13100	chr2	960420	961042	+	81	NA	intron (NM018968intron 1 of 16)	intron (NM018968intron 1 of 16)	-13653	NR136151	101060391	Hs.120377	NR136151		SNTG2-AS1	-	SNTG2 antisense RNA 1	ncRNA
./peak/HIBEpic-H3K9me3peak10066	chr17	39270323	39270456	+	81	NA	intron (NM001322457intron 1 of 1)	LTR1D|LTR|ERV1	4211	NM001322457	728224	Hs.307019	NM031960	ENSG00000204880	KRTAP4-8	KAP4.8|KRTAP4.8	keratin associated protein 4-8	protein-coding
./peak/HIBEpic-H3K9me3peak23834	chr7	51110329	51111425	+	81	NA	intron (NM001346441intron 9 of 12)	intron (NM001346441intron 9 of 12)	-249727	NM001001555	2887	Hs.164060	NM005311	ENSG00000106070	GRB10	GRB-IR|Grb-10|IRBP|MEG1|RSS	growth factor receptor bound protein 10	protein-coding
./peak/HIBEpic-H3K9me3peak28054	chrY	13451201	13451738	+	81	NA	Intergenic	(CATTC)n|Simplerepeat|Simplerepeat	1081920	NR033667	352887	Hs.546221	NR033667	ENSG00000206159	GYG2P1	GYG2P	glycogenin 2 pseudogene 1	pseudo
./peak/HIBEpic-H3K9me3peak4694	chr10	127050850	127051026	+	80	NA	Intergenic	Intergenic	-201339	NM001083914	1488	Hs.501345	NM001329	ENSG00000175029	CTBP2	-	C-terminal binding protein 2	protein-coding
./peak/HIBEpic-H3K9me3peak16762	chr20	55537779	55537911	+	80	NA	Intergenic	MLT1F|LTR|ERVL-MaLR	-250907	NR110631	102723590	Hs.667674	NR110631		BMP7-AS1	-	BMP7 antisense RNA 1	ncRNA
./peak/HIBEpic-H3K9me3peak12723	chr19	56281580	56281713	+	80	NA	intron (NM001277397intron 1 of 2)	MER41G|LTR|ERV1	1162	NM001277397	729974		NM001277397	ENSG00000229292	RFPL4AL1	RNF210B	ret finger protein like 4A like 1	protein-coding
./peak/HIBEpic-H3K9me3peak24960	chr7	139945793	139945916	+	80	NA	Intergenic	MER31B|LTR|ERV1	68793	NR024451	100134229	Hs.634333	NR024451	ENSG00000260231	KDM7A-DT	JHDM1D-AS1	KDM7A divergent transcript	ncRNA
./peak/HIBEpic-H3K9me3peak10770	chr18	71871942	71872086	+	80	NA	Intergenic	G-rich|Lowcomplexity|Lowcomplexity	56256	NM014177	29090	Hs.532835	NM014177	ENSG00000075336	TIMM21	C18orf55|HSPC154|TIM21	translocase of inner mitochondrial membrane 21	protein-coding
./peak/HIBEpic-H3K9me3peak8558	chr16	22762459	22762580	+	80	NA	Intergenic	LTR33|LTR|ERVL	-62964	NM006043	9956	Hs.115830	NM006043	ENSG00000122254	HS3ST2	30ST2|3OST2	heparan sulfate-glucosamine 3-sulfotransferase 2	protein-coding
./peak/HIBEpic-H3K9me3peak14600	chr2	148079285	148079417	+	80	NA	Intergenic	MSTA-int|LTR|ERVL-MaLR	-522735	NM001278580	92	Hs.470174	NM001616	ENSG00000121989	ACVR2A	ACTRII|ACVR2	activin A receptor type 2A	protein-coding
./peak/HIBEpic-H3K9me3peak5515	chr11	115680073	115680417	+	79	NA	Intergenic	L2a|LINE|L2	-49327	NR034148	283143	Hs.130499	NR034148		LINC00900	-	long intergenic non-protein coding RNA 900	ncRNA
./peak/HIBEpic-H3K9me3peak8856	chr16	53604951	53605070	+	79	NA	Intergenic	L1MEb|LINE|L1	-67794	NM001308325	64400	Hs.380897	NM022476	ENSG00000166971	AKTIP	FT1|FTS	AKT interacting protein	protein-coding
./peak/HIBEpic-H3K9me3peak14821	chr2	183917898	183918024	+	79	NA	Intergenic	HERVK9-int|LTR|ERVK	-14776	NM013436	10787	Hs.603732	NM013436	ENSG00000061676	NCKAP1	HEM2|NAP1|NAP125|p125Nap1	NCK associated protein 1	protein-coding
./peak/HIBEpic-H3K9me3peak19836	chr4	24661514	24661658	+	79	NA	Intergenic	MLT1H|LTR|ERVL-MaLR	-75409	NM001358	1665	Hs.696074	NM001358	ENSG00000109606	DHX15	DBP1|DDX15|HRH2|PRP43|PRPF43|PrPp43p	DEAH-box helicase 15	protein-coding
./peak/HIBEpic-H3K9me3peak13787	chr2	74788222	74788367	+	79	NA	intron (NM001321739intron 8 of 10)	(GGA)n|Simplerepeat|Simplerepeat	7007	NM001318867	1796	Hs.103854	NM001381	ENSG00000115325	DOK1	P62DOK|pp62	docking protein 1	protein-coding
./peak/HIBEpic-H3K9me3peak9706	chr17	11649795	11649945	+	79	NA	intron (NM001372intron 31 of 68)	THE1C|LTR|ERVL-MaLR	-136349	NM004662	1770	Hs.567259	NM001372	ENSG00000007174	DNAH9	CILD40|DNAH17L|DNEL1|DYH9|Dnahc9|HL-20|HL20	dynein axonemal heavy chain 9	protein-coding
./peak/HIBEpic-H3K9me3peak15239	chr2	237895794	237895913	+	79	NA	Intergenic	Intergenic	68957	NR135202	93463	Hs.652810	NR135202	ENSG00000124835	LOC93463	-	uncharacterized LOC93463	ncRNA
./peak/HIBEpic-H3K9me3peak12764	chr19	56703207	56703330	+	79	NA	exon (NM001080456exon 2 of 4)	exon (NM001080456exon 2 of 4)	1153	NM001080456	342933	Hs.132130	NM001080456	ENSG00000197213	ZSCAN5B	ZNF371|ZNF495B	zinc finger and SCAN domain containing 5B	protein-coding
./peak/HIBEpic-H3K9me3peak18726	chr3	120341158	120341450	+	78	NA	Intergenic	HERVIP10FH-int|LTR|ERV1	26121	NM004547	4710	Hs.304613	NM004547	ENSG00000065518	NDUFB4	B15|CI-B15	NADH:ubiquinone oxidoreductase subunit B4	protein-coding
./peak/HIBEpic-H3K9me3peak603	chr1	19096794	19096912	+	78	NA	Intergenic	Intergenic	89302	NM152232	80834	Hs.553548	NM152232	ENSG00000179002	TAS1R2	GPR71|T1R2|TR2	taste 1 receptor member 2	protein-coding
./peak/HIBEpic-H3K9me3peak14511	chr2	134612239	134612769	+	78	NA	Intergenic	Intergenic	-265002	NM001371457
./peak/HIBEpic-H3K9me3peak23647	chr7	46084124	46084310	+	78	NA	Intergenic	HERVK9-int|LTR|ERVK	-123346	NM001013398	3486	Hs.450230	NM000598	ENSG00000146674	IGFBP3	BP-53|IBP3	insulin like growth factor binding protein 3	protein-coding
./peak/HIBEpic-H3K9me3peak17408	chr21	33402444	33403008	+	78	NA	Intergenic	(CACTC)n|Simplerepeat|Simplerepeat	55882	NR038033	100551499	Hs.224449	NR038033		LINC00159	C21orf44|NCRNA00159	long intergenic non-protein coding RNA 159	ncRNA
./peak/HIBEpic-H3K9me3peak1576	chr1	113020730	113020856	+	78	NA	intron (NM001291880intron 1 of 4)	AluJb|SINE|Alu	11630	NM004185	7482	Hs.258575	NM004185	ENSG00000134245	WNT2B	WNT13	Wnt family member 2B	protein-coding
./peak/HIBEpic-H3K9me3peak16904	chr20	57065384	57065531	+	78	NA	intron (NR130908intron 1 of 1)	Arthur1|DNA|hAT-Tip100	24537	NR130908	164284	Hs.119286	NM153360	ENSG00000198768	APCDD1L	-	APC down-regulated 1 like	protein-coding
./peak/HIBEpic-H3K9me3peak27424	chr9	136879178	136879688	+	78	NA	Intergenic	CpG	-11165	NR149319	266655	Hs.654869	NM001355256	ENSG00000235106	BRD3OS	LINC00094|LP2477|NCRNA00094	BRD3 opposite strand	protein-coding
./peak/HIBEpic-H3K9me3peak11343	chr19	16044656	16044996	+	78	NA	intron (NM021187intron 1 of 11)	(TGAG)n|Simplerepeat|Simplerepeat	850	NM021187	57834	Hs.187393	NM021187	ENSG00000171903	CYP4F11	CYPIVF11	cytochrome P450 family 4 subfamily F member 11	protein-coding
./peak/HIBEpic-H3K9me3peak10793	chr18	74964823	74965026	+	78	NA	intron (NM001480intron 1 of 2)	(CCA)n|Simplerepeat|Simplerepeat	3120	NM001480	2587	Hs.272191	NM001480	ENSG00000166573	GALR1	GALNR|GALNR1	galanin receptor 1	protein-coding
./peak/HIBEpic-H3K9me3peak27007	chr9	100481554	100481680	+	78	NA	intron (NR147055intron 7 of 10)	intron (NR147055intron 7 of 10)	-21926	NR149092	7507	Hs.654364	NM000380	ENSG00000136936	XPA	XP1|XPAC	XPADNA damage recognition and repair factor	protein-coding
./peak/HIBEpic-H3K9me3peak15526	chr2	242838665	242838905	+	77	NA	intron (NR135766intron 2 of 2)	G-rich|Lowcomplexity|Lowcomplexity	2506	NR135768	285095	Hs.85890	NR135766	ENSG00000216921	LOC285095	-	uncharacterized LOC285095	ncRNA
./peak/HIBEpic-H3K9me3peak16962	chr20	57708061	57708388	+	77	NA	Intergenic	Intergenic	-57851	NM178457	128611	Hs.473204	NM178457	ENSG00000124203	ZNF831	C20orf174	zinc finger protein 831	protein-coding
./peak/HIBEpic-H3K9me3peak26251	chr8	133686263	133686459	+	77	NA	intron (NR135907intron 1 of 10)	(GGA)n|Simplerepeat|Simplerepeat	1430	NR135906	23639	Hs.591865	NM012472	ENSG00000129295	LRRC6	CILD19|LRTP|TSLRP	leucine rich repeat containing 6	protein-coding
./peak/HIBEpic-H3K9me3peak19411	chr3	194744818	194744936	+	77	NA	Intergenic	L1MA9|LINE|L1	-70440	NR104188	100874528	Hs.581659	NR104188	ENSG00000233303	XXYLT1-AS1	-	XXYLT1 antisense RNA 1	ncRNA
./peak/HIBEpic-H3K9me3peak25826	chr8	62003659	62003782	+	77	NA	Intergenic	MLT1D|LTR|ERVL-MaLR	-123413	NR034003	100130298	Hs.636194	NR034003		LOC100130298	-	hCG1816373-like	ncRNA
./peak/HIBEpic-H3K9me3peak14754	chr2	174189219	174189346	+	77	NA	Intergenic	Intergenic	-30318	NM145810	83879	Hs.470654	NM031942	ENSG00000144354	CDCA7	ICF3|JPO1	cell division cycle associated 7	protein-coding
./peak/HIBEpic-H3K9me3peak13417	chr2	31050740	31050858	+	77	NA	Intergenic	MER57-int|LTR|ERV1	-20487	NM144575	92291	Hs.660911	NM144575	ENSG00000162949	CAPN13	-	calpain 13	protein-coding
./peak/HIBEpic-H3K9me3peak15142	chr2	234785959	234786116	+	77	NA	Intergenic	Intergenic	-8982	NR024322	151507	Hs.355809	NM001166217	ENSG00000224287	MSL3P1	MSL3L2	MSL complex subunit 3 pseudogene 1	pseudo
./peak/HIBEpic-H3K9me3peak25164	chr7	155035310	155035435	+	77	NA	Intergenic	HERVK9-int|LTR|ERVK	-54110	NM001346591	3638	Hs.520819	NM005542	ENSG00000186480	INSIG1	CL6	insulin induced gene 1	protein-coding
./peak/HIBEpic-H3K9me3peak21464	chr5	169797716	169797842	+	76	NA	intron (NM001034838intron 1 of 7)	intron (NM001034838intron 1 of 7)	17288	NM001034838	30820	Hs.484111	NM014592	ENSG00000182132	KCNIP1	KCHIP1|VABP	potassium voltage-gated channel interacting protein 1	protein-coding
./peak/HIBEpic-H3K9me3peak25547	chr8	11562104	11562285	+	76	NA	promoter-TSS (NR132779)	promoter-TSS (NR132779)	483	NM002052	2626	Hs.243987	NM002052	ENSG00000136574	GATA4	ASD2|TACHD|TOF|VSD1	GATA binding protein 4	protein-coding
./peak/HIBEpic-H3K9me3peak3933	chr10	77148119	77148246	+	76	NA	intron (NR120651intron 1 of 3)	MER63A|DNA|hAT-Blackjack	-13104	NR024421	100131213	Hs.534598	NR024421	ENSG00000237149	ZNF503-AS2	C10orf41|NCRNA00245	ZNF503 antisense RNA 2	ncRNA
./peak/HIBEpic-H3K9me3peak15246	chr2	238070066	238070197	+	76	NA	Intergenic	Intergenic	75599	NM006710	10920	Hs.531713	NM006710	ENSG00000198612	COPS8	COP9|CSN8|SGN8	COP9 signalosome subunit 8	protein-coding
./peak/HIBEpic-H3K9me3peak1758	chr1	144533633	144534178	+	76	NA	intron (NM001278267intron 52 of 130)	CpG	-42300	NR104073	101954264		NR104073	ENSG00000277610	RNVU1-4	RNU1-102|RNU1-50|RNVU1-5|vU1.4|vU1.5	RNAvariant U1 small nuclear 4	snRNA
./peak/HIBEpic-H3K9me3peak623	chr1	19857980	19858102	+	76	NA	Intergenic	MLT1F1|LTR|ERVL-MaLR	-46008	NM001206540	832	Hs.432760	NM004930	ENSG00000077549	CAPZB	CAPB|CAPPB|CAPZ	capping actin protein of muscle Z-line subunit beta	protein-coding
./peak/HIBEpic-H3K9me3peak18950	chr3	130269301	130269459	+	76	NA	Intergenic	THE1A|LTR|ERVL-MaLR	-9798	NM001102608	131873	Hs.591282	NM001102608	ENSG00000206384	COL6A6	-	collagen type VI alpha 6 chain	protein-coding
./peak/HIBEpic-H3K9me3peak24397	chr7	65533570	65533694	+	76	NA	Intergenic	MSTB|LTR|ERVL-MaLR	-7174	NM001024946	435	Hs.632015	NM000048	ENSG00000126522	ASL	ASAL	argininosuccinate lyase	protein-coding
./peak/HIBEpic-H3K9me3peak16720	chr20	55145833	55146458	+	76	NA	Intergenic	THE1D|LTR|ERVL-MaLR	-6474	NR136537	105372682	Hs.517135	NR136537	ENSG00000225657	LINC01716	-	long intergenic non-protein coding RNA 1716	ncRNA
./peak/HIBEpic-H3K9me3peak2611	chr1	214429511	214429945	+	76	NA	Intergenic	AluSx1|SINE|Alu	-24774	NM020197	56950	Hs.66170	NM020197	ENSG00000143499	SMYD2	HSKM-B|KMT3C|ZMYND14	SET and MYND domain containing 2	protein-coding
./peak/HIBEpic-H3K9me3peak16348	chr20	41831833	41831971	+	76	NA	Intergenic	LTR33A|LTR|ERVL	-13356	NM133170	11122	Hs.526879	NM007050	ENSG00000196090	PTPRT	RPTPrho	protein tyrosine phosphatase receptor type T	protein-coding
./peak/HIBEpic-H3K9me3peak12866	chr19	57537973	57538091	+	76	NA	Intergenic	Intergenic	-93477	NM020903	57663	Hs.515632	NM020903	ENSG00000131864	USP29	HOM-TES-84/86	ubiquitin specific peptidase 29	protein-coding
./peak/HIBEpic-H3K9me3peak11066	chr19	9049898	9050029	+	76	NA	exon (NM024690exon 5 of 84)	exon (NM024690exon 5 of 84)	42055	NM024690	94025	Hs.432676	NM024690	ENSG00000181143	MUC16	CA125	mucin 16cell surface associated	protein-coding
./peak/HIBEpic-H3K9me3peak26690	chr9	70167275	70167407	+	76	NA	Intergenic	MER54A|LTR|ERVL	11474	NM001126334	653427	Hs.714683	NM001126334	ENSG00000204779	FOXD4L5	bA15J10.2	forkhead box D4 like 5	protein-coding
./peak/HIBEpic-H3K9me3peak27082	chr9	108552541	108552677	+	76	NA	Intergenic	L1PA5|LINE|L1	95787	NM018112	55151	Hs.411925	NM018112	ENSG00000095209	TMEM38B	C9orf87|D4Ertd89e|OI14|TRIC-B|TRICB|bA219P18.1	transmembrane protein 38B	protein-coding
./peak/HIBEpic-H3K9me3peak283	chr1	5823578	5824926	+	75	NA	Intergenic	Intergenic	98549	NR039838	100616421		NR039838	ENSG00000264101	MIR4689	mir-4689	microRNA 4689	ncRNA
./peak/HIBEpic-H3K9me3peak15693	chr20	2787806	2787935	+	75	NA	Intergenic	Intergenic	-6597	NM001184699	56265	Hs.659346	NM019609	ENSG00000088882	CPXM1	CPX1|CPXM	carboxypeptidase XM14 family member 1	protein-coding
./peak/HIBEpic-H3K9me3peak13919	chr2	91863459	91864174	+	75	NA	Intergenic	MLT1F2|LTR|ERVL-MaLR	-15766	NR160767	107985911		NR160761		LOC107985911	-	lymphocyte specific protein 1 pseudogene	pseudo
./peak/HIBEpic-H3K9me3peak6057	chr12	48866389	48867018	+	75	NA	exon (NM012404exon 1 of 1)	exon (NM012404exon 1 of 1)	255	NM012404	23519	Hs.532658	NM012404	ENSG00000139223	ANP32D	PP32R2	acidic nuclear phosphoprotein 32 family member D	protein-coding
./peak/HIBEpic-H3K9me3peak14179	chr2	109649313	109649883	+	75	NA	Intergenic	Intergenic	-43922	NM022336	10913	Hs.171971	NM022336	ENSG00000135960	EDAR	DL|ECTD10A|ECTD10B|ED1R|ED3|ED5|EDA-A1R|EDA1R|EDA3|HRM1	ectodysplasin A receptor	protein-coding
./peak/HIBEpic-H3K9me3peak9556	chr17	4991101	4991226	+	75	NA	intron (NM153018intron 1 of 1)	LTR33|LTR|ERVL	9401	NM153018	124961	Hs.48832	NM153018	ENSG00000180787	ZFP3	ZNF752	ZFP3 zinc finger protein	protein-coding
./peak/HIBEpic-H3K9me3peak5807	chr12	9133154	9133411	+	75	NA	intron (NR137427intron 1 of 2)	intron (NR137427intron 1 of 2)	-8860	NM001329099	10219	Hs.558446	NM005810	ENSG00000139187	KLRG1	2F1|CLEC15A|MAFA|MAFA-2F1|MAFA-L|MAFA-LIKE	killer cell lectin like receptor G1	protein-coding
./peak/HIBEpic-H3K9me3peak12719	chr19	56273224	56273405	+	75	NA	exon (NM001145014exon 2 of 3)	exon (NM001145014exon 2 of 3)	2807	NM001145014	342931	Hs.631553	NM001145014	ENSG00000223638	RFPL4A	RFPL4|RNF210	ret finger protein like 4A	protein-coding
./peak/HIBEpic-H3K9me3peak20568	chr5	721663	721888	+	75	NA	intron (NR147095intron 15 of 16)	intron (NR147095intron 15 of 16)	-28308	NM007030	11076	Hs.481466	NM007030	ENSG00000171368	TPPP	TPPP/p25|TPPP1|p24|p25|p25alpha	tubulin polymerization promoting protein	protein-coding
./peak/HIBEpic-H3K9me3peak25167	chr7	155121338	155121499	+	75	NA	Intergenic	Intergenic	31830	NM005542	3638	Hs.520819	NM005542	ENSG00000186480	INSIG1	CL6	insulin induced gene 1	protein-coding
./peak/HIBEpic-H3K9me3peak5064	chr11	344221	344351	+	75	NA	Intergenic	Intergenic	-23426	NM021034	10410	Hs.374650	NM021034	ENSG00000142089	IFITM3	1-8U|DSPA2b|IP15	interferon induced transmembrane protein 3	protein-coding
./peak/HIBEpic-H3K9me3peak9633	chr17	6974153	6974320	+	74	NA	Intergenic	MER115|DNA|hAT-Tip100	9334	NM006344	10462	Hs.54403	NM006344	ENSG00000132514	CLEC10A	CD301|CLECSF13|CLECSF14|HML|HML2|MGL	C-type lectin domain containing 10A	protein-coding
./peak/HIBEpic-H3K9me3peak23320	chr7	22381358	22381482	+	74	NA	intron (NM012294intron 1 of 25)	THE1B-int|LTR|ERVL-MaLR	15353	NM012294	9771	Hs.174768	NM012294	ENSG00000136237	RAPGEF5	GFR|MR-GEF|REPAC	Rap guanine nucleotide exchange factor 5	protein-coding
./peak/HIBEpic-H3K9me3peak23427	chr7	36128810	36129016	+	74	NA	Intergenic	MSTA-int|LTR|ERVL-MaLR	-6007	NR108089	101928618	Hs.561704	NR108089	ENSG00000261184	LOC101928618	-	uncharacterized LOC101928618	ncRNA
./peak/HIBEpic-H3K9me3peak10388	chr17	72602827	72602945	+	74	NA	intron (NR158152intron 3 of 3)	intron (NR158152intron 3 of 3)	6907	NR158152	101928343	Hs.93825	NR158152		LOC101928343	-	uncharacterized LOC101928343	ncRNA
./peak/HIBEpic-H3K9me3peak15998	chr20	22961532	22961656	+	74	NA	Intergenic	LTR33|LTR|ERVL	-54463	NM001052	6754	Hs.673846	NM001052	ENSG00000132671	SSTR4	SS-4-R|SS4-R|SS4R	somatostatin receptor 4	protein-coding
./peak/HIBEpic-H3K9me3peak10125	chr17	44067316	44067678	+	74	NA	intron (NM016835intron 8 of 13).2	intron (NM016835intron 8 of 13).2	-9119	NM001007532	246744	Hs.661831	NM001007532	ENSG00000256762	STH	MAPTIT	saitohin	protein-coding
./peak/HIBEpic-H3K9me3peak11280	chr19	14108444	14108564	+	74	NA	intron (NM002918intron 1 of 20)	intron (NM002918intron 1 of 20)	8628	NM002918	5989	Hs.655215	NM002918	ENSG00000132005	RFX1	EFC|RFX	regulatory factor X1	protein-coding
./peak/HIBEpic-H3K9me3peak14791	chr2	176949331	176950237	+	74	NA	Intergenic	CpG	-1094	NM001080458	344191	Hs.452341	NM001080458	ENSG00000174279	EVX2	EVX-2	even-skipped homeobox 2	protein-coding
./peak/HIBEpic-H3K9me3peak13928	chr2	95439223	95439349	+	74	NA	intron (NR003366intron 22 of 23)	MSTA-int|LTR|ERVL-MaLR	-12357	NR038409	90499	Hs.458439	NR038409		FAM95A	-	family with sequence similarity 95 member A	ncRNA
./peak/HIBEpic-H3K9me3peak4923	chr10	133313823	133316462	+	74	NA	Intergenic	Intergenic	-205158	NM174937	256536	Hs.126575	NM174937	ENSG00000176769	TCERG1L	-	transcription elongation regulator 1 like	protein-coding
./peak/HIBEpic-H3K9me3peak3034	chr1	230727940	230728598	+	74	NA	TTS (NR146479)	TTS (NR146479)	3060	NR146479	101927553	Hs.680219	NR146479	ENSG00000232964	LINC01737	-	long intergenic non-protein coding RNA 1737	ncRNA
./peak/HIBEpic-H3K9me3peak16046	chr20	24764413	24764537	+	74	NA	Intergenic	MLT1E1A|LTR|ERVL-MaLR	-165430	NM003650	8530	Hs.143212	NM003650	ENSG00000077984	CST7	CMAP	cystatin F	protein-coding
./peak/HIBEpic-H3K9me3peak23384	chr7	29652005	29652138	+	73	NA	Intergenic	Intergenic	46922	NM001329997	222171	Hs.91109	NM175887	ENSG00000176532	PRR15	-	proline rich 15	protein-coding
./peak/HIBEpic-H3K9me3peak26630	chr9	36795135	36795264	+	73	NA	Intergenic	Intergenic	28397	NR039686	100616289		NR039686	ENSG00000266255	MIR4475	-	microRNA 4475	ncRNA
./peak/HIBEpic-H3K9me3peak19000	chr3	134314915	134316379	+	73	NA	Intergenic	Intergenic	54213	NM001366276	339855	Hs.146730	NM178554	ENSG00000174611	KY	MFM7	kyphoscoliosis peptidase	protein-coding
./peak/HIBEpic-H3K9me3peak20382	chr4	159843443	159843562	+	73	NA	intron (NM152543intron 3 of 4)	L2b|LINE|L2	112879	NM152543	152940	Hs.415576	NM152543	ENSG00000164123	C4orf45	-	chromosome 4 open reading frame 45	protein-coding
./peak/HIBEpic-H3K9me3peak4800	chr10	130961263	130961550	+	73	NA	Intergenic	Intergenic	250309	NR148990	728327	Hs.454452	NR148990	ENSG00000224190	LINC02667	-	long intergenic non-protein coding RNA 2667	ncRNA
./peak/HIBEpic-H3K9me3peak16915	chr20	57109548	57109666	+	73	NA	intron (NR034147intron 5 of 6)	intron (NR034147intron 5 of 6)	-19152	NM001304787	164284	Hs.119286	NM153360	ENSG00000198768	APCDD1L	-	APC down-regulated 1 like	protein-coding
./peak/HIBEpic-H3K9me3peak22498	chr6	99675940	99676058	+	73	NA	Intergenic	Intergenic	103514	NR039672	100616347		NR039672	ENSG00000265226	MIR548AI	-	microRNA 548ai	ncRNA
./peak/HIBEpic-H3K9me3peak13809	chr2	84704077	84704204	+	73	NA	Intergenic	HERVK14-int|LTR|ERVK	-17736	NM003849	8802	Hs.270428	NM003849	ENSG00000163541	SUCLG1	GALPHA|MTDPS9|SUCLA1	succinate-CoA ligase alpha subunit	protein-coding
./peak/HIBEpic-H3K9me3peak13004	chr19	58634602	58635085	+	73	NA	Intergenic	MSTA-int|LTR|ERVL-MaLR	-5050	NR027135	65982	Hs.235390	NM023926	ENSG00000121413	ZSCAN18	ZNF447	zinc finger and SCAN domain containing 18	protein-coding
./peak/HIBEpic-H3K9me3peak3097	chr1	233715516	233715647	+	73	NA	Intergenic	THE1D|LTR|ERVL-MaLR	-34271	NM002245	3775	Hs.208544	NM002245	ENSG00000135750	KCNK1	DPK|HOHO|K2P1|K2p1.1|KCNO1|TWIK-1|TWIK1	potassium two pore domain channel subfamily K member 1	protein-coding
./peak/HIBEpic-H3K9me3peak4633	chr10	125329912	125330044	+	73	NA	Intergenic	Intergenic	-95893	NM153442	2849	Hs.12751	NM153442	ENSG00000154478	GPR26	-	G protein-coupled receptor 26	protein-coding
./peak/HIBEpic-H3K9me3peak18983	chr3	133780310	133780446	+	73	NA	Intergenic	Intergenic	-3886	NR135574	100507210	Hs.669052	NR135574	ENSG00000243832	LINC02000	-	long intergenic non-protein coding RNA 2000	ncRNA
./peak/HIBEpic-H3K9me3peak2475	chr1	205850675	205850798	+	73	NA	intron (NR046097intron 1 of 2)	AluJb|SINE|Alu	-8412	NR046098	284581		NR046097		LOC284581	-	uncharacterized LOC284581	ncRNA
./peak/HIBEpic-H3K9me3peak8200	chr15	60608150	60608269	+	73	NA	Intergenic	THE1B|LTR|ERVL-MaLR	81976	NM004039	302	Hs.511605	NM004039	ENSG00000182718	ANXA2	ANX2|ANX2L4|CAL1H|HEL-S-270|LIP2|LPC2|LPC2D|P36|PAP-IV	annexin A2	protein-coding
./peak/HIBEpic-H3K9me3peak14417	chr2	129109346	129109478	+	73	NA	Intergenic	MLT1F1|LTR|ERVL-MaLR	-32970	NM004807	9394	Hs.512841	NM004807	ENSG00000136720	HS6ST1	HH15|HS6ST	heparan sulfate 6-O-sulfotransferase 1	protein-coding
./peak/HIBEpic-H3K9me3peak3241	chr1	246966760	246966887	+	73	NA	Intergenic	AluJb|SINE|Alu	13904	NR015422	149134	Hs.720494	NM207326		LINC01341	-	long intergenic non-protein coding RNA 1341	ncRNA
./peak/HIBEpic-H3K9me3peak166	chr1	3491354	3492903	+	73	NA	intron (NM001409intron 4 of 36)	THE1B|LTR|ERVL-MaLR	-14774	NR030277	693135		NR030277	ENSG00000207776	MIR551A	MIRN551A|mir-551a	microRNA 551a	ncRNA
./peak/HIBEpic-H3K9me3peak17305	chr21	11115596	11115874	+	73	NA	Intergenic	Intergenic	-16798	NM001187	574	Hs.545789	NM001187		BAGE	BAGE1|CT2.1	B melanoma antigen	protein-coding
./peak/HIBEpic-H3K9me3peak8854	chr16	53548386	53548520	+	73	NA	Intergenic	THE1A|LTR|ERVL-MaLR	-11237	NM001308325	64400	Hs.380897	NM022476	ENSG00000166971	AKTIP	FT1|FTS	AKT interacting protein	protein-coding
./peak/HIBEpic-H3K9me3peak24611	chr7	98069079	98069250	+	73	NA	Intergenic	Intergenic	-38762	NM018842	55971	Hs.656063	NM018842	ENSG00000006453	BAIAP2L1	IRTKS	BAI1 associated protein 2 like 1	protein-coding
./peak/HIBEpic-H3K9me3peak904	chr1	34264450	34264571	+	73	NA	intron (NM001281956intron 10 of 70)	intron (NM001281956intron 10 of 70)	-61566	NM145205	127540	Hs.568628	NM145205	ENSG00000176256	HMGB4	dJ1007G16.5	high mobility group box 4	protein-coding
./peak/HIBEpic-H3K9me3peak15740	chr20	4752475	4753022	+	73	NA	Intergenic	LOR1a|LTR|ERV1	-31434	NR024267	149830	Hs.126516	NM177549	ENSG00000180259	PRNT	M8	prion locus lncRNAtestis expressed	ncRNA
./peak/HIBEpic-H3K9me3peak5195	chr11	18222727	18222855	+	72	NA	Intergenic	THE1B-int|LTR|ERVL-MaLR	-7894	NR026564	494141	Hs.446327	NR026541	ENSG00000189332	SLC25A51P4	-	SLC25A51 pseudogene 4	pseudo
./peak/HIBEpic-H3K9me3peak17377	chr21	26787201	26787319	+	72	NA	intron (NR024027intron 4 of 4)	MSTB|LTR|ERVL-MaLR	16753	NR024027	54072	Hs.234016	NM058184	ENSG00000185433	LINC00158	C21orf42|NCRNA00158	long intergenic non-protein coding RNA 158	ncRNA
./peak/HIBEpic-H3K9me3peak1727	chr1	142914944	142915600	+	72	NA	Intergenic	MER9a2|LTR|ERVK	-201667	NR046228	100874392	Hs.648245	NR046228		ANKRD20A12P	-	ankyrin repeat domain 20 family member A12pseudogene	pseudo
./peak/HIBEpic-H3K9me3peak7600	chr14	56913771	56913926	+	72	NA	Intergenic	L1PA2|LINE|L1	-67201	NR135241	101927690	Hs.385477	NR135241	ENSG00000258803	LOC101927690	-	uncharacterized LOC101927690	ncRNA
./peak/HIBEpic-H3K9me3peak15918	chr20	20292130	20292326	+	72	NA	intron (NM015585intron 25 of 26)	L1MEc|LINE|L1	-56520	NM002196	3642	Hs.89584	NM002196	ENSG00000173404	INSM1	IA-1|IA1	INSM transcriptional repressor 1	protein-coding
./peak/HIBEpic-H3K9me3peak27124	chr9	114082641	114083161	+	72	NA	Intergenic	L1MB5|LINE|L1	9603	NM205859	26248	Hs.381312	NM205859	ENSG00000171133	OR2K2	HSHTPCRH06|HTPCRH06|OR2AN1P|OR2AR1P	olfactory receptor family 2 subfamily K member 2	protein-coding
./peak/HIBEpic-H3K9me3peak19712	chr4	7576186	7576876	+	72	NA	intron (NM020777intron 3 of 26)	intron (NM020777intron 3 of 26)	114776	NR036238	100422826		NR036238	ENSG00000266690	MIR4274	-	microRNA 4274	ncRNA
./peak/HIBEpic-H3K9me3peak14817	chr2	183250450	183251242	+	72	NA	intron (NM001003683intron 2 of 14)	SVAC|Other|Other	40929	NM001258313	5136	Hs.191046	NM005019	ENSG00000115252	PDE1A	CAM-PDE 1A|CAM-PDE-1A|HCAM-1|HCAM1|HSPDE1A	phosphodiesterase 1A	protein-coding
./peak/HIBEpic-H3K9me3peak25357	chr7	157943562	157944257	+	72	NA	intron (NM001308268intron 6 of 22)	intron (NM001308268intron 6 of 22)	296632	NR038966	100506585	Hs.661265	NR038966		LOC100506585	-	uncharacterized LOC100506585	ncRNA
./peak/HIBEpic-H3K9me3peak13551	chr2	45457272	45457396	+	72	NA	intron (NR033831intron 1 of 5)	MER1B|DNA|hAT-Charlie	24746	NR033831	400952	Hs.468368	NR033831	ENSG00000205054	LINC01121	UNQ6975	long intergenic non-protein coding RNA 1121	ncRNA
./peak/HIBEpic-H3K9me3peak18104	chr22	44985290	44985435	+	72	NA	Intergenic	MLT1I|LTR|ERVL-MaLR	20142	NR028411	388910	Hs.332685	NM001012986	ENSG00000187012	LINC00207	NCRNA00207	long intergenic non-protein coding RNA 207	ncRNA
./peak/HIBEpic-H3K9me3peak12277	chr19	50775271	50775823	+	72	NA	intron (NM001077186intron 25 of 41)	intron (NM001077186intron 25 of 41)	57087	NM004977	3748	Hs.467146	NM004977	ENSG00000131398	KCNC3	KSHIIID|KV3.3|SCA13	potassium voltage-gated channel subfamily C member 3	protein-coding
./peak/HIBEpic-H3K9me3peak2499	chr1	207021153	207021274	+	72	NA	Intergenic	L1MA2|LINE|L1	13519	NM001369605	29949	Hs.661017	NM013371	ENSG00000142224	IL19	IL-10C|MDA1|NG.1|ZMDA1	interleukin 19	protein-coding
./peak/HIBEpic-H3K9me3peak15095	chr2	232061098	232061605	+	72	NA	Intergenic	MIRc|SINE|MIR	-1994	NM001352758	80210	Hs.162411	NM025139	ENSG00000135931	ARMC9	ARM|JBTS30|KU-MEL-1|NS21	armadillo repeat containing 9	protein-coding
./peak/HIBEpic-H3K9me3peak21661	chr6	1371809	1372459	+	72	NA	Intergenic	L1M5|LINE|L1	-17677	NM001452	2295	Hs.484423	NM001452	ENSG00000137273	FOXF2	FKHL6|FREAC-2|FREAC2	forkhead box F2	protein-coding
./peak/HIBEpic-H3K9me3peak23249	chr7	4890193	4890388	+	72	NA	intron (NM018059intron 2 of 14)	MLT1E3|LTR|ERVL-MaLR	11371	NM020144	56903	Hs.487409	NM020144	ENSG00000218823	PAPOLB	PAPT|TPAP	poly(A) polymerase beta	protein-coding
./peak/HIBEpic-H3K9me3peak20545	chr5	517808	518635	+	72	NA	intron (NM004174intron 1 of 16)	L2a|LINE|L2	6343	NM004174	6550	Hs.658120	NM004174	ENSG00000066230	SLC9A3	DIAR8|NHE-3|NHE3	solute carrier family 9 member A3	protein-coding
./peak/HIBEpic-H3K9me3peak9019	chr16	66438141	66438259	+	72	NA	3' UTR (NM001795exon 12 of 12)	3' UTR (NM001795exon 12 of 12)	-4227	NR046242	100505865	Hs.314372	NR046242		LINC00920	-	long intergenic non-protein coding RNA 920	ncRNA
./peak/HIBEpic-H3K9me3peak24407	chr7	66932763	66932885	+	71	NA	Intergenic	MER1A|DNA|hAT-Charlie	131861	NR108104	101929736	Hs.634050	NR108104	ENSG00000106610	LINC01372	-	long intergenic non-protein coding RNA 1372	ncRNA
./peak/HIBEpic-H3K9me3peak21086	chr5	38786821	38787288	+	71	NA	intron (NR109951intron 2 of 3)	THE1B-int|LTR|ERVL-MaLR	58877	NR109951	101929768	Hs.546623	NR109951		OSMR-AS1	CTD-2127H9.1	OSMR antisense RNA 1 (head to head)	ncRNA
./peak/HIBEpic-H3K9me3peak18058	chr22	42719941	42720158	+	71	NA	Intergenic	(TGG)n|Simplerepeat|Simplerepeat	-40116	NM005650	6942	Hs.475018	NM005650	ENSG00000100207	TCF20	AR1|DDVIBA|SPBP|TCF-20	transcription factor 20	protein-coding
./peak/HIBEpic-H3K9me3peak2741	chr1	224708642	224708796	+	71	NA	intron (NM001322304intron 2 of 6)	MLT1L|LTR|ERVL-MaLR	86168	NM001322302	149111	Hs.731723	NM152495	ENSG00000143786	CNIH3	CNIH-3	cornichon family AMPA receptor auxiliary protein 3	protein-coding
./peak/HIBEpic-H3K9me3peak13871	chr2	87649200	87649516	+	71	NA	Intergenic	(CAGC)n|Simplerepeat|Simplerepeat	-105588	NR024204	112597	Hs.652166	NR024204	ENSG00000222041	CYTOR	C2orf59|LINC00152|NCRNA00152	cytoskeleton regulator RNA	ncRNA
./peak/HIBEpic-H3K9me3peak10384	chr17	72567754	72567880	+	71	NA	Intergenic	Intergenic	-4335	NM001324073	100130520		NM001324073	ENSG00000284690	CD300H	CD300Hs	CD300H molecule (gene/pseudogene)	protein-coding
./peak/HIBEpic-H3K9me3peak981	chr1	38109306	38109879	+	71	NA	Intergenic	Intergenic	-9028	NM001242908	284654	Hs.135015	NM173640	ENSG00000169218	RSPO1	CRISTIN3|RSPO	R-spondin 1	protein-coding
./peak/HIBEpic-H3K9me3peak25260	chr7	156385430	156385550	+	71	NA	intron (NR026865intron 2 of 3)	CT-rich|Lowcomplexity|Lowcomplexity	10399	NR103858	100506380	Hs.647014	NM032625	ENSG00000182648	LINC01006	C7orf13|MY040	long intergenic non-protein coding RNA 1006	ncRNA
./peak/HIBEpic-H3K9me3peak17211	chr20	62601796	62601940	+	71	NA	promoter-TSS (NM020713)	promoter-TSS (NM020713)	-585	NM020713	57473	Hs.740578	NM020713	ENSG00000196700	ZNF512B	GM632	zinc finger protein 512B	protein-coding
./peak/HIBEpic-H3K9me3peak4330	chr10	112448975	112449093	+	71	NA	intron (NM001134363intron 1 of 13)	L2a|LINE|L2	44940	NM001134363	282996	Hs.116630	NM001134363	ENSG00000203867	RBM20	-	RNA binding motif protein 20	protein-coding
./peak/HIBEpic-H3K9me3peak27984	chrX	136520433	136520561	+	71	NA	Intergenic	AluJr|SINE|Alu	-127789	NM001330661	7547	Hs.111227	NM003413	ENSG00000156925	ZIC3	HTX|HTX1|VACTERLX|ZNF203	Zic family member 3	protein-coding
./peak/HIBEpic-H3K9me3peak11370	chr19	17027644	17027768	+	71	NA	intron (NM015692intron 27 of 41)	intron (NM015692intron 27 of 41)	-19948	NR147452	27151	Hs.631644	NM015692	ENSG00000160111	CPAMD8	ASGD8|K-CAP|VIP	C3 and PZP like alpha-2-macroglobulin domain containing 8	protein-coding
./peak/HIBEpic-H3K9me3peak8912	chr16	55769110	55769280	+	71	NA	intron (NR033740intron 7 of 13)	(CA)n|Simplerepeat|Simplerepeat	10358	NR033740	390732	Hs.554599	NR033740		CES1P2	-	carboxylesterase 1 pseudogene 2	pseudo
./peak/HIBEpic-H3K9me3peak16567	chr20	47380670	47381597	+	71	NA	intron (NM020820intron 1 of 39)	AluSz6|SINE|Alu	63403	NM020820	57580	Hs.153310	NM020820	ENSG00000124126	PREX1	P-REX1	phosphatidylinositol-3,4,5-trisphosphate dependent Rac exchange factor 1	protein-coding
./peak/HIBEpic-H3K9me3peak14764	chr2	174713055	174713181	+	71	NA	Intergenic	MSTB|LTR|ERVL-MaLR	115490	NM001017371	6670	Hs.531587	NM003111	ENSG00000172845	SP3	SPR2	Sp3 transcription factor	protein-coding
./peak/HIBEpic-H3K9me3peak26208	chr8	129383205	129383337	+	71	NA	Intergenic	AluJb|SINE|Alu	193654	NR121673	101927774	Hs.628730	NR121672		LINC00824	LINC01263	long intergenic non-protein coding RNA 824	ncRNA
./peak/HIBEpic-H3K9me3peak20063	chr4	78042823	78042964	+	71	NA	Intergenic	LTR1C|LTR|ERV1	-35467	NM004354	901	Hs.740456	NM004354	ENSG00000138764	CCNG2	-	cyclin G2	protein-coding
./peak/HIBEpic-H3K9me3peak8568	chr16	27400775	27400906	+	71	NA	Intergenic	Intergenic	-12655	NM181079	50615	Hs.210546	NM021798	ENSG00000103522	IL21R	CD360|IMD56|NILR	interleukin 21 receptor	protein-coding
./peak/HIBEpic-H3K9me3peak12905	chr19	57888389	57888759	+	71	NA	exon (NM173631exon 4 of 4)	exon (NM173631exon 4 of 4)	-12644	NM152909	147694	Hs.126905	NM152909	ENSG00000188785	ZNF548	-	zinc finger protein 548	protein-coding
./peak/HIBEpic-H3K9me3peak4219	chr10	101209328	101209477	+	71	NA	Intergenic	Intergenic	-19021	NM002079	2805	Hs.500756	NM002079	ENSG00000120053	GOT1	AST1|ASTQTL1|GIG18|cAspAT|cCAT	glutamic-oxaloacetic transaminase 1	protein-coding
./peak/HIBEpic-H3K9me3peak156	chr1	3354036	3354512	+	71	NA	3' UTR (NM022114exon 17 of 17)	3' UTR (NM022114exon 17 of 17)	-16955	NM014448	27237	Hs.87435	NM014448	ENSG00000130762	ARHGEF16	GEF16|NBR	Rho guanine nucleotide exchange factor 16	protein-coding
./peak/HIBEpic-H3K9me3peak4094	chr10	89758069	89758228	+	71	NA	Intergenic	MSTA|LTR|ERVL-MaLR	134766	NM001304717	5728	Hs.500466	NM000314	ENSG00000171862	PTEN	10q23del|BZS|CWS1|DEC|GLM2|MHAM|MMAC1|PTEN1|PTENbeta|TEP1	phosphatase and tensin homolog	protein-coding
./peak/HIBEpic-H3K9me3peak357	chr1	9901556	9901701	+	71	NA	Intergenic	Intergenic	-17044	NM001009566	22883	Hs.29665	NM014944	ENSG00000171603	CLSTN1	ALC-ALPHA|CDHR12|CST-1|CSTN1|PIK3CD|XB31alpha|alcalpha1|alcalpha2	calsyntenin 1	protein-coding
./peak/HIBEpic-H3K9me3peak13312	chr2	20566436	20566581	+	71	NA	Intergenic	Intergenic	-14494	NM001352920	23369	Hs.467824	NM015317	ENSG00000055917	PUM2	PUMH2|PUML2	pumilio RNA binding family member 2	protein-coding
./peak/HIBEpic-H3K9me3peak13917	chr2	91800826	91800948	+	70	NA	Intergenic	Intergenic	47088	NR027238	654342	Hs.469287	NR027238		LSP1P4	-	LSP1 pseudogene 4	pseudo
./peak/HIBEpic-H3K9me3peak3591	chr10	45025436	45025602	+	70	NA	Intergenic	MSTB|LTR|ERVL-MaLR	-144974	NM001277990	6387	Hs.522891	NM000609	ENSG00000107562	CXCL12	IRH|PBSF|SCYB12|SDF1|TLSF|TPAR1	C-X-C motif chemokine ligand 12	protein-coding
./peak/HIBEpic-H3K9me3peak14523	chr2	134817984	134818781	+	70	NA	Intergenic	L1PA4|LINE|L1	-59124	NM001371457
./peak/HIBEpic-H3K9me3peak10962	chr19	6119328	6119634	+	70	NA	Intergenic	HAL1-3AME|LINE|L1	-8970	NM000635	5990	Hs.465709	NM000635	ENSG00000087903	RFX2	-	regulatory factor X2	protein-coding
./peak/HIBEpic-H3K9me3peak9064	chr16	70836449	70836569	+	70	NA	3' UTR (NM001270974exon 86 of 86)	3' UTR (NM001270974exon 86 of 86)	-1448	NM018052	55697	Hs.445061	NM018052	ENSG00000103043	VAC14	ArPIKfyve|TAX1BP2|TRX	VAC14 component of PIKFYVE complex	protein-coding
./peak/HIBEpic-H3K9me3peak17910	chr22	16877952	16878076	+	70	NA	Intergenic	Intergenic	195686	NM014406	150160	Hs.128342	NM014406	ENSG00000198445	CCT8L2	CESK1	chaperonin containing TCP1 subunit 8 like 2	protein-coding
./peak/HIBEpic-H3K9me3peak25392	chr7	158176780	158176908	+	70	NA	intron (NM130842intron 1 of 21)	intron (NM130842intron 1 of 21)	148661	NR030325	693180		NR030325	ENSG00000207637	MIR595	MIRN595|hsa-mir-595	microRNA 595	ncRNA
./peak/HIBEpic-H3K9me3peak18665	chr3	109624485	109625043	+	70	NA	Intergenic	THE1A-int|LTR|ERVL-MaLR	303089	NR039647	100616129		NR039647	ENSG00000265956	MIR4445	-	microRNA 4445	ncRNA
./peak/HIBEpic-H3K9me3peak17674	chr21	43630848	43630968	+	70	NA	intron (NM207628intron 3 of 16)	intron (NM207628intron 3 of 16)	-5279	NM207629	9619	Hs.124649	NM004915	ENSG00000160179	ABCG1	ABC8|WHITE1	ATP binding cassette subfamily G member 1	protein-coding
./peak/HIBEpic-H3K9me3peak9215	chr16	84351471	84351693	+	70	NA	intron (NM001282466intron 2 of 6)	MLT1J2|LTR|ERVL-MaLR	23098	NM001282466	58189	Hs.36688	NM021197	ENSG00000103175	WFDC1	PS20	WAP four-disulfide core domain 1	protein-coding
./peak/HIBEpic-H3K9me3peak19489	chr4	210193	210347	+	70	NA	intron (NR027481intron 1 of 1)	intron (NR027481intron 1 of 1)	3881	NR027481	642280	Hs.673877	NM001039758	ENSG00000198155	ZNF876P	-	zinc finger protein 876pseudogene	pseudo
./peak/HIBEpic-H3K9me3peak6778	chr12	124753327	124753937	+	70	NA	intron (NM001204299intron 3 of 4)	intron (NM001204299intron 3 of 4)	-20078	NM181709	144347	Hs.432901	NM181709	ENSG00000178882	RFLNA	CFM2|FAM101A	refilin A	protein-coding
./peak/HIBEpic-H3K9me3peak20243	chr4	124912293	124912418	+	70	NA	Intergenic	Intergenic	216936	NR027106	285419	Hs.535763	NR027105	ENSG00000249464	LINC01091	-	long intergenic non-protein coding RNA 1091	ncRNA
./peak/HIBEpic-H3K9me3peak7921	chr14	97474142	97474260	+	70	NA	Intergenic	Intergenic	64285	NR104113	145249	Hs.592323	NR104113	ENSG00000225163	LINC00618	C14orf63	long intergenic non-protein coding RNA 618	ncRNA
./peak/HIBEpic-H3K9me3peak21981	chr6	29835815	29835942	+	70	NA	Intergenic	L2|LINE|L2	5682	NR031762	352990		NR031762	ENSG00000281831	HCP5B	HCP5P10|P5-10|P5.9	HLA complex P5B	ncRNA
./peak/HIBEpic-H3K9me3peak21589	chr5	180085486	180085780	+	70	NA	Intergenic	G-rich|Lowcomplexity|Lowcomplexity	-9033	NM002020	2324	Hs.646917	NM002020	ENSG00000037280	FLT4	FLT-4|FLT41|LMPH1A|LMPHM1|PCL|VEGFR-3|VEGFR3	fms related tyrosine kinase 4	protein-coding
./peak/HIBEpic-H3K9me3peak24436	chr7	71237927	71238045	+	70	NA	Intergenic	Intergenic	-465230	NR037477	100500836		NR037477	ENSG00000265878	MIR3914-1	-	microRNA 3914-1	ncRNA
./peak/HIBEpic-H3K9me3peak17571	chr21	39113569	39113827	+	70	NA	intron (NM002240intron 2 of 3)	LTR33|LTR|ERVL	175062	NM002240	3763	Hs.626242	NM002240	ENSG00000157542	KCNJ6	BIR1|GIRK-2|GIRK2|KATP-2|KATP2|KCNJ7|KIR3.2|KPLBS|hiGIRK2	potassium voltage-gated channel subfamily J member 6	protein-coding
./peak/HIBEpic-H3K9me3peak11885	chr19	38163226	38163351	+	70	NA	intron (NM152605intron 3 of 3)	L1M5|LINE|L1	-16126	NM001320668	22835	Hs.668737	NM014898	ENSG00000120784	ZFP30	ZNF745	ZFP30 zinc finger protein	protein-coding
./peak/HIBEpic-H3K9me3peak13899	chr2	90480515	90485872	+	70	NA	Intergenic	(GCTG)n|Simplerepeat|Simplerepeat	1364782	NR027238	654342	Hs.469287	NR027238		LSP1P4	-	LSP1 pseudogene 4	pseudo
./peak/HIBEpic-H3K9me3peak8136	chr15	31068050	31068307	+	70	NA	Intergenic	L1PA4|LINE|L1	-42061	NR072991	390561	Hs.721293	NR072991		HERC2P10	-	hect domain and RLD 2 pseudogene 10	pseudo
./peak/HIBEpic-H3K9me3peak11218	chr19	12512890	12513010	+	70	NA	promoter-TSS (NM001322498)	promoter-TSS (NM001322498)	-862	NM001322498	90576	Hs.546637	NM203381	ENSG00000196466	ZNF799	HIT-40|ZNF842	zinc finger protein 799	protein-coding
./peak/HIBEpic-H3K9me3peak14392	chr2	127988479	127988598	+	70	NA	Intergenic	Intergenic	-10663	NM001367501	339761	Hs.407639	NM001001665	ENSG00000186684	CYP27C1	-	cytochrome P450 family 27 subfamily C member 1	protein-coding
./peak/HIBEpic-H3K9me3peak25372	chr7	158087248	158087369	+	70	NA	intron (NM001308267intron 2 of 21)	intron (NM001308267intron 2 of 21)	238197	NR030325	693180		NR030325	ENSG00000207637	MIR595	MIRN595|hsa-mir-595	microRNA 595	ncRNA
./peak/HIBEpic-H3K9me3peak17397	chr21	32309124	32309361	+	70	NA	Intergenic	MER52D|LTR|ERV1	-55343	NM175858	337880	Hs.407654	NM175858	ENSG00000182591	KRTAP11-1	HACL-1|HACL1|KAP11.1	keratin associated protein 11-1	protein-coding
./peak/HIBEpic-H3K9me3peak10880	chr19	2574350	2574558	+	70	NA	intron (NM052847intron 2 of 4)	L1MB3|LINE|L1	-56259	NR107004	102465838		NR107004	ENSG00000277904	MIR7850	hsa-mir-7850	microRNA 7850	ncRNA
./peak/HIBEpic-H3K9me3peak22076	chr6	33735131	33735266	+	70	NA	Intergenic	MLT1H1|LTR|ERVL-MaLR	19521	NM001143944	221496	Hs.444845	NM181336	ENSG00000161904	LEMD2	CTRCT42|LEM2|NET25|dJ482C21.1	LEM domain containing 2	protein-coding
./peak/HIBEpic-H3K9me3peak2721	chr1	223819183	223819529	+	70	NA	intron (NM001143962intron 2 of 16)	intron (NM001143962intron 2 of 16)	34047	NM001143962	388743	Hs.291487	NM001143962	ENSG00000203697	CAPN8	nCL-2	calpain 8	protein-coding
./peak/HIBEpic-H3K9me3peak5312	chr11	58684685	58684805	+	70	NA	intron (NM001354699intron 2 of 7)	intron (NM001354699intron 2 of 7)	-10357	NM001220494	92292	Hs.38085	NM080661	ENSG00000166840	GLYATL1	GATF-C|GNAT	glycine-N-acyltransferase like 1	protein-coding
./peak/HIBEpic-H3K9me3peak10108	chr17	43440907	43441026	+	70	NA	Intergenic	Intergenic	-46580	NM003954	9020	Hs.404183	NM003954	ENSG00000006062	MAP3K14	FTDCR1B|HS|HSNIK|NIK	mitogen-activated protein kinase kinase kinase 14	protein-coding
./peak/HIBEpic-H3K9me3peak21803	chr6	13878662	13878816	+	69	NA	Intergenic	LTR17|LTR|ERV1	-45938	NM001165034	221687	Hs.111164	NM152737	ENSG00000180537	RNF182	-	ring finger protein 182	protein-coding
./peak/HIBEpic-H3K9me3peak23523	chr7	44205580	44206026	+	69	NA	intron (NM001354800intron 1 of 10)	LTR27B|LTR|ERV1	-6922	NM033507	2645	Hs.1270	NM000162	ENSG00000106633	GCK	FGQTL3|GK|GLK|HHF3|HK4|HKIV|HXKP|LGLK|MODY2	glucokinase	protein-coding
./peak/HIBEpic-H3K9me3peak19903	chr4	49168254	49168875	+	69	NA	Intergenic	Intergenic	179905	NM001286791	80157	Hs.479703	NM025087	ENSG00000109182	CWH43	CWH43-C|PGAP2IP	cell wall biogenesis 43 C-terminal homolog	protein-coding
./peak/HIBEpic-H3K9me3peak12984	chr19	58572204	58573043	+	69	NA	intron (NM001289402intron 2 of 4)	AluJr|SINE|Alu	1973	NM003436	7694	Hs.85863	NM003436	ENSG00000176293	ZNF135	ZNF61|ZNF78L1|pHZ-17|pT3	zinc finger protein 135	protein-coding
./peak/HIBEpic-H3K9me3peak6681	chr12	117900429	117900570	+	69	NA	3' UTR (NM173598exon 20 of 20)	3' UTR (NM173598exon 20 of 20)	-100892	NM001204218	4842	Hs.654410	NM000620	ENSG00000089250	NOS1	IHPS1|N-NOS|NC-NOS|NOS|bNOS|nNOS	nitric oxide synthase 1	protein-coding
./peak/HIBEpic-H3K9me3peak7008	chr12	131918912	131920289	+	69	NA	Intergenic	LTR73|LTR|ERV1	87585	NR103736	338797	Hs.592007	NM001025466		LINC02370	-	long intergenic non-protein coding RNA 2370	ncRNA
./peak/HIBEpic-H3K9me3peak6586	chr12	113427745	113427901	+	69	NA	intron (NM016817intron 2 of 10)	L2c|LINE|L2	11499	NM016817	4939	Hs.414332	NM002535	ENSG00000111335	OAS2	-	2'-5'-oligoadenylate synthetase 2	protein-coding
./peak/HIBEpic-H3K9me3peak15281	chr2	239022296	239022442	+	69	NA	intron (NM194312intron 4 of 8)	L1MEg|LINE|L1	13388	NM194312	339768	Hs.127724	NM194312	ENSG00000144488	ESPNL	-	espin like	protein-coding
./peak/HIBEpic-H3K9me3peak12749	chr19	56485747	56485871	+	69	NA	intron (NM176811intron 7 of 9)	LTR19B|LTR|ERV1	-25283	NM153447	126206	Hs.356872	NM153447	ENSG00000171487	NLRP5	CLR19.8|MATER|NALP5|PAN11|PYPAF8	NLR family pyrin domain containing 5	protein-coding
./peak/HIBEpic-H3K9me3peak14449	chr2	131004818	131005081	+	69	NA	Intergenic	Intergenic	-48937	NM207312	112714	Hs.433336	NM207312	ENSG00000152086	TUBA3E	-	tubulin alpha 3e	protein-coding
./peak/HIBEpic-H3K9me3peak14875	chr2	197326448	197326609	+	69	NA	intron (NM001348768intron 1 of 28)	THE1D|LTR|ERVL-MaLR	-99627	NM001304840	57520	Hs.633212	NM020760	ENSG00000138411	HECW2	NDHSAL|NEDL2	HECTC2 and WW domain containing E3 ubiquitin protein ligase 2	protein-coding
./peak/HIBEpic-H3K9me3peak250	chr1	5172367	5172561	+	69	NA	Intergenic	(GGGAGA)n|Simplerepeat|Simplerepeat	457795	NM018836	55966	Hs.12473	NM018836	ENSG00000196581	AJAP1	MOT8|SHREW-1|SHREW1	adherens junctions associated protein 1	protein-coding
./peak/HIBEpic-H3K9me3peak4716	chr10	127311114	127311251	+	69	NA	intron (NM001318133intron 3 of 3)	5S|rRNA|rRNA	48242	NR023362	100169752	Hs.652647	NR023362	ENSG00000237675	TEX36-AS1	-	TEX36 antisense RNA 1	ncRNA
./peak/HIBEpic-H3K9me3peak4403	chr10	115854267	115854396	+	69	NA	Intergenic	Intergenic	50706	NM000684	153	Hs.99913	NM000684	ENSG00000043591	ADRB1	ADRB1R|B1AR|BETA1AR|RHR	adrenoceptor beta 1	protein-coding
./peak/HIBEpic-H3K9me3peak12319	chr19	51481551	51481669	+	69	NA	intron (NM139277intron 5 of 5)	intron (NM139277intron 5 of 5)	5461	NM139277	5650	Hs.151254	NM005046	ENSG00000169035	KLK7	PRSS6|SCCE|hK7	kallikrein related peptidase 7	protein-coding
./peak/HIBEpic-H3K9me3peak20815	chr5	6456752	6457404	+	69	NA	intron (NM001145161intron 1 of 1)	intron (NM001145161intron 1 of 1)	8106	NM001145161	134111	Hs.126856	NM001145161	ENSG00000215218	UBE2QL1	-	ubiquitin conjugating enzyme E2 Q family like 1	protein-coding
./peak/HIBEpic-H3K9me3peak15442	chr2	241110787	241111086	+	69	NA	Intergenic	MLT1E1A|LTR|ERVL-MaLR	-30861	NM148961	150677	Hs.148586	NM148961	ENSG00000178602	OTOS	OTOSP	otospiralin	protein-coding
./peak/HIBEpic-H3K9me3peak21843	chr6	17177952	17178230	+	69	NA	Intergenic	Intergenic	75602	NM001190766	401236	Hs.677399	NM001190766	ENSG00000230873	STMND1	-	stathmin domain containing 1	protein-coding
./peak/HIBEpic-H3K9me3peak14020	chr2	98210726	98210845	+	69	NA	Intergenic	Intergenic	-4357	NM025190	57730	Hs.532921	NM020970	ENSG00000196912	ANKRD36B	KIAA1641	ankyrin repeat domain 36B	protein-coding
./peak/HIBEpic-H3K9me3peak9181	chr16	82647576	82647699	+	69	NA	Intergenic	Intergenic	-12937	NM001220490	1012	Hs.654386	NM001257	ENSG00000140945	CDH13	CDHH|P105	cadherin 13	protein-coding
./peak/HIBEpic-H3K9me3peak2708	chr1	223643706	223643851	+	69	NA	Intergenic	Intergenic	77021	NM152610	164127	Hs.192090	NM152610	ENSG00000178395	CCDC185	C1orf65	coiled-coil domain containing 185	protein-coding
./peak/HIBEpic-H3K9me3peak2744	chr1	224809163	224809346	+	69	NA	intron (NR136287intron 1 of 4)	intron (NR136287intron 1 of 4)	5235	NM152495	149111	Hs.731723	NM152495	ENSG00000143786	CNIH3	CNIH-3	cornichon family AMPA receptor auxiliary protein 3	protein-coding
./peak/HIBEpic-H3K9me3peak18078	chr22	44309552	44309671	+	69	NA	Intergenic	L2|LINE|L2	-10074	NM025225	80339	Hs.654800	NM025225	ENSG00000100344	PNPLA3	ADPN|C22orf20|iPLA(2)epsilon	patatin like phospholipase domain containing 3	protein-coding
./peak/HIBEpic-H3K9me3peak227	chr1	4466297	4466547	+	69	NA	Intergenic	Intergenic	-5689	NR027088	284661	Hs.278112	NR027088	ENSG00000235054	LINC01777	-	long intergenic non-protein coding RNA 1777	ncRNA
./peak/HIBEpic-H3K9me3peak26878	chr9	94948985	94949285	+	69	NA	exon (NM001350291exon 4 of 4)	exon (NM001350291exon 4 of 4)	4303	NM001350291	138652	Hs.742918	NM001350291		PRSS47	-	serine protease 47	protein-coding
./peak/HIBEpic-H3K9me3peak10827	chr19	380756	382734	+	69	NA	Intergenic	Intergenic	-5719	NM016585	51298	Hs.250002	NM016585	ENSG00000105549	THEG	CT56|THEG1	theg spermatid protein	protein-coding
./peak/HIBEpic-H3K9me3peak9647	chr17	7928044	7928167	+	69	NA	Intergenic	AluSx|SINE|Alu	-14253	NM001039130	247	Hs.111256	NM001141	ENSG00000179593	ALOX15B	15-LOX-2	arachidonate 15-lipoxygenase type B	protein-coding
./peak/HIBEpic-H3K9me3peak27786	chrX	63059186	63059417	+	69	NA	Intergenic	L1PA3|LINE|L1	-53334	NR031567	100302115		NR031567	ENSG00000222532	MIR1468	MIRN1468|hsa-mir-1468|mir-1468	microRNA 1468	ncRNA
./peak/HIBEpic-H3K9me3peak6287	chr12	69534111	69534712	+	69	NA	Intergenic	MER4B-int|LTR|ERV1	-98938	NM007007	11052	Hs.369606	NM007007	ENSG00000111605	CPSF6	CFIM|CFIM68|CFIM72|HPBRII-4|HPBRII-7	cleavage and polyadenylation specific factor 6	protein-coding
./peak/HIBEpic-H3K9me3peak11552	chr19	23769265	23769383	+	69	NA	Intergenic	AluSx4|SINE|Alu	100690	NM138330	171392	Hs.264345	NM138330	ENSG00000197372	ZNF675	TBZF|TIZ	zinc finger protein 675	protein-coding
./peak/HIBEpic-H3K9me3peak9496	chr16	90241255	90241797	+	69	NA	intron (NR126161intron 3 of 3)	intron (NR126161intron 3 of 3)	72854	NR126161	100996541	Hs.652849	NR126161		FAM157C	-	family with sequence similarity 157 member C	ncRNA
./peak/HIBEpic-H3K9me3peak24721	chr7	106022629	106022769	+	69	NA	Intergenic	Intergenic	-97270	NM005746	10135	Hs.489615	NM005746	ENSG00000105835	NAMPT	1110035O14Rik|PBEF|PBEF1|VF|VISFATIN	nicotinamide phosphoribosyltransferase	protein-coding
./peak/HIBEpic-H3K9me3peak19766	chr4	9237200	9238164	+	68	NA	exon (NM001256894exon 1 of 2)	exon (NM001256894exon 1 of 2)	1571	NM001256894	100288520	Hs.528621	NM001256894	ENSG00000223569	USP17L15	-	ubiquitin specific peptidase 17 like family member 15	protein-coding
./peak/HIBEpic-H3K9me3peak27026	chr9	101294943	101295065	+	68	NA	intron (NM005458intron 3 of 18)	MER5A|DNA|hAT-Charlie	176213	NM005458	9568	Hs.198612	NM005458	ENSG00000136928	GABBR2	EIEE59|GABABR2|GPR51|GPRC3B|HG20|HRIHFB2099|NDPLHS	gamma-aminobutyric acid type B receptor subunit 2	protein-coding
./peak/HIBEpic-H3K9me3peak729	chr1	24908589	24909034	+	68	NA	intron (NM001010980intron 1 of 3)	MLT1D|LTR|ERVL-MaLR	26233	NM001010980	400746	Hs.200253	NM001010980	ENSG00000184454	NCMAP	C1orf130|MP11	non-compact myelin associated protein	protein-coding
./peak/HIBEpic-H3K9me3peak6069	chr12	50248641	50248764	+	68	NA	Intergenic	L2c|LINE|L2	-11813	NM181708	144233	Hs.142736	NM181708	ENSG00000186666	BCDIN3D	-	BCDIN3 domain containing RNA methyltransferase	protein-coding
./peak/HIBEpic-H3K9me3peak3086	chr1	233046100	233046245	+	68	NA	Intergenic	Intergenic	-40185	NM001329452	84284	Hs.642715	NM032324	ENSG00000135778	NTPCR	C1orf57|HCR-NTPase|THEP1	nucleoside-triphosphatasecancer-related	protein-coding
./peak/HIBEpic-H3K9me3peak28051	chrY	13447232	13447431	+	68	NA	Intergenic	(CACTC)n|Simplerepeat|Simplerepeat	1086058	NR033667	352887	Hs.546221	NR033667	ENSG00000206159	GYG2P1	GYG2P	glycogenin 2 pseudogene 1	pseudo
./peak/HIBEpic-H3K9me3peak4588	chr10	124372426	124372551	+	68	NA	intron (NM001320644intron 33 of 52)	intron (NM001320644intron 33 of 52)	52218	NM001320644	1755	Hs.279611	NM004406	ENSG00000187908	DMBT1	GP340|SAG|SALSA|muclin	deleted in malignant brain tumors 1	protein-coding
./peak/HIBEpic-H3K9me3peak26621	chr9	35149164	35149390	+	68	NA	Intergenic	Intergenic	-12729	NM001371189
./peak/HIBEpic-H3K9me3peak13216	chr2	10863466	10863604	+	68	NA	intron (NM001039362intron 2 of 13)	intron (NM001039362intron 2 of 13)	1779	NM144583	245973	Hs.580464	NM144583	ENSG00000143882	ATP6V1C2	ATP6C2|VMA5	ATPase H+ transporting V1 subunit C2	protein-coding
./peak/HIBEpic-H3K9me3peak733	chr1	25219310	25219442	+	68	NA	Intergenic	THE1B|LTR|ERVL-MaLR	26531	NR106789	102465437		NR106789	ENSG00000278034	MIR6731	hsa-mir-6731	microRNA 6731	ncRNA
./peak/HIBEpic-H3K9me3peak20502	chr4	190474191	190475103	+	68	NA	Intergenic	LTR33A|LTR|ERVL	-106113	NR121679	101928971	Hs.519164	NR121679	ENSG00000250739	LINC01262	TCONSl200021807	long intergenic non-protein coding RNA 1262	ncRNA
./peak/HIBEpic-H3K9me3peak16877	chr20	56673084	56673213	+	68	NA	Intergenic	Intergenic	-52810	NM178456	128602	Hs.43977	NM178456	ENSG00000124237	C20orf85	LLC1|bA196N14.1	chromosome 20 open reading frame 85	protein-coding
./peak/HIBEpic-H3K9me3peak25712	chr8	49106939	49107079	+	68	NA	Intergenic	Intergenic	186018	NM003350	7336	Hs.491695	NM003350	ENSG00000169139	UBE2V2	DDVIT1|DDVit-1|EDAF-1|EDPF-1|EDPF1|MMS2|UEV-2|UEV2	ubiquitin conjugating enzyme E2 V2	protein-coding
./peak/HIBEpic-H3K9me3peak23525	chr7	44221403	44223301	+	68	NA	intron (NM001354800intron 1 of 10)	ERV3-16A3I-int|LTR|ERVL	6686	NM001354800	2645	Hs.1270	NM000162	ENSG00000106633	GCK	FGQTL3|GK|GLK|HHF3|HK4|HKIV|HXKP|LGLK|MODY2	glucokinase	protein-coding
./peak/HIBEpic-H3K9me3peak11499	chr19	21953106	21953225	+	68	NA	Intergenic	AluSg|SINE|Alu	-2784	NM001351672	163227	Hs.365142	NM173531	ENSG00000197020	ZNF100	-	zinc finger protein 100	protein-coding
./peak/HIBEpic-H3K9me3peak4642	chr10	125518737	125519436	+	68	NA	intron (NM198148intron 11 of 13)	intron (NM198148intron 11 of 13)	93215	NM153442	2849	Hs.12751	NM153442	ENSG00000154478	GPR26	-	G protein-coupled receptor 26	protein-coding
./peak/HIBEpic-H3K9me3peak20993	chr5	31774272	31774719	+	68	NA	intron (NM178140intron 1 of 24)	L1ME4a|LINE|L1	135257	NM178140	23037	Hs.481819	NM015022	ENSG00000133401	PDZD2	AIPC|PAPIN|PDZK3|PIN1	PDZ domain containing 2	protein-coding
./peak/HIBEpic-H3K9me3peak22232	chr6	44668799	44668935	+	68	NA	Intergenic	Intergenic	-149249	NR134609	105375075	Hs.123393	NR134609		LOC105375075	-	uncharacterized LOC105375075	ncRNA
./peak/HIBEpic-H3K9me3peak23166	chr7	534232	534350	+	68	NA	Intergenic	Intergenic	25190	NM033023	5154	Hs.535898	NM002607	ENSG00000197461	PDGFA	PDGF-A|PDGF1	platelet derived growth factor subunit A	protein-coding
./peak/HIBEpic-H3K9me3peak2241	chr1	181115662	181115783	+	68	NA	Intergenic	Intergenic	-27898	NR125966	101928973	Hs.637822	NR125966	ENSG00000237292	LINC01732	-	long intergenic non-protein coding RNA 1732	ncRNA
./peak/HIBEpic-H3K9me3peak10726	chr18	51387681	51387913	+	68	NA	Intergenic	(GGGA)n|Simplerepeat|Simplerepeat	-280368	NR110800	101928167	Hs.382012	NR110800	ENSG00000260433	LINC01917	-	long intergenic non-protein coding RNA 1917	ncRNA
./peak/HIBEpic-H3K9me3peak16142	chr20	31076067	31076192	+	68	NA	intron (NM001256798intron 4 of 10)	MLT1F|LTR|ERVL-MaLR	-4836	NM001351680	140688	Hs.516978	NM080616	ENSG00000197183	NOL4L	C20orf112|C20orf113	nucleolar protein 4 like	protein-coding
./peak/HIBEpic-H3K9me3peak26497	chr8	145823811	145823995	+	68	NA	intron (NM025251intron 1 of 10)	intron (NM025251intron 1 of 10)	7177	NM025251	80728	Hs.148988	NM025251	ENSG00000147799	ARHGAP39	CrGAP|Vilse	Rho GTPase activating protein 39	protein-coding
./peak/HIBEpic-H3K9me3peak11138	chr19	9887873	9887991	+	68	NA	intron (NM001353800intron 1 of 6)	AluJo|SINE|Alu	-8518	NM001353798	162993	Hs.665717	NM001077624	ENSG00000196605	ZNF846	-	zinc finger protein 846	protein-coding
./peak/HIBEpic-H3K9me3peak19288	chr3	184823434	184823578	+	68	NA	intron (NM001025266intron 1 of 1)	HERVK9-int|LTR|ERVK	47342	NM001025266	285382	Hs.245793	NM001025266	ENSG00000187068	C3orf70	-	chromosome 3 open reading frame 70	protein-coding
./peak/HIBEpic-H3K9me3peak11108	chr19	9580289	9580407	+	68	NA	exon (NM152476exon 8 of 10)	exon (NM152476exon 8 of 10)	28944	NM001351678	147741	Hs.631613	NM152476	ENSG00000198028	ZNF560	-	zinc finger protein 560	protein-coding
./peak/HIBEpic-H3K9me3peak4389	chr10	115407249	115407450	+	68	NA	intron (NM006175intron 9 of 40)	intron (NM006175intron 9 of 40)	16451	NM198060	4892	Hs.268788	NM006175	ENSG00000197893	NRAP	N-RAP	nebulin related anchoring protein	protein-coding
./peak/HIBEpic-H3K9me3peak8212	chr15	63633778	63634108	+	68	NA	intron (NM206925intron 5 of 9)	intron (NM206925intron 5 of 9)	40102	NR135511	771	Hs.210995	NM001218	ENSG00000074410	CA12	CA-XII|CAXII|HsT18816|T18816	carbonic anhydrase 12	protein-coding
./peak/HIBEpic-H3K9me3peak16470	chr20	45655865	45655990	+	68	NA	intron (NM005244intron 5 of 15)	intron (NM005244intron 5 of 15)	132445	NM005244	2139	Hs.472877	NM005244	ENSG00000064655	EYA2	EAB1	EYA transcriptional coactivator and phosphatase 2	protein-coding
./peak/HIBEpic-H3K9me3peak18777	chr3	125652784	125653295	+	68	NA	intron (NM001015050intron 1 of 5)	MER58A|DNA|hAT-Charlie	2848	NM001015050	200810	Hs.591299	NM001015050	ENSG00000189366	ALG1L	ALG1L1	ALG1 chitobiosyldiphosphodolichol beta-mannosyltransferase like	protein-coding
./peak/HIBEpic-H3K9me3peak15744	chr20	4816495	4817853	+	68	NA	Intergenic	MLT2F|LTR|ERVL	-12920	NM014737	9770	Hs.631504	NM014737	ENSG00000101265	RASSF2	CENP-34|RASFADIN	Ras association domain family member 2	protein-coding
./peak/HIBEpic-H3K9me3peak22064	chr6	33120702	33120832	+	68	NA	Intergenic	AluSx|SINE|Alu	9666	NR138084	414768		NR138084		HCG24	-	HLA complex group 24	ncRNA
./peak/HIBEpic-H3K9me3peak14899	chr2	203017921	203018082	+	67	NA	intron (NM001367720intron 13 of 23)	intron (NM001367720intron 13 of 23)	-36220	NR135244	729224	Hs.623895	NR135243		KIAA2012-AS1	-	KIAA2012 antisense RNA 1	ncRNA
./peak/HIBEpic-H3K9me3peak3030	chr1	230673111	230675325	+	67	NA	Intergenic	Intergenic	57111	NR146479	101927553	Hs.680219	NR146479	ENSG00000232964	LINC01737	-	long intergenic non-protein coding RNA 1737	ncRNA
./peak/HIBEpic-H3K9me3peak9901	chr17	26148456	26148631	+	67	NA	Intergenic	MER5A|DNA|hAT-Charlie	-20988	NM000625	4843	Hs.709191	NM000625	ENSG00000007171	NOS2	HEP-NOS|INOS|NOS|NOS2A	nitric oxide synthase 2	protein-coding
./peak/HIBEpic-H3K9me3peak21769	chr6	6261843	6262461	+	67	NA	intron (NM000129intron 4 of 14)	intron (NM000129intron 4 of 14)	58772	NM000129	2162	Hs.335513	NM000129	ENSG00000124491	F13A1	F13A	coagulation factor XIII A chain	protein-coding
./peak/HIBEpic-H3K9me3peak22022	chr6	31266412	31266555	+	67	NA	intron (NR149115intron 1 of 3)	LTR33B|LTR|ERVL	2931	NR149115	105375015	Hs.691349	NR149115	ENSG00000256166	LINC02571	-	long intergenic non-protein coding RNA 2571	ncRNA
./peak/HIBEpic-H3K9me3peak5383	chr11	69333239	69333357	+	67	NA	Intergenic	MSTA|LTR|ERVL-MaLR	32969	NR120544	101928292	Hs.736219	NR120542		LINC01488	BRCAT8	long intergenic non-protein coding RNA 1488	ncRNA
./peak/HIBEpic-H3K9me3peak24049	chr7	56784966	56785114	+	67	NA	Intergenic	AluJb|SINE|Alu	95389	NR130727	401357	Hs.457696	NR130727		LOC401357	-	uncharacterized LOC401357	ncRNA
./peak/HIBEpic-H3K9me3peak636	chr1	20288737	20289423	+	67	NA	Intergenic	Intergenic	17072	NM001161729	5320	Hs.466804	NM000300	ENSG00000188257	PLA2G2A	MOM1|PLA2|PLA2B|PLA2L|PLA2S|PLAS1|sPLA2	phospholipase A2 group IIA	protein-coding
./peak/HIBEpic-H3K9me3peak15866	chr20	18215531	18215833	+	67	NA	Intergenic	AluSx1|SINE|Alu	-53190	NM001283006	7692	Hs.472221	NM003434	ENSG00000125846	ZNF133	ZNF150|pHZ-13|pHZ-66	zinc finger protein 133	protein-coding
./peak/HIBEpic-H3K9me3peak10452	chr17	75689360	75689510	+	67	NA	Intergenic	Intergenic	35206	NR104134	100132174	Hs.640110	NR104134	ENSG00000267790	LINC01987	-	long intergenic non-protein coding RNA 1987	ncRNA
./peak/HIBEpic-H3K9me3peak27010	chr9	100524910	100525345	+	67	NA	intron (NR147055intron 5 of 10)	L2c|LINE|L2	-65436	NR149092	7507	Hs.654364	NM000380	ENSG00000136936	XPA	XP1|XPAC	XPADNA damage recognition and repair factor	protein-coding
./peak/HIBEpic-H3K9me3peak15663	chr20	2262701	2263286	+	67	NA	Intergenic	Intergenic	-13654	NM003245	7053	Hs.2022	NM003245	ENSG00000125780	TGM3	TGE|UHS2	transglutaminase 3	protein-coding
./peak/HIBEpic-H3K9me3peak13849	chr2	87049107	87049235	+	67	NA	intron (NM001178100intron 3 of 3)	intron (NM001178100intron 3 of 3)	-13652	NM001145873	925	Hs.85258	NM001768	ENSG00000153563	CD8A	CD8|Leu2|p32	CD8a molecule	protein-coding
./peak/HIBEpic-H3K9me3peak20219	chr4	117327552	117327675	+	67	NA	Intergenic	L1PA3|LINE|L1	106732	NR031737	100302290		NR031737	ENSG00000284253	MIR1973	hsa-mir-1973|mir-1973	microRNA 1973	ncRNA
./peak/HIBEpic-H3K9me3peak16576	chr20	47432888	47433670	+	67	NA	intron (NM020820intron 1 of 39)	MLT1E1A|LTR|ERVL-MaLR	11257	NM020820	57580	Hs.153310	NM020820	ENSG00000124126	PREX1	P-REX1	phosphatidylinositol-3,4,5-trisphosphate dependent Rac exchange factor 1	protein-coding
./peak/HIBEpic-H3K9me3peak12174	chr19	46705809	46706242	+	67	NA	intron (NR135234intron 1 of 2)	HERVH-int|LTR|ERV1	294	NR135234	645553	Hs.613068	NR135234		IGFL2-AS1	-	IGFL2 antisense RNA 1	ncRNA
./peak/HIBEpic-H3K9me3peak8354	chr15	82987616	82987741	+	67	NA	intron (NM001164465intron 6 of 9)	L2b|LINE|L2	-15226	NR120378	102724034	Hs.694638	NR120378		LOC102724034	-	uncharacterized LOC102724034	ncRNA
./peak/HIBEpic-H3K9me3peak12371	chr19	52116304	52116445	+	67	NA	intron (NM003830intron 8 of 8)	MER54A|LTR|ERVL	17353	NM003830	8778	Hs.310333	NM003830	ENSG00000105501	SIGLEC5	CD170|CD33L2|OB-BP2|OBBP2|SIGLEC-5	sialic acid binding Ig like lectin 5	protein-coding
./peak/HIBEpic-H3K9me3peak19492	chr4	292367	292542	+	67	NA	intron (NM001137608intron 1 of 3)	intron (NM001137608intron 1 of 3)	6809	NM001137608	654254	Hs.698668	NM001137608	ENSG00000186777	ZNF732	-	zinc finger protein 732	protein-coding
./peak/HIBEpic-H3K9me3peak18	chr1	634534	635034	+	67	NA	Intergenic	THE1B-int|LTR|ERVL-MaLR	-12750	NM001005224	26683	Hs.632360	NM001005224	ENSG00000230178	OR4F3	-	olfactory receptor family 4 subfamily F member 3	protein-coding
./peak/HIBEpic-H3K9me3peak11104	chr19	9519022	9519142	+	67	NA	Intergenic	AluSx1|SINE|Alu	27167	NM001370396	10781	Hs.656185	NM006631	ENSG00000174652	ZNF266	HZF1	zinc finger protein 266	protein-coding
./peak/HIBEpic-H3K9me3peak2952	chr1	229274343	229274725	+	67	NA	Intergenic	Intergenic	36014	NR039659	100616234		NR039659	ENSG00000283468	MIR4454	-	microRNA 4454	ncRNA
./peak/HIBEpic-H3K9me3peak12155	chr19	46587846	46588400	+	67	NA	Intergenic	MSTB-int|LTR|ERVL-MaLR	-7236	NR163175	444882	Hs.531310	NM001002923	ENSG00000204869	IGFL4	-	IGF like family member 4	protein-coding
./peak/HIBEpic-H3K9me3peak19825	chr4	20636415	20636568	+	67	NA	Intergenic	HERVH-int|LTR|ERV1	-61414	NR133933	133015	Hs.479298	NM145048	ENSG00000163138	PACRGL	C4orf28	parkin coregulated like	protein-coding
./peak/HIBEpic-H3K9me3peak21741	chr6	4631154	4631272	+	67	NA	Intergenic	Intergenic	20414	NR122107	497048	Hs.591355	NM001011540	ENSG00000205444	KU-MEL-3	-	uncharacterized LOC497048	ncRNA
./peak/HIBEpic-H3K9me3peak1208	chr1	51852145	51852263	+	67	NA	intron (NM001981intron 21 of 24)	L1PA4|LINE|L1	35563	NM001159969	2060	Hs.83722	NM001981	ENSG00000085832	EPS15	AF-1P|AF1P|MLLT5	epidermal growth factor receptor pathway substrate 15	protein-coding
./peak/HIBEpic-H3K9me3peak15137	chr2	234684103	234684362	+	67	NA	promoter-TSS (NM001367507)	promoter-TSS (NM001367507)	-138	NM001367507	339766	Hs.361778	NM001287395	ENSG00000185038	MROH2A	HEATR7B1	maestro heat like repeat family member 2A	protein-coding
./peak/HIBEpic-H3K9me3peak12718	chr19	56271578	56271781	+	67	NA	intron (NM001145014intron 1 of 2)	MER41G|LTR|ERV1	1172	NM001145014	342931	Hs.631553	NM001145014	ENSG00000223638	RFPL4A	RFPL4|RNF210	ret finger protein like 4A	protein-coding
./peak/HIBEpic-H3K9me3peak17704	chr21	44229786	44230217	+	67	NA	Intergenic	(CA)n|Simplerepeat|Simplerepeat	-29897	NR135517	101928311	Hs.570404	NR135517	ENSG00000283051	LINC01668	-	long intergenic non-protein coding RNA 1668	ncRNA
./peak/HIBEpic-H3K9me3peak21286	chr5	110366112	110366371	+	67	NA	Intergenic	L1PA4|LINE|L1	-39537	NR045089	85480	Hs.389874	NM033035	ENSG00000145777	TSLP	-	thymic stromal lymphopoietin	protein-coding
./peak/HIBEpic-H3K9me3peak13335	chr2	24672578	24672803	+	67	NA	Intergenic	AluJo|SINE|Alu	-41433	NM001362950	8648	Hs.596314	NM003743	ENSG00000084676	NCOA1	F-SRC-1|KAT13A|RIP160|SRC1|bHLHe42|bHLHe74	nuclear receptor coactivator 1	protein-coding
./peak/HIBEpic-H3K9me3peak16494	chr20	46149065	46150274	+	67	NA	intron (NM001174087intron 1 of 22)	HERVIP10FH-int|LTR|ERV1	19038	NM006534	8202	Hs.592142	NM006534	ENSG00000124151	NCOA3	ACTR|AIB-1|AIB1|CAGH16|CTG26|KAT13B|RAC3|SRC-3|SRC3|TNRC14|TNRC16|TRAM-1|bHLHe42|pCIP	nuclear receptor coactivator 3	protein-coding
./peak/HIBEpic-H3K9me3peak7031	chr12	132100298	132100811	+	67	NA	Intergenic	LTR49|LTR|ERV1	32112	NR146868	105370085	Hs.739274	NR146868		LINC02414	-	long intergenic non-protein coding RNA 2414	ncRNA
./peak/HIBEpic-H3K9me3peak17731	chr21	45238508	45238672	+	67	NA	Intergenic	Intergenic	-6142	NR026961	284837	Hs.592159	NM194310	ENSG00000215458	AATBC	-	apoptosis associated transcript in bladder cancer	ncRNA
./peak/HIBEpic-H3K9me3peak23134	chr6	170805324	170805901	+	67	NA	Intergenic	Intergenic	56783	NM002793	5689	Hs.352768	NM002793	ENSG00000008018	PSMB1	HC5|PMSB1|PSC5	proteasome subunit beta 1	protein-coding
./peak/HIBEpic-H3K9me3peak5281	chr11	45104327	45104457	+	67	NA	Intergenic	L2c|LINE|L2	-11172	NM001359633	56981	Hs.178715	NM001256695	ENSG00000019485	PRDM11	PFM8	PR/SET domain 11	protein-coding
./peak/HIBEpic-H3K9me3peak12841	chr19	57428313	57428434	+	67	NA	Intergenic	AluJb|SINE|Alu	76103	NR024059	100073347	Hs.467337	NR024059	ENSG00000268654	MIMT1	LINC00067|MIM1|NCRNA00067	MER1 repeat containing imprinted transcript 1	ncRNA
./peak/HIBEpic-H3K9me3peak15839	chr20	17639726	17639893	+	67	NA	exon (NM001365613exon 3 of 25)	exon (NM001365613exon 3 of 25)	23078	NM001365613	6238	Hs.472213	NM004587	ENSG00000125844	RRBP1	ES/130|ES130|RRp|hES	ribosome binding protein 1	protein-coding
./peak/HIBEpic-H3K9me3peak16058	chr20	24889676	24890012	+	67	NA	Intergenic	Intergenic	-40061	NM003650	8530	Hs.143212	NM003650	ENSG00000077984	CST7	CMAP	cystatin F	protein-coding
./peak/HIBEpic-H3K9me3peak444	chr1	13363763	13364231	+	67	NA	promoter-TSS (NM001300891).3	promoter-TSS (NM001300891).3	-889	NM001300891	101929983		NM001300891	ENSG00000274764	PRAMEF27	-	PRAME family member 27	protein-coding
./peak/HIBEpic-H3K9me3peak23998	chr7	56430111	56430688	+	67	NA	Intergenic	Intergenic	85669	NR029420	650226	Hs.448401	NR029420		LOC650226	-	ankyrin repeat domain 26 pseudogene	pseudo
./peak/HIBEpic-H3K9me3peak21868	chr6	23161555	23161696	+	67	NA	Intergenic	LTR22C|LTR|ERVK	-443472	NR134614	105374972	Hs.484889	NR134613		LOC105374972	-	uncharacterized LOC105374972	ncRNA
./peak/HIBEpic-H3K9me3peak25355	chr7	157937747	157937969	+	67	NA	intron (NM001308268intron 6 of 22)	intron (NM001308268intron 6 of 22)	290581	NR038966	100506585	Hs.661265	NR038966		LOC100506585	-	uncharacterized LOC100506585	ncRNA
./peak/HIBEpic-H3K9me3peak11259	chr19	13533599	13534426	+	66	NA	intron (NM001127222intron 3 of 46)	L2c|LINE|L2	83262	NM001127221	773	Hs.501632	NM000068	ENSG00000141837	CACNA1A	APCA|BI|CACNL1A4|CAV2.1|EA2|EIEE42|FHM|HPCA|MHP|MHP1|SCA6	calcium voltage-gated channel subunit alpha1 A	protein-coding
./peak/HIBEpic-H3K9me3peak23596	chr7	45472370	45472868	+	66	NA	Intergenic	AluSx|SINE|Alu	-141120	NM001281768	107	Hs.192215	NM021116	ENSG00000164742	ADCY1	AC1|DFNB44	adenylate cyclase 1	protein-coding
./peak/HIBEpic-H3K9me3peak8087	chr15	20548472	20549345	+	66	NA	Intergenic	(CAGC)n|Simplerepeat|Simplerepeat	60911	NR038836	646096	Hs.448789	NR038836	ENSG00000259156	CHEK2P2	-	checkpoint kinase 2 pseudogene 2	pseudo
./peak/HIBEpic-H3K9me3peak9190	chr16	83416680	83416824	+	66	NA	intron (NM001220490intron 5 of 12)	L1MC4|LINE|L1	-125199	NR036147	100422853		NR036147	ENSG00000263785	MIR3182	mir-3182	microRNA 3182	ncRNA
./peak/HIBEpic-H3K9me3peak12167	chr19	46682661	46683118	+	66	NA	Intergenic	Intergenic	23430	NR135234	645553	Hs.613068	NR135234		IGFL2-AS1	-	IGFL2 antisense RNA 1	ncRNA
./peak/HIBEpic-H3K9me3peak5261	chr11	43998207	43998337	+	66	NA	Intergenic	MLT1J1|LTR|ERVL-MaLR	34085	NM001145033	387763	Hs.530443	NM001145033	ENSG00000187479	C11orf96	AG2	chromosome 11 open reading frame 96	protein-coding
./peak/HIBEpic-H3K9me3peak6050	chr12	48379902	48380246	+	66	NA	intron (NM001844intron 23 of 53)	intron (NM001844intron 23 of 53)	18185	NM001844	1280	Hs.408182	NM001844	ENSG00000139219	COL2A1	ANFH|AOM|COL11A3|SEDC|STL1	collagen type II alpha 1 chain	protein-coding
./peak/HIBEpic-H3K9me3peak22216	chr6	43926206	43926351	+	66	NA	Intergenic	AluJr4|SINE|Alu	-42044	NR160956	221416	Hs.531926	NM153246	ENSG00000181577	C6orf223	-	chromosome 6 open reading frame 223	ncRNA
./peak/HIBEpic-H3K9me3peak22832	chr6	158229760	158229878	+	66	NA	Intergenic	LTR41|LTR|ERVL	-14459	NM016224	51429	Hs.191213	NM016224	ENSG00000130340	SNX9	SDP1|SH3PX1|SH3PXD3A|WISP	sorting nexin 9	protein-coding
./peak/HIBEpic-H3K9me3peak12204	chr19	48447836	48448659	+	66	NA	promoter-TSS (NR004437).2	promoter-TSS (NR004437).2	68	NR024216	100169959	Hs.723093	NR024216		SNAR-A13	-	small NF90 (ILF3) associated RNA A13	snRNA
./peak/HIBEpic-H3K9me3peak23814	chr7	50916451	50918044	+	66	NA	Intergenic	L2c|LINE|L2	-56097	NM001001555	2887	Hs.164060	NM005311	ENSG00000106070	GRB10	GRB-IR|Grb-10|IRBP|MEG1|RSS	growth factor receptor bound protein 10	protein-coding
./peak/HIBEpic-H3K9me3peak10090	chr17	41458657	41459164	+	66	NA	non-coding (NR027412exon 2 of 6)	non-coding (NR027412exon 2 of 6)	7356	NR027413	100130581	Hs.546897	NR027412	ENSG00000188825	LINC00910	-	long intergenic non-protein coding RNA 910	ncRNA
./peak/HIBEpic-H3K9me3peak19934	chr4	49593848	49594756	+	66	NA	Intergenic	Intergenic	605643	NM001286791	80157	Hs.479703	NM025087	ENSG00000109182	CWH43	CWH43-C|PGAP2IP	cell wall biogenesis 43 C-terminal homolog	protein-coding
./peak/HIBEpic-H3K9me3peak12962	chr19	58502310	58502440	+	66	NA	intron (NM001348023intron 3 of 5)	intron (NM001348023intron 3 of 5)	11813	NM001348024	80095	Hs.654967	NM025027	ENSG00000166704	ZNF606	ZNF328	zinc finger protein 606	protein-coding
./peak/HIBEpic-H3K9me3peak7784	chr14	90895608	90895727	+	66	NA	Intergenic	MLT1H|LTR|ERVL-MaLR	25794	NR146493	101930294		NR146492	ENSG00000258678	LINC02317	-	long intergenic non-protein coding RNA 2317	ncRNA
./peak/HIBEpic-H3K9me3peak3060	chr1	231323814	231324879	+	66	NA	promoter-TSS (NM001256615)	promoter-TSS (NM001256615)	-973	NM001256615	149373	Hs.632505	NM001256615	ENSG00000235710	LOC149373	-	uncharacterized LOC149373	protein-coding
./peak/HIBEpic-H3K9me3peak20646	chr5	1613486	1613902	+	66	NA	intron (NR003713intron 2 of 3)	intron (NR003713intron 2 of 3)	-19048	NR003263	728609	Hs.379186	NR003263		SDHAP3	SDHACL|SDHAL	succinate dehydrogenase complex flavoprotein subunit A pseudogene 3	pseudo
./peak/HIBEpic-H3K9me3peak461	chr1	13983904	13984032	+	66	NA	Intergenic	SVAD|Other|Other	-42715	NM001135610	7799	Hs.371823	NM012231	ENSG00000116731	PRDM2	HUMHOXY1|KMT8|KMT8A|MTB-ZF|RIZ|RIZ1|RIZ2	PR/SET domain 2	protein-coding
./peak/HIBEpic-H3K9me3peak15849	chr20	17781164	17781721	+	66	NA	Intergenic	Intergenic	100849	NM178477	140836	Hs.115366	NM178477	ENSG00000125888	BANF2	BAF-L|BAF2|BAFL|C20orf179	barrier to autointegration factor 2	protein-coding
./peak/HIBEpic-H3K9me3peak13973	chr2	96721430	96721679	+	66	NA	Intergenic	Intergenic	-19832	NM001321531	150763	Hs.348629	NM207328	ENSG00000186281	GPAT2	CT123	glycerol-3-phosphate acyltransferase 2mitochondrial	protein-coding
./peak/HIBEpic-H3K9me3peak26226	chr8	131605033	131605195	+	66	NA	Intergenic	L2b|LINE|L2	-149194	NM018482	50807	Hs.655552	NM018482	ENSG00000153317	ASAP1	AMAP1|CENTB4|DDEF1|PAG2|PAP|ZG14P	ArfGAP with SH3 domainankyrin repeat and PH domain 1	protein-coding
./peak/HIBEpic-H3K9me3peak16735	chr20	55387983	55388319	+	66	NA	Intergenic	L2b|LINE|L2	183789	NM003222	7022	Hs.473152	NM003222	ENSG00000087510	TFAP2C	AP2-GAMMA|ERF1|TFAP2G|hAP-2g	transcription factor AP-2 gamma	protein-coding
./peak/HIBEpic-H3K9me3peak19869	chr4	37794683	37794801	+	66	NA	Intergenic	THE1B|LTR|ERVL-MaLR	-33566	NM018290	55276	Hs.23363	NM018290	ENSG00000169299	PGM2	MSTP006	phosphoglucomutase 2	protein-coding
./peak/HIBEpic-H3K9me3peak10602	chr18	10082467	10082770	+	66	NA	Intergenic	Intergenic	168605	NM003574	9218	Hs.165195	NM003574	ENSG00000101558	VAPA	VAP-33|VAP-A|VAP33|hVAP-33	VAMP associated protein A	protein-coding
./peak/HIBEpic-H3K9me3peak6636	chr12	114877224	114877416	+	66	NA	Intergenic	Intergenic	-31073	NM000192	6910	Hs.381715	NM000192	ENSG00000089225	TBX5	HOS	T-box transcription factor 5	protein-coding
./peak/HIBEpic-H3K9me3peak10864	chr19	2314672	2314793	+	66	NA	Intergenic	AluJo|SINE|Alu	-6579	NM001101391	645191		NM001101391	ENSG00000220008	LINGO3	LERN2|LRRN6B	leucine rich repeat and Ig domain containing 3	protein-coding
./peak/HIBEpic-H3K9me3peak23533	chr7	44374928	44376347	+	66	NA	Intergenic	Intergenic	-10407	NM172079	816	Hs.351887	NM001220	ENSG00000058404	CAMK2B	CAM2|CAMK2|CAMKB|MRD54	calcium/calmodulin dependent protein kinase II beta	protein-coding
./peak/HIBEpic-H3K9me3peak18217	chr22	49152941	49153247	+	66	NA	Intergenic	GA-rich|Lowcomplexity|Lowcomplexity	-23013	NR039761	100616415		NR039761	ENSG00000266887	MIR4535	-	microRNA 4535	ncRNA
./peak/HIBEpic-H3K9me3peak3482	chr10	43005537	43006095	+	66	NA	Intergenic	MER9a2|LTR|ERVK	34877	NR026827	84856	Hs.55977	NM032770	ENSG00000185904	LINC00839	-	long intergenic non-protein coding RNA 839	ncRNA
./peak/HIBEpic-H3K9me3peak20263	chr4	129575472	129575610	+	66	NA	Intergenic	Intergenic	-155314	NM024900	79960	Hs.12420	NM024900	ENSG00000077684	JADE1	PHF17	jade family PHD finger 1	protein-coding
./peak/HIBEpic-H3K9me3peak12380	chr19	52332046	52332506	+	66	NA	intron (NR163433intron 9 of 11)	intron (NR163433intron 9 of 11)	33866	NM002030	2359	Hs.445466	NM002030	ENSG00000187474	FPR3	FML2HUMAN|FMLP-R-II|FMLPY|FPRH1|FPRH2|FPRL2|RMLP-R-I	formyl peptide receptor 3	protein-coding
./peak/HIBEpic-H3K9me3peak10988	chr19	6790465	6790803	+	66	NA	intron (NM001258206intron 1 of 25)	MER66B|LTR|ERV1	17915	NM001258206	7409	Hs.116237	NM005428	ENSG00000141968	VAV1	VAV	vav guanine nucleotide exchange factor 1	protein-coding
./peak/HIBEpic-H3K9me3peak23813	chr7	50912531	50912830	+	66	NA	Intergenic	MSTA|LTR|ERVL-MaLR	-51530	NM001001555	2887	Hs.164060	NM005311	ENSG00000106070	GRB10	GRB-IR|Grb-10|IRBP|MEG1|RSS	growth factor receptor bound protein 10	protein-coding
./peak/HIBEpic-H3K9me3peak22362	chr6	71955070	71955188	+	66	NA	Intergenic	LTR1|LTR|ERV1	-43385	NM024576	79627	Hs.648434	NM024576	ENSG00000119900	OGFRL1	dJ331H24.1	opioid growth factor receptor like 1	protein-coding
./peak/HIBEpic-H3K9me3peak23662	chr7	46687609	46687889	+	66	NA	Intergenic	THE1B-int|LTR|ERVL-MaLR	48971	NR134575	730338	Hs.640207	NR134575	ENSG00000233539	LOC730338	-	uncharacterized LOC730338	ncRNA
./peak/HIBEpic-H3K9me3peak13873	chr2	87654318	87658481	+	66	NA	Intergenic	(CAGC)n|Simplerepeat|Simplerepeat	-98547	NR024204	112597	Hs.652166	NR024204	ENSG00000222041	CYTOR	C2orf59|LINC00152|NCRNA00152	cytoskeleton regulator RNA	ncRNA
./peak/HIBEpic-H3K9me3peak8672	chr16	32296652	32299326	+	66	NA	Intergenic	Intergenic	3313	NR033866	390705	Hs.278513	NR033866		LOC390705	-	protein phosphatase 2 regulatory subunit B''beta pseudogene	pseudo
./peak/HIBEpic-H3K9me3peak17564	chr21	38927040	38927267	+	66	NA	Intergenic	Intergenic	134552	NM130438	1859	Hs.368240	NM001396	ENSG00000157540	DYRK1A	DYRK|DYRK1|HP86|MNB|MNBH|MRD7	dual specificity tyrosine phosphorylation regulated kinase 1A	protein-coding
./peak/HIBEpic-H3K9me3peak1070	chr1	42558834	42559298	+	66	NA	Intergenic	MSTB1-int|LTR|ERVL-MaLR	-57461	NR038261	59269	Hs.403972	NM024503	ENSG00000127124	HIVEP3	KBP-1|KBP1|KRC|SHN3|Schnurri-3|ZAS3|ZNF40C	human immunodeficiency virus type I enhancer binding protein 3	protein-coding
./peak/HIBEpic-H3K9me3peak18865	chr3	127073713	127073880	+	65	NA	intron (NR110147intron 3 of 4)	L2a|LINE|L2	35717	NR110147	101927123	Hs.526761	NR110147	ENSG00000244215	LINC02016	-	long intergenic non-protein coding RNA 2016	ncRNA
./peak/HIBEpic-H3K9me3peak2748	chr1	224974454	224974581	+	65	NA	Intergenic	Intergenic	-142839	NM144989	127602	Hs.133977	NM001373	ENSG00000185842	DNAH14	C1orf67|Dnahc14|HL-18|HL18	dynein axonemal heavy chain 14	protein-coding
./peak/HIBEpic-H3K9me3peak6527	chr12	111110096	111110308	+	65	NA	intron (NM001256413intron 2 of 6)	intron (NM001256413intron 2 of 6)	16718	NM032369	84329	Hs.211511	NM032369	ENSG00000122986	HVCN1	HV1|VSOP	hydrogen voltage gated channel 1	protein-coding
./peak/HIBEpic-H3K9me3peak13040	chr19	58760663	58760783	+	65	NA	3' UTR (NM001320776exon 8 of 8)	3' UTR (NM001320776exon 8 of 8)	20443	NM001320789	27300	Hs.438994	NM014480	ENSG00000198131	ZNF544	-	zinc finger protein 544	protein-coding
./peak/HIBEpic-H3K9me3peak19915	chr4	49287474	49289489	+	65	NA	Intergenic	ACRO1|Satellite|acro	299822	NM001286791	80157	Hs.479703	NM025087	ENSG00000109182	CWH43	CWH43-C|PGAP2IP	cell wall biogenesis 43 C-terminal homolog	protein-coding
./peak/HIBEpic-H3K9me3peak11090	chr19	9358017	9358283	+	65	NA	Intergenic	Intergenic	-3570	NM001079935	26648	Hs.129832	NM001079935	ENSG00000237521	OR7E24	HSHT2|OR19-8|OR7E24P|OR7E24Q	olfactory receptor family 7 subfamily E member 24	protein-coding
./peak/HIBEpic-H3K9me3peak19994	chr4	61289413	61289643	+	65	NA	Intergenic	(GGGA)n|Simplerepeat|Simplerepeat	-498809	NR039652	100616450		NR039652	ENSG00000265829	MIR548AG1	-	microRNA 548ag-1	ncRNA
./peak/HIBEpic-H3K9me3peak19631	chr4	5583525	5584016	+	65	NA	intron (NM001166136intron 17 of 21)	MSTA-int|LTR|ERVL-MaLR	56887	NR126518	10141	Hs.177972	NM005750	ENSG00000082929	LINC01587	C4orf6|aC1	long intergenic non-protein coding RNA 1587	ncRNA
./peak/HIBEpic-H3K9me3peak24616	chr7	98097995	98098809	+	65	NA	Intergenic	Intergenic	-68000	NM018842	55971	Hs.656063	NM018842	ENSG00000006453	BAIAP2L1	IRTKS	BAI1 associated protein 2 like 1	protein-coding
./peak/HIBEpic-H3K9me3peak23332	chr7	23086824	23086982	+	65	NA	Intergenic	SVAD|Other|Other	-33154	NM032581	84668	Hs.85603	NM032581	ENSG00000122591	FAM126A	DRCTNNB1A|HCC|HLD5|HYCC1	family with sequence similarity 126 member A	protein-coding
./peak/HIBEpic-H3K9me3peak16816	chr20	56115528	56115661	+	65	NA	Intergenic	Intergenic	-14886	NM001269042	140690	Hs.131543	NM080618	ENSG00000124092	CTCFL	BORIS|CT27|CTCF-T|HMGB1L1|dJ579F20.2	CCCTC-binding factor like	protein-coding
./peak/HIBEpic-H3K9me3peak11085	chr19	9272049	9272264	+	65	NA	non-coding (NR102435exon 7 of 7)	non-coding (NR102435exon 7 of 7)	21083	NM001190791	57693	Hs.465829	NM020933	ENSG00000130803	ZNF317	-	zinc finger protein 317	protein-coding
./peak/HIBEpic-H3K9me3peak26199	chr8	127771860	127771987	+	65	NA	Intergenic	MSTB|LTR|ERVL-MaLR	-201200	NM174911	157638	Hs.124951	NM174911	ENSG00000168672	LRATD2	BCMP101|FAM84B|NSE2	LRAT domain containing 2	protein-coding
./peak/HIBEpic-H3K9me3peak3313	chr1	248875148	248875287	+	65	NA	Intergenic	Intergenic	14854	NR125950	101928226		NR125950		LYPD9P	-	LY6/PLAUR domain containing 9pseudogene	pseudo
./peak/HIBEpic-H3K9me3peak12589	chr19	54775021	54776016	+	65	NA	Intergenic	Intergenic	8881	NM001278405	10288	Hs.655652	NM005874	ENSG00000131042	LILRB2	CD85D|ILT-4|ILT4|LIR-2|LIR2|MIR-10|MIR10	leukocyte immunoglobulin like receptor B2	protein-coding
./peak/HIBEpic-H3K9me3peak1811	chr1	147154405	147154607	+	65	NA	intron (NM001351365intron 72 of 94)	L1MA8|LINE|L1	-11860	NR136633	51205	Hs.562154	NM016361	ENSG00000162836	ACP6	ACPL1|LPAP|PACPL1	acid phosphatase 6lysophosphatidic	protein-coding
./peak/HIBEpic-H3K9me3peak4467	chr10	120246545	120247136	+	65	NA	Intergenic	LTR1B|LTR|ERV1	108320	NM004248	2834	Hs.248119	NM004248	ENSG00000119973	PRLHR	GPR10|GR3|PrRPR	prolactin releasing hormone receptor	protein-coding
./peak/HIBEpic-H3K9me3peak20065	chr4	78263316	78263787	+	65	NA	Intergenic	LTR10G|LTR|ERV1	-169356	NM006419	10563	Hs.100431	NM006419	ENSG00000156234	CXCL13	ANGIE|ANGIE2|BCA-1|BCA1|BLC|BLR1L|SCYB13	C-X-C motif chemokine ligand 13	protein-coding
./peak/HIBEpic-H3K9me3peak26684	chr9	68725386	68725508	+	65	NA	Intergenic	Intergenic	-1018	NR034006	100132352	Hs.231861	NR034006		FRG1HP	-	FSHD region gene 1 family member Hpseudogene	pseudo
./peak/HIBEpic-H3K9me3peak9568	chr17	5536583	5536701	+	65	NA	Intergenic	Intergenic	-48813	NM033007	22861	Hs.652273	NM014922	ENSG00000091592	NLRP1	AIADK|CARD7|CIDED|CLR17.1|DEFCAP|DEFCAP-L/S|MSPC|NAC|NALP1|PP1044|SLEV1|VAMAS1	NLR family pyrin domain containing 1	protein-coding
./peak/HIBEpic-H3K9me3peak24878	chr7	132409537	132409658	+	65	NA	non-coding (NR046323exon 4 of 5)	non-coding (NR046323exon 4 of 5)	-34133	NR134332	100506937	Hs.98247	NR134332	ENSG00000225881	LOC100506937	-	uncharacterized LOC100506937	ncRNA
./peak/HIBEpic-H3K9me3peak5356	chr11	67623436	67623638	+	65	NA	Intergenic	HERVH-int|LTR|ERV1	-50730	NR024249	645332	Hs.535094	NR024249	ENSG00000160172	FAM86C2P	-	family with sequence similarity 86member A pseudogene	pseudo
./peak/HIBEpic-H3K9me3peak22975	chr6	166447595	166447713	+	65	NA	Intergenic	LTR33A|LTR|ERVL	-46127	NR026861	90632	Hs.31917	NR026860	ENSG00000112541	LINC00473	C6orf176|LNC473|bA142J11.1	long intergenic non-protein coding RNA 473	ncRNA
./peak/HIBEpic-H3K9me3peak6356	chr12	87544670	87544791	+	65	NA	Intergenic	L1PB1|LINE|L1	-179786	NR135020	105369879	Hs.552351	NR135020		LOC105369879	-	uncharacterized LOC105369879	ncRNA
./peak/HIBEpic-H3K9me3peak14760	chr2	174389124	174389252	+	65	NA	Intergenic	Intergenic	169588	NM031942	83879	Hs.470654	NM031942	ENSG00000144354	CDCA7	ICF3|JPO1	cell division cycle associated 7	protein-coding
./peak/HIBEpic-H3K9me3peak20505	chr4	190504745	190504875	+	65	NA	Intergenic	L2|LINE|L2	-75950	NR121679	101928971	Hs.519164	NR121679	ENSG00000250739	LINC01262	TCONSl200021807	long intergenic non-protein coding RNA 1262	ncRNA
./peak/HIBEpic-H3K9me3peak18790	chr3	125975296	125975428	+	65	NA	Intergenic	Intergenic	-75333	NM001270364	10840	Hs.434435	NM012190	ENSG00000144908	ALDH1L1	10-FTHFDH|10-fTHF|FDH|FTHFD	aldehyde dehydrogenase 1 family member L1	protein-coding
./peak/HIBEpic-H3K9me3peak11375	chr19	17079070	17079220	+	65	NA	intron (NM015692intron 18 of 41)	intron (NM015692intron 18 of 41)	58475	NM015692	27151	Hs.631644	NM015692	ENSG00000160111	CPAMD8	ASGD8|K-CAP|VIP	C3 and PZP like alpha-2-macroglobulin domain containing 8	protein-coding
./peak/HIBEpic-H3K9me3peak16903	chr20	57064281	57064677	+	65	NA	intron (NR130908intron 1 of 1)	AluSq|SINE|Alu	25515	NR130908	164284	Hs.119286	NM153360	ENSG00000198768	APCDD1L	-	APC down-regulated 1 like	protein-coding
./peak/HIBEpic-H3K9me3peak8292	chr15	74354999	74355117	+	65	NA	Intergenic	Intergenic	19833	NM001038640	342096	Hs.546408	NM001038640	ENSG00000159289	GOLGA6A	GLP|GOLGA6	golgin A6 family member A	protein-coding
./peak/HIBEpic-H3K9me3peak372	chr1	11405468	11405624	+	65	NA	Intergenic	Intergenic	72291	NM013319	29914	Hs.522933	NM013319	ENSG00000120942	UBIAD1	SCCD|TERE1	UbiA prenyltransferase domain containing 1	protein-coding
./peak/HIBEpic-H3K9me3peak3133	chr1	235833729	235833852	+	65	NA	intron (NM001301365intron 50 of 52)	HERVI-int|LTR|ERV1	-19736	NM001098721	2786	Hs.159711	NM004485	ENSG00000168243	GNG4	-	G protein subunit gamma 4	protein-coding
./peak/HIBEpic-H3K9me3peak16968	chr20	57857921	57858055	+	65	NA	Intergenic	Intergenic	-17678	NM207032	1908	Hs.1408	NM000114	ENSG00000124205	EDN3	ET-3|ET3|HSCR4|PPET3|WS4B	endothelin 3	protein-coding
./peak/HIBEpic-H3K9me3peak24712	chr7	104094272	104094390	+	65	NA	intron (NM199000intron 1 of 2)	MSTB|LTR|ERVL-MaLR	125227	NM199000	375612	Hs.659164	NM199000	ENSG00000187416	LHFPL3	LHFPL4	LHFPL tetraspan subfamily member 3	protein-coding
./peak/HIBEpic-H3K9me3peak684	chr1	22500365	22502063	+	65	NA	Intergenic	Intergenic	-31624	NM030761	54361	Hs.25766	NM030761	ENSG00000162552	WNT4	SERKAL|WNT-4	Wnt family member 4	protein-coding
./peak/HIBEpic-H3K9me3peak22952	chr6	163632880	163633054	+	65	NA	intron (NM001080379intron 4 of 4)	intron (NM001080379intron 4 of 4)	-19933	NR122120	729658	Hs.728991	NR122120		PACRG-AS3	-	PACRG antisense RNA 3	ncRNA
./peak/HIBEpic-H3K9me3peak23088	chr6	169818081	169818199	+	65	NA	Intergenic	L2c|LINE|L2	-163931	NM003247	7058	Hs.371147	NM003247	ENSG00000186340	THBS2	TSP2	thrombospondin 2	protein-coding
./peak/HIBEpic-H3K9me3peak18116	chr22	45059368	45059514	+	65	NA	Intergenic	MLT1D|LTR|ERVL-MaLR	-4986	NM001017528	55615	Hs.102336	NM015366	ENSG00000186654	PRR5	FLJ20185k|PP610|PROTOR-1|PROTOR1	proline rich 5	protein-coding
./peak/HIBEpic-H3K9me3peak24138	chr7	57129171	57129299	+	65	NA	Intergenic	AluSx|SINE|Alu	70908	NM001370129	90827	Hs.616660	NM033273	ENSG00000185177	ZNF479	HKr19|KR19	zinc finger protein 479	protein-coding
./peak/HIBEpic-H3K9me3peak7018	chr12	132032435	132032558	+	65	NA	Intergenic	Intergenic	100170	NR146868	105370085	Hs.739274	NR146868		LINC02414	-	long intergenic non-protein coding RNA 2414	ncRNA
./peak/HIBEpic-H3K9me3peak7677	chr14	70210606	70210724	+	65	NA	Intergenic	AluY|SINE|Alu	-23194	NM006925	6430	Hs.632326	NM006925	ENSG00000100650	SRSF5	HRS|SFRS5|SRP40	serine and arginine rich splicing factor 5	protein-coding
./peak/HIBEpic-H3K9me3peak2198	chr1	178931517	178931665	+	65	NA	Intergenic	MLT1I|LTR|ERVL-MaLR	-63348	NM001324310	9917	Hs.5737	NM014864	ENSG00000116199	FAM20B	gxk1	FAM20B glycosaminoglycan xylosylkinase	protein-coding
./peak/HIBEpic-H3K9me3peak17859	chr21	47262617	47263114	+	65	NA	intron (NR145492intron 3 of 16)	L1MDa|LINE|L1	-5199	NM001348245	54039	Hs.474049	NM020528	ENSG00000183570	PCBP3	ALPHA-CP3|PCBP3-OT1|PCBP3OT	poly(rC) binding protein 3	protein-coding
./peak/HIBEpic-H3K9me3peak6534	chr12	111288077	111288259	+	65	NA	intron (NM001286244intron 1 of 9)	intron (NM001286244intron 1 of 9)	3377	NM152591	160762	Hs.437141	NM152591	ENSG00000173093	CCDC63	ODA5	coiled-coil domain containing 63	protein-coding
./peak/HIBEpic-H3K9me3peak20190	chr4	109304379	109304600	+	65	NA	Intergenic	LTR78|LTR|ERV1	-173900	NR134679	101929621	Hs.679455	NR134679		LOC101929621	-	uncharacterized LOC101929621	ncRNA
./peak/HIBEpic-H3K9me3peak6320	chr12	78048387	78048508	+	65	NA	Intergenic	L1PA3|LINE|L1	-176227	NM014903	89795	Hs.655301	NM014903	ENSG00000067798	NAV3	POMFIL1|STEERIN3|unc53H3	neuron navigator 3	protein-coding
./peak/HIBEpic-H3K9me3peak9800	chr17	17369994	17370625	+	65	NA	Intergenic	Intergenic	-10005	NM018019	55090	Hs.244595	NM018019	ENSG00000141026	MED9	MED25	mediator complex subunit 9	protein-coding
./peak/HIBEpic-H3K9me3peak26507	chr8	145917592	145917828	+	65	NA	Intergenic	Intergenic	-6479	NM001308208	80728	Hs.148988	NM025251	ENSG00000147799	ARHGAP39	CrGAP|Vilse	Rho GTPase activating protein 39	protein-coding
./peak/HIBEpic-H3K9me3peak25456	chr8	711722	711875	+	65	NA	intron (NM001346810intron 1 of 14)	intron (NM001346810intron 1 of 14)	23250	NR134292	401442	Hs.678992	NR134292	ENSG00000282375	LOC401442	-	uncharacterized LOC401442	ncRNA
./peak/HIBEpic-H3K9me3peak25444	chr8	45472	46231	+	65	NA	Intergenic	Intergenic	71173	NM001005504	441308	Hs.690459	NM001005504	ENSG00000176269	OR4F21	OR4F21P	olfactory receptor family 4 subfamily F member 21	protein-coding
./peak/HIBEpic-H3K9me3peak15277	chr2	238866786	238867213	+	65	NA	Intergenic	Intergenic	-8588	NM001278306	140739	Hs.471785	NM080678	ENSG00000184182	UBE2F	NCE2	ubiquitin conjugating enzyme E2 F (putative)	protein-coding
./peak/HIBEpic-H3K9me3peak14052	chr2	99349112	99349458	+	65	NA	Intergenic	THE1B|LTR|ERVL-MaLR	-1690	NM012214	11320	Hs.177576	NM012214	ENSG00000071073	MGAT4A	GNT-IV|GNT-IVA|GnT-4a	alpha-1,3-mannosyl-glycoprotein 4-beta-N-acetylglucosaminyltransferase A	protein-coding
./peak/HIBEpic-H3K9me3peak17947	chr22	20617764	20617882	+	65	NA	intron (NR136572intron 3 of 5)	LTR5Hs|LTR|ERVK	39005	NR136569	729461	Hs.629498	NM201401	ENSG00000274044	FAM230J	LINC01660	family with sequence similarity 230 member J	ncRNA
./peak/HIBEpic-H3K9me3peak22876	chr6	160364415	160364534	+	65	NA	Intergenic	Intergenic	-25657	NM000876	3482	Hs.487062	NM000876	ENSG00000197081	IGF2R	CD222|CI-M6PR|CIMPR|M6P-R|M6P/IGF2R|MPR 300|MPR1|MPR300|MPRI	insulin like growth factor 2 receptor	protein-coding
./peak/HIBEpic-H3K9me3peak24046	chr7	56772426	56772878	+	65	NA	Intergenic	Intergenic	107777	NR130727	401357	Hs.457696	NR130727		LOC401357	-	uncharacterized LOC401357	ncRNA
./peak/HIBEpic-H3K9me3peak3027	chr1	230663249	230663501	+	65	NA	Intergenic	L1PA7|LINE|L1	67954	NR146479	101927553	Hs.680219	NR146479	ENSG00000232964	LINC01737	-	long intergenic non-protein coding RNA 1737	ncRNA
./peak/HIBEpic-H3K9me3peak12722	chr19	56277099	56277231	+	65	NA	Intergenic	AluSx1|SINE|Alu	-3319	NM001277397	729974		NM001277397	ENSG00000229292	RFPL4AL1	RNF210B	ret finger protein like 4A like 1	protein-coding
./peak/HIBEpic-H3K9me3peak17914	chr22	17046353	17046926	+	65	NA	Intergenic	(CAGC)n|Simplerepeat|Simplerepeat	27061	NM014406	150160	Hs.128342	NM014406	ENSG00000198445	CCT8L2	CESK1	chaperonin containing TCP1 subunit 8 like 2	protein-coding
./peak/HIBEpic-H3K9me3peak8699	chr16	33054186	33055128	+	65	NA	Intergenic	THE1B|LTR|ERVL-MaLR	-150926	NR110897	729355	Hs.592038	NM001099687	ENSG00000261509	TP53TG3B	TP53TG3E|TP53TG3F	TP53 target 3B	protein-coding
./peak/HIBEpic-H3K9me3peak7042	chr12	132228040	132228244	+	65	NA	intron (NM001261411intron 7 of 18)	THE1B-int|LTR|ERVL-MaLR	32507	NM001261411	6433	Hs.308171	NM004592	ENSG00000061936	SFSWAP	SFRS8|SWAP	splicing factor SWAP	protein-coding
./peak/HIBEpic-H3K9me3peak21776	chr6	7766136	7766255	+	65	NA	intron (NM001718intron 1 of 6)	MLT1D|LTR|ERVL-MaLR	39863	NM001718	654	Hs.285671	NM001718	ENSG00000153162	BMP6	VGR|VGR1	bone morphogenetic protein 6	protein-coding
./peak/HIBEpic-H3K9me3peak8371	chr15	84859226	84859369	+	65	NA	Intergenic	Intergenic	-1303	NR033738	440300	Hs.546565	NR033738		LOC440300	-	chondroitin sulfate proteoglycan 4 pseudogene	pseudo
./peak/HIBEpic-H3K9me3peak1237	chr1	54596851	54597575	+	65	NA	Intergenic	Intergenic	21641	NM201546	200008		NM201546	ENSG00000157211	CDCP2	-	CUB domain containing protein 2	protein-coding
./peak/HIBEpic-H3K9me3peak27155	chr9	116439672	116439803	+	65	NA	Intergenic	Intergenic	83328	NM001276262	5998	Hs.494875	NM017790	ENSG00000138835	RGS3	C2PA|RGP3	regulator of G protein signaling 3	protein-coding
./peak/HIBEpic-H3K9me3peak9975	chr17	33172516	33172634	+	64	NA	Intergenic	Intergenic	115904	NM006584	10693	Hs.73072	NM006584	ENSG00000132141	CCT6B	CCT-zeta-2|CCTZ-2|Cctz2|TCP-1-zeta-2|TSA303	chaperonin containing TCP1 subunit 6B	protein-coding
./peak/HIBEpic-H3K9me3peak5083	chr11	1346113	1346268	+	64	NA	Intergenic	Intergenic	15252	NR029409	255512	Hs.588291	NR029409	ENSG00000255153	TOLLIP-AS1	-	TOLLIP antisense RNA 1 (head to head)	ncRNA
./peak/HIBEpic-H3K9me3peak3057	chr1	231314281	231314992	+	64	NA	intron (NM001300889intron 3 of 11)	intron (NM001300889intron 3 of 11)	8737	NM001256615	149373	Hs.632505	NM001256615	ENSG00000235710	LOC149373	-	uncharacterized LOC149373	protein-coding
./peak/HIBEpic-H3K9me3peak3467	chr10	38743894	38744269	+	64	NA	Intergenic	Intergenic	27007	NR024497	399744	Hs.497951	NM001013665		LINC00999	-	long intergenic non-protein coding RNA 999	ncRNA
./peak/HIBEpic-H3K9me3peak2138	chr1	173110935	173111458	+	64	NA	Intergenic	Intergenic	63475	NM001297562	7292	Hs.181097	NM003326	ENSG00000117586	TNFSF4	CD134L|CD252|GP34|OX-40L|OX4OL|TNLG2B|TXGP1	TNF superfamily member 4	protein-coding
./peak/HIBEpic-H3K9me3peak25822	chr8	61923291	61923689	+	64	NA	Intergenic	Intergenic	-43183	NR034003	100130298	Hs.636194	NR034003		LOC100130298	-	hCG1816373-like	ncRNA
./peak/HIBEpic-H3K9me3peak25166	chr7	155120245	155120632	+	64	NA	Intergenic	Intergenic	30850	NM005542	3638	Hs.520819	NM005542	ENSG00000186480	INSIG1	CL6	insulin induced gene 1	protein-coding
./peak/HIBEpic-H3K9me3peak27165	chr9	116494467	116494738	+	64	NA	Intergenic	Intergenic	138193	NM001276262	5998	Hs.494875	NM017790	ENSG00000138835	RGS3	C2PA|RGP3	regulator of G protein signaling 3	protein-coding
./peak/HIBEpic-H3K9me3peak20520	chr4	190942769	190943830	+	64	NA	Intergenic	CpG	5113	NM001286820	448831	Hs.626907	NM001005217	ENSG00000205097	FRG2	FRG2A	FSHD region gene 2	protein-coding
./peak/HIBEpic-H3K9me3peak848	chr1	31122643	31122794	+	64	NA	Intergenic	(CCTG)n|Simplerepeat|Simplerepeat	-68901	NR034182	100129196	Hs.659751	NR034182	ENSG00000186056	MATN1-AS1	-	MATN1 antisense RNA 1	ncRNA
./peak/HIBEpic-H3K9me3peak3099	chr1	233740515	233740754	+	64	NA	Intergenic	AluJb|SINE|Alu	-9218	NM002245	3775	Hs.208544	NM002245	ENSG00000135750	KCNK1	DPK|HOHO|K2P1|K2p1.1|KCNO1|TWIK-1|TWIK1	potassium two pore domain channel subfamily K member 1	protein-coding
./peak/HIBEpic-H3K9me3peak6926	chr12	131121798	131121950	+	64	NA	intron (NM001351226intron 1 of 21)	L2a|LINE|L2	-3409	NM001351232	23504	Hs.657441	NM015347	ENSG00000060709	RIMBP2	PPP1R133|RBP2|RIM-BP2	RIMS binding protein 2	protein-coding
./peak/HIBEpic-H3K9me3peak15597	chr20	873628	876500	+	64	NA	intron (NM001322809intron 1 of 7)	HERV17-int|LTR|ERV1	21913	NM001322809	51378	Hs.278973	NM015985	ENSG00000101280	ANGPT4	ANG3|ANG4	angiopoietin 4	protein-coding
./peak/HIBEpic-H3K9me3peak23485	chr7	43259491	43260513	+	64	NA	intron (NM015052intron 2 of 29)	MER77B|LTR|ERVL	69508	NR037508	100500829		NR037508	ENSG00000264069	MIR3943	-	microRNA 3943	ncRNA
./peak/HIBEpic-H3K9me3peak18608	chr3	101343802	101343943	+	64	NA	Intergenic	LTR27|LTR|ERV1	50848	NM020357	57092	Hs.732633	NM020357	ENSG00000081154	PCNP	-	PEST proteolytic signal containing nuclear protein	protein-coding
./peak/HIBEpic-H3K9me3peak20691	chr5	2248392	2248526	+	64	NA	Intergenic	Intergenic	63856	NR104616	100506858	Hs.445071	NR104616		LOC100506858	-	uncharacterized LOC100506858	ncRNA
./peak/HIBEpic-H3K9me3peak5232	chr11	32146154	32146272	+	64	NA	Intergenic	Intergenic	19245	NR132770	106635521		NR132770		SNORA88	-	small nucleolar RNAH/ACA box 88	snoRNA
./peak/HIBEpic-H3K9me3peak5705	chr12	4021135	4021994	+	64	NA	Intergenic	Intergenic	-38950	NM001286521	57097	Hs.657268	NM020367	ENSG00000111224	PARP11	ARTD11|C12orf6|MIB006	poly(ADP-ribose) polymerase family member 11	protein-coding
./peak/HIBEpic-H3K9me3peak23924	chr7	55454213	55454543	+	64	NA	intron (NM018697intron 1 of 8)	MER83|LTR|ERV1	21237	NM018697	55915	Hs.595384	NM018697	ENSG00000132434	LANCL2	GPR69B|TASP	LanC like 2	protein-coding
./peak/HIBEpic-H3K9me3peak10685	chr18	43379260	43380096	+	64	NA	Intergenic	L1PA4|LINE|L1	-25962	NM213602	284266	Hs.287692	NM213602	ENSG00000197046	SIGLEC15	CD33L3|HsT1361|SIGLEC-15	sialic acid binding Ig like lectin 15	protein-coding
./peak/HIBEpic-H3K9me3peak5096	chr11	1730105	1730232	+	64	NA	Intergenic	L1MEc|LINE|L1	11743	NM001012416	440023	Hs.534863	NM001012416	ENSG00000205864	KRTAP5-6	KRTAP5.6	keratin associated protein 5-6	protein-coding
./peak/HIBEpic-H3K9me3peak6510	chr12	109474133	109474251	+	64	NA	intron (NM001301175intron 3 of 15)	AluSx|SINE|Alu	13298	NM001301175	84749	Hs.486434	NM032663	ENSG00000135093	USP30	-	ubiquitin specific peptidase 30	protein-coding
./peak/HIBEpic-H3K9me3peak3471	chr10	42621271	42622006	+	64	NA	Intergenic	THE1B|LTR|ERVL-MaLR	241855	NR024380	441666	Hs.255729	NR024380	ENSG00000215146	LOC441666	-	zinc finger protein 91 pseudogene	pseudo
./peak/HIBEpic-H3K9me3peak4165	chr10	97483081	97483204	+	64	NA	intron (NM001098175intron 1 of 9)	HERV17-int|LTR|ERV1	11621	NM001098175	953	Hs.576612	NM001776	ENSG00000138185	ENTPD1	ATPDase|CD39|NTPDase-1|SPG64	ectonucleoside triphosphate diphosphohydrolase 1	protein-coding
./peak/HIBEpic-H3K9me3peak23486	chr7	43263354	43263480	+	64	NA	intron (NM015052intron 2 of 29)	L2a|LINE|L2	72923	NR037508	100500829		NR037508	ENSG00000264069	MIR3943	-	microRNA 3943	ncRNA
./peak/HIBEpic-H3K9me3peak21061	chr5	37818190	37818308	+	64	NA	intron (NM199231intron 2 of 2)	MER20|DNA|hAT-Charlie	16675	NM001278098	2668	Hs.248114	NM000514	ENSG00000168621	GDNF	ATF|ATF1|ATF2|HFB1-GDNF|HSCR3	glial cell derived neurotrophic factor	protein-coding
./peak/HIBEpic-H3K9me3peak13314	chr2	20614621	20614848	+	64	NA	Intergenic	L1PBa|LINE|L1	-32101	NM004040	388	Hs.502876	NM004040	ENSG00000143878	RHOB	ARH6|ARHB|MST081|MSTP081|RHOH6	ras homolog family member B	protein-coding
./peak/HIBEpic-H3K9me3peak9220	chr16	84387065	84387340	+	64	NA	Intergenic	AluSq2|SINE|Alu	-14927	NM014861	9914	Hs.6168	NM014861	ENSG00000064270	ATP2C2	SPCA2	ATPase secretory pathway Ca2+ transporting 2	protein-coding
./peak/HIBEpic-H3K9me3peak6376	chr12	93648212	93648478	+	64	NA	intron (NR040096intron 2 of 4)	HUERS-P1-int|LTR|ERV1	80203	NR120492	102724933	Hs.663947	NR120492	ENSG00000258171	LINC02412	-	long intergenic non-protein coding RNA 2412	ncRNA
./peak/HIBEpic-H3K9me3peak26913	chr9	96516578	96517654	+	64	NA	Intergenic	HERVK9-int|LTR|ERVK	-64523	NR036254	100422927		NR036254	ENSG00000265347	MIR4291	-	microRNA 4291	ncRNA
./peak/HIBEpic-H3K9me3peak23140	chr7	39974	40124	+	64	NA	Intergenic	Intergenic	109389	NR134325	102723672	Hs.605204	NR134325		LOC102723672	-	uncharacterized LOC102723672	ncRNA
./peak/HIBEpic-H3K9me3peak11822	chr19	37138701	37139198	+	64	NA	intron (NM001322825intron 4 of 5)	AluSq2|SINE|Alu	18790	NM001322827	92283	Hs.590972	NM153257	ENSG00000197808	ZNF461	GIOT-1|GIOT1|HZF28	zinc finger protein 461	protein-coding
./peak/HIBEpic-H3K9me3peak23116	chr6	170458711	170459348	+	64	NA	Intergenic	Intergenic	-16837	NR125878	102724511	Hs.550045	NR125878		LOC102724511	-	uncharacterized LOC102724511	ncRNA
./peak/HIBEpic-H3K9me3peak4796	chr10	130261933	130262945	+	64	NA	Intergenic	Intergenic	178225	NR120619	101927381	Hs.523342	NR120619	ENSG00000280953	LINC01163	TCONS00017722	long intergenic non-protein coding RNA 1163	ncRNA
./peak/HIBEpic-H3K9me3peak10750	chr18	56923981	56924793	+	64	NA	Intergenic	L1PA4|LINE|L1	16299	NM013435	30062	Hs.278957	NM013435	ENSG00000134438	RAX	MCOP3|RX	retina and anterior neural fold homeobox	protein-coding
./peak/HIBEpic-H3K9me3peak9415	chr16	88172524	88174495	+	64	NA	Intergenic	Intergenic	-38918	NR120310	400553	Hs.592071	NR120310	ENSG00000205037	LOC400553	-	uncharacterized LOC400553	ncRNA
./peak/HIBEpic-H3K9me3peak25952	chr8	86763351	86763827	+	64	NA	Intergenic	Intergenic	-5828	NR003594	100288527	Hs.535056	NR003594		REXO1L2P	-	REXO1 like 2pseudogene	pseudo
./peak/HIBEpic-H3K9me3peak13788	chr2	74958028	74958148	+	64	NA	Intergenic	L1MA4|LINE|L1	76714	NM004263	10505	Hs.25887	NM004263	ENSG00000135622	SEMA4F	M-SEMA|PRO2353|S4F|SEMAM|SEMAW|m-Sema-M	ssemaphorin 4F	protein-coding
./peak/HIBEpic-H3K9me3peak22057	chr6	33033153	33033284	+	64	NA	intron (NM033554intron 4 of 4).6	intron (NM033554intron 4 of 4).6	8236	NM033554	3113	Hs.347270	NM033554	ENSG00000231389	HLA-DPA1	DP(W3)|DP(W4)|DPA1|HLA-DP1A|HLADP|HLASB|PLT1	major histocompatibility complexclass IIDP alpha 1	protein-coding
./peak/HIBEpic-H3K9me3peak27458	chr9	137567543	137567666	+	64	NA	intron (NM001278074intron 1 of 65)	MLT1G1|LTR|ERVL-MaLR	-22915	NR138049	414316	Hs.571561	NR138049	ENSG00000204011	COL5A1-AS1	C9orf104|bA54A22.4	COL5A1 antisense RNA 1	ncRNA
./peak/HIBEpic-H3K9me3peak12882	chr19	57590044	57590351	+	64	NA	Intergenic	MIRb|SINE|MIR	-41312	NM020903	57663	Hs.515632	NM020903	ENSG00000131864	USP29	HOM-TES-84/86	ubiquitin specific peptidase 29	protein-coding
./peak/HIBEpic-H3K9me3peak13693	chr2	68862934	68863056	+	64	NA	Intergenic	Intergenic	-7725	NM138964	10887	Hs.683430	NM138964	ENSG00000169618	PROKR1	GPR73|GPR73a|PK-R1|PKR1|ZAQ	prokineticin receptor 1	protein-coding
./peak/HIBEpic-H3K9me3peak9084	chr16	71191765	71192066	+	64	NA	intron (NM001270974intron 6 of 85)	LTR33A|LTR|ERVL	72710	NM001198542	54768	Hs.351914	NM017558	ENSG00000157423	HYDIN	CILD5|HYDIN1|HYDIN2|PPP1R31	HYDIN axonemal central pair apparatus protein	protein-coding
./peak/HIBEpic-H3K9me3peak8378	chr15	85714007	85714317	+	64	NA	Intergenic	HAL1|LINE|L1	63850	NR158179	101929479	Hs.681665	NR158179		LOC101929479	-	golgin A2 pseudogene	pseudo
./peak/HIBEpic-H3K9me3peak15624	chr20	1070343	1070671	+	64	NA	Intergenic	Intergenic	-23365	NM178578	9491	Hs.471917	NM006814	ENSG00000125818	PSMF1	PI31	proteasome inhibitor subunit 1	protein-coding
./peak/HIBEpic-H3K9me3peak26692	chr9	70846649	70846801	+	64	NA	Intergenic	THE1B-int|LTR|ERVL-MaLR	-10080	NM001286836	220869	Hs.355950	NM001024916	ENSG00000147996	CBWD5	CBWD3|DC36	COBW domain containing 5	protein-coding
./peak/HIBEpic-H3K9me3peak1405	chr1	89946109	89946694	+	64	NA	Intergenic	THE1B-int|LTR|ERVL-MaLR	-43987	NM001134476	23507	Hs.482017	NM015350	ENSG00000197147	LRRC8B	TA-LRRP|TALRRP	leucine rich repeat containing 8 VRAC subunit B	protein-coding
./peak/HIBEpic-H3K9me3peak6027	chr12	47248638	47248757	+	64	NA	Intergenic	AluSx3|SINE|Alu	-28917	NM018018	55089	Hs.446077	NM018018	ENSG00000139209	SLC38A4	ATA3|NAT3|PAAT|SNAT4	solute carrier family 38 member 4	protein-coding
./peak/HIBEpic-H3K9me3peak13710	chr2	70868169	70868436	+	64	NA	Intergenic	Intergenic	-87344	NM001099691	7039	Hs.170009	NM003236	ENSG00000163235	TGFA	TFGA	transforming growth factor alpha	protein-coding
./peak/HIBEpic-H3K9me3peak16947	chr20	57431235	57431368	+	64	NA	intron (NM001309883intron 3 of 5)	intron (NM001309883intron 3 of 5)	3265	NM001077490	2778	Hs.125898	NM000516	ENSG00000087460	GNAS	AHO|C20orf45|GNAS1|GPSA|GSA|GSP|NESP|PITA3|POH|SCG6|SgVI	GNAS complex locus	protein-coding
./peak/HIBEpic-H3K9me3peak8868	chr16	54352949	54353614	+	64	NA	Intergenic	MLT1L|LTR|ERVL-MaLR	-32582	NM024336	79191	Hs.499205	NM024336	ENSG00000177508	IRX3	IRX-1|IRXB1	iroquois homeobox 3	protein-coding
./peak/HIBEpic-H3K9me3peak17240	chr21	9698051	9700547	+	64	NA	Intergenic	ACRO1|Satellite|acro	-126533	NR128711	103504731		NR128711	ENSG00000264462	MIR3648-2	hsa-mir-3648-2	microRNA 3648-2	ncRNA
./peak/HIBEpic-H3K9me3peak116	chr1	3097666	3098426	+	64	NA	intron (NM199454intron 1 of 16)	intron (NM199454intron 1 of 16)	53507	NR036215	100422968		NR036215	ENSG00000283572	MIR4251	-	microRNA 4251	ncRNA
./peak/HIBEpic-H3K9me3peak24474	chr7	75424009	75424145	+	64	NA	Intergenic	Intergenic	-5013	NM006072	10344	Hs.131342	NM006072	ENSG00000006606	CCL26	IMAC|MIP-4a|MIP-4alpha|SCYA26|TSC-1	C-C motif chemokine ligand 26	protein-coding
./peak/HIBEpic-H3K9me3peak522	chr1	16999069	17000368	+	64	NA	Intergenic	Intergenic	-6275	NR004421	6060		NR004421	ENSG00000207389	RNU1-4	HSD2|HSD5|HSD6|HSD7|RNU1|RNU1D2|RNU1E2|RNU1F1|RNU1G1|RNU1G2|U1B2|U1D2|U1E2|U1F	RNAU1 small nuclear 4	snRNA
./peak/HIBEpic-H3K9me3peak19881	chr4	40296195	40296406	+	64	NA	Intergenic	(TCTCTG)n|Simplerepeat|Simplerepeat	-12902	NR121641	101060498	Hs.351492	NR121640	ENSG00000249241	LINC02265	-	long intergenic non-protein coding RNA 2265	ncRNA
./peak/HIBEpic-H3K9me3peak23595	chr7	45451839	45452426	+	64	NA	Intergenic	AluY|SINE|Alu	-161607	NM001281768	107	Hs.192215	NM021116	ENSG00000164742	ADCY1	AC1|DFNB44	adenylate cyclase 1	protein-coding
./peak/HIBEpic-H3K9me3peak14923	chr2	207222323	207222445	+	64	NA	Intergenic	SVAD|Other|Other	82650	NM001285549	57683	Hs.110489	NM020923	ENSG00000204186	ZDBF2	Slx9	zinc finger DBF-type containing 2	protein-coding
./peak/HIBEpic-H3K9me3peak4811	chr10	131611116	131611433	+	64	NA	Intergenic	Intergenic	30364	NR036179	100422873		NR036179	ENSG00000266676	MIR4297	-	microRNA 4297	ncRNA
./peak/HIBEpic-H3K9me3peak596	chr1	18973900	18975300	+	64	NA	intron (NM001135254intron 4 of 8)	intron (NM001135254intron 4 of 8)	17260	NM013945	5081	Hs.113253	NM002584	ENSG00000009709	PAX7	HUP1|PAX7B|RMS2	paired box 7	protein-coding
./peak/HIBEpic-H3K9me3peak13898	chr2	90475431	90477655	+	64	NA	Intergenic	(GCTG)n|Simplerepeat|Simplerepeat	1364659	NR039635	100616399		NR039635	ENSG00000265510	MIR4436A	mir-4436a	microRNA 4436a	ncRNA
./peak/HIBEpic-H3K9me3peak8254	chr15	70084082	70084239	+	64	NA	Intergenic	Intergenic	-43413	NR026764	414926	Hs.569502	NR026764	ENSG00000245750	LINC00593	C15orf50	long intergenic non-protein coding RNA 593	ncRNA
./peak/HIBEpic-H3K9me3peak17505	chr21	36052099	36052682	+	64	NA	intron (NM053277intron 1 of 5)	THE1C-int|LTR|ERVL-MaLR	11097	NM053277	54102	Hs.473695	NM053277	ENSG00000159212	CLIC6	CLIC1L	chloride intracellular channel 6	protein-coding
./peak/HIBEpic-H3K9me3peak20797	chr5	6221158	6221616	+	64	NA	Intergenic	Intergenic	116018	NR028351	401172	Hs.376760	NM001001702	ENSG00000250490	LINC02145	-	long intergenic non-protein coding RNA 2145	ncRNA
./peak/HIBEpic-H3K9me3peak2870	chr1	228426039	228426168	+	64	NA	intron (NM001098623intron 9 of 104)	intron (NM001098623intron 9 of 104)	-24738	NR073154	574407	Hs.650039	NM001025495	ENSG00000162913	OBSCN-AS1	C1orf145	OBSCN antisense RNA 1	ncRNA
./peak/HIBEpic-H3K9me3peak12348	chr19	51939511	51939650	+	63	NA	Intergenic	Intergenic	-18684	NM001322105	89790	Hs.284813	NM033130	ENSG00000142512	SIGLEC10	PRO940|SIGLEC-10|SLG2	sialic acid binding Ig like lectin 10	protein-coding
./peak/HIBEpic-H3K9me3peak4878	chr10	132670290	132670408	+	63	NA	Intergenic	Intergenic	90582	NR036180	100422867		NR036180	ENSG00000264803	MIR378C	mir-378c	microRNA 378c	ncRNA
./peak/HIBEpic-H3K9me3peak1458	chr1	96658210	96658339	+	63	NA	Intergenic	MSTA-int|LTR|ERVL-MaLR	181407	NR110693	101928241	Hs.514137	NR110693	ENSG00000231987	LINC01787	-	long intergenic non-protein coding RNA 1787	ncRNA
./peak/HIBEpic-H3K9me3peak17131	chr20	61066291	61066560	+	63	NA	intron (NR033263intron 7 of 7)	intron (NR033263intron 7 of 7)	-15374	NM080473	140628	Hs.352250	NM080473	ENSG00000130700	GATA5	CHTD5|GATAS|bB379O24.1	GATA binding protein 5	protein-coding
./peak/HIBEpic-H3K9me3peak7147	chr13	20817916	20818259	+	63	NA	Intergenic	L1P1|LINE|L1	-11553	NM001110220	10804	Hs.511757	NM006783	ENSG00000121742	GJB6	CX30|DFNA3|DFNA3B|DFNB1B|ECTD2|ED2|EDH|HED|HED2	gap junction protein beta 6	protein-coding
./peak/HIBEpic-H3K9me3peak14273	chr2	114521571	114522475	+	63	NA	Intergenic	MSTA-int|LTR|ERVL-MaLR	-7804	NM001330316	80255	Hs.355655	NM025181	ENSG00000115084	SLC35F5	-	solute carrier family 35 member F5	protein-coding
./peak/HIBEpic-H3K9me3peak15550	chr2	242990292	242990410	+	63	NA	non-coding (NR146651exon 3 of 4)	non-coding (NR146651exon 3 of 4)	35938	NR146651	105373979		NR146651	ENSG00000232002	LINC01880	-	long intergenic non-protein coding RNA 1880	ncRNA
./peak/HIBEpic-H3K9me3peak26416	chr8	143720542	143720687	+	63	NA	intron (NR134305intron 1 of 1)	intron (NR134305intron 1 of 1)	665	NR134305	101928087	Hs.126101	NR134305	ENSG00000277332	LOC101928087	-	uncharacterized LOC101928087	ncRNA
./peak/HIBEpic-H3K9me3peak9169	chr16	82075853	82075972	+	63	NA	intron (NM002153intron 1 of 4)	AluY|SINE|Alu	7054	NM002153	3294	Hs.162795	NM002153	ENSG00000086696	HSD17B2	EDH17B2|HSD17|SDR9C2	hydroxysteroid 17-beta dehydrogenase 2	protein-coding
./peak/HIBEpic-H3K9me3peak20897	chr5	10668909	10669491	+	63	NA	Intergenic	MLT1J|LTR|ERVL-MaLR	92146	NM001291963	1611	Hs.75189	NM004394	ENSG00000112977	DAP	-	death associated protein	protein-coding
./peak/HIBEpic-H3K9me3peak12575	chr19	54463399	54463518	+	63	NA	Intergenic	Intergenic	-2733	NM031895	59283	Hs.631595	NM031895	ENSG00000142408	CACNG8	-	calcium voltage-gated channel auxiliary subunit gamma 8	protein-coding
./peak/HIBEpic-H3K9me3peak13079	chr2	207074	207680	+	63	NA	Intergenic	(GGGA)n|Simplerepeat|Simplerepeat	48963	NM001282687	26751	Hs.515951	NM015677	ENSG00000035115	SH3YL1	RAY	SH3 and SYLF domain containing 1	protein-coding
./peak/HIBEpic-H3K9me3peak23426	chr7	36127375	36128008	+	63	NA	Intergenic	MLT1D|LTR|ERVL-MaLR	-7229	NR108089	101928618	Hs.561704	NR108089	ENSG00000261184	LOC101928618	-	uncharacterized LOC101928618	ncRNA
./peak/HIBEpic-H3K9me3peak21259	chr5	97150857	97151126	+	63	NA	Intergenic	L1PA2|LINE|L1	-25471	NR146299	109729164		NR146299		LINC02234	-	long intergenic non-protein coding RNA 2234	ncRNA
./peak/HIBEpic-H3K9me3peak23901	chr7	55038304	55038422	+	63	NA	Intergenic	Intergenic	-48347	NM001346941	1956	Hs.488293	NM005228	ENSG00000146648	EGFR	ERBB|ERBB1|HER1|NISBD2|PIG61|mENA	epidermal growth factor receptor	protein-coding
./peak/HIBEpic-H3K9me3peak3573	chr10	44577851	44577989	+	63	NA	Intergenic	Intergenic	170070	NR136148	283033	Hs.178244	NR033846		LINC00841	-	long intergenic non-protein coding RNA 841	ncRNA
./peak/HIBEpic-H3K9me3peak25188	chr7	155238396	155238608	+	63	NA	Intergenic	Intergenic	-12322	NM001427	2020	Hs.134989	NM001427	ENSG00000164778	EN2	-	engrailed homeobox 2	protein-coding
./peak/HIBEpic-H3K9me3peak6914	chr12	130863961	130864663	+	63	NA	Intergenic	Intergenic	41880	NM001190971	9271	Hs.405659	NM004764	ENSG00000125207	PIWIL1	CT80.1|HIWI|MIWI|PIWI	piwi like RNA-mediated gene silencing 1	protein-coding
./peak/HIBEpic-H3K9me3peak25752	chr8	54530073	54530206	+	63	NA	Intergenic	MER9a3|LTR|ERVK	-93614	NR149032	100507516	Hs.597483	NR149032		LOC100507516	-	uncharacterized LOC100507516	ncRNA
./peak/HIBEpic-H3K9me3peak21761	chr6	5891691	5891823	+	63	NA	Intergenic	L1PA2|LINE|L1	112520	NM001278711	51299	Hs.103291	NM016588	ENSG00000124785	NRN1	NRN|dJ380B8.2	neuritin 1	protein-coding
./peak/HIBEpic-H3K9me3peak154	chr1	3337866	3339084	+	63	NA	intron (NM199454intron 12 of 16)	(CAGA)n|Simplerepeat|Simplerepeat	-32754	NM014448	27237	Hs.87435	NM014448	ENSG00000130762	ARHGEF16	GEF16|NBR	Rho guanine nucleotide exchange factor 16	protein-coding
./peak/HIBEpic-H3K9me3peak24633	chr7	98341192	98341339	+	63	NA	Intergenic	Intergenic	94668	NM002523	4885	Hs.3281	NM002523	ENSG00000106236	NPTX2	NARP|NP-II|NP2	neuronal pentraxin 2	protein-coding
./peak/HIBEpic-H3K9me3peak15172	chr2	236096512	236096662	+	63	NA	Intergenic	Intergenic	160208	NM001371306
./peak/HIBEpic-H3K9me3peak22579	chr6	110883466	110884109	+	63	NA	Intergenic	Intergenic	-85971	NM033125	85413	Hs.520319	NM033125	ENSG00000004809	SLC22A16	CT2|FLIPT2|HEL-S-18|OAT6|OCT6|OKB1|dJ261K5.1	solute carrier family 22 member 16	protein-coding
./peak/HIBEpic-H3K9me3peak17760	chr21	45966248	45966366	+	63	NA	intron (NM001272037intron 3 of 12)	AluY|SINE|Alu	5081	NM198693	386679	Hs.664660	NM198693	ENSG00000205445	KRTAP10-2	KAP10.2|KAP18-2|KAP18.2|KRTAP10.2|KRTAP18-2|KRTAP18.2	keratin associated protein 10-2	protein-coding
./peak/HIBEpic-H3K9me3peak3081	chr1	232798743	232798904	+	63	NA	Intergenic	Intergenic	-54994	NR146922	105373199	Hs.254475	NR146922	ENSG00000225919	LINC01745	-	long intergenic non-protein coding RNA 1745	ncRNA
./peak/HIBEpic-H3K9me3peak948	chr1	36954397	36954672	+	63	NA	Intergenic	Intergenic	-5619	NM156039	1441	Hs.524517	NM000760	ENSG00000119535	CSF3R	CD114|GCSFR|SCN7	colony stimulating factor 3 receptor	protein-coding
./peak/HIBEpic-H3K9me3peak22871	chr6	160310340	160310834	+	63	NA	Intergenic	Intergenic	-1433	NM001366704	4142	Hs.99900	NM002377	ENSG00000130368	MAS1	MAS|MGRA	MAS1 proto-oncogeneG protein-coupled receptor	protein-coding
./peak/HIBEpic-H3K9me3peak22690	chr6	137507274	137507410	+	63	NA	Intergenic	Intergenic	-12561	NM181310	116379	Hs.126891	NM052962	ENSG00000164485	IL22RA2	CRF2-10|CRF2-S1|CRF2X|IL-22BP|IL-22R-alpha-2|IL-22RA2|ZCYTOR16	interleukin 22 receptor subunit alpha 2	protein-coding
./peak/HIBEpic-H3K9me3peak12283	chr19	50813229	50813911	+	63	NA	3' UTR (NM024729exon 41 of 41)	3' UTR (NM024729exon 41 of 41)	19064	NM004977	3748	Hs.467146	NM004977	ENSG00000131398	KCNC3	KSHIIID|KV3.3|SCA13	potassium voltage-gated channel subfamily C member 3	protein-coding
./peak/HIBEpic-H3K9me3peak27737	chrX	51739649	51740427	+	63	NA	Intergenic	L1PA4|LINE|L1	66531	NR102368	101340250		NR102368	ENSG00000221705	SNORA11E	-	small nucleolar RNAH/ACA box 11E	snoRNA
./peak/HIBEpic-H3K9me3peak26538	chr8	146190631	146191607	+	63	NA	Intergenic	L1PBa|LINE|L1	-14853	NM001029976	7564	Hs.493225	NM006958	ENSG00000170631	ZNF16	HZF1|KOX9	zinc finger protein 16	protein-coding
./peak/HIBEpic-H3K9me3peak11433	chr19	20077070	20077312	+	63	NA	Intergenic	L1P3b|LINE|L1	65436	NM031218	81931	Hs.301059	NM031218	ENSG00000184635	ZNF93	HPF34|HTF34|TF34|ZNF505	zinc finger protein 93	protein-coding
./peak/HIBEpic-H3K9me3peak23195	chr7	1832998	1833116	+	63	NA	Intergenic	AluY|SINE|Alu	50832	NR039799	100616160		NR039799	ENSG00000265089	MIR4655	-	microRNA 4655	ncRNA
./peak/HIBEpic-H3K9me3peak23808	chr7	50899349	50899937	+	63	NA	Intergenic	Intergenic	-38493	NM001001555	2887	Hs.164060	NM005311	ENSG00000106070	GRB10	GRB-IR|Grb-10|IRBP|MEG1|RSS	growth factor receptor bound protein 10	protein-coding
./peak/HIBEpic-H3K9me3peak23050	chr6	168721228	168721355	+	63	NA	promoter-TSS (NM214462)	promoter-TSS (NM214462)	-834	NM001286351	168002	Hs.673059	NM214462	ENSG00000164488	DACT2	C6orf116|DAPPER2|DPR2|bA503C24.7	dishevelled binding antagonist of beta catenin 2	protein-coding
./peak/HIBEpic-H3K9me3peak19145	chr3	149741058	149741233	+	63	NA	Intergenic	L1PB1|LINE|L1	-39992	NM001079809	653659	Hs.652908	NM001079809		TMEM183B	C1ORF37DUP|C1orf37-DUP	transmembrane protein 183B	protein-coding
./peak/HIBEpic-H3K9me3peak16045	chr20	24743785	24743908	+	63	NA	Intergenic	Intergenic	-186059	NM003650	8530	Hs.143212	NM003650	ENSG00000077984	CST7	CMAP	cystatin F	protein-coding
./peak/HIBEpic-H3K9me3peak16952	chr20	57546611	57546740	+	63	NA	Intergenic	Intergenic	-9636	NM198976	51497	Hs.517148	NM016397	ENSG00000101158	NELFCD	HSPC130|NELF-C|NELF-D|TH1|TH1L	negative elongation factor complex member C/D	protein-coding
./peak/HIBEpic-H3K9me3peak4342	chr10	113822799	113822934	+	63	NA	Intergenic	L1PA2|LINE|L1	120657	NM001244949	57678	Hs.42586	NM020918	ENSG00000119927	GPAM	GPAT|GPAT1	glycerol-3-phosphate acyltransferasemitochondrial	protein-coding
./peak/HIBEpic-H3K9me3peak16328	chr20	39999859	40000162	+	63	NA	Intergenic	Intergenic	-4552	NM052846	90187	Hs.726525	NM052846	ENSG00000183798	EMILIN3	C20orf130|EMILIN5|dJ620E11.4	elastin microfibril interfacer 3	protein-coding
./peak/HIBEpic-H3K9me3peak12108	chr19	44919341	44920520	+	63	NA	Intergenic	Intergenic	-14156	NM001291491	26974	Hs.709428	NM152354	ENSG00000267508	ZNF285	ZNF285A	zinc finger protein 285	protein-coding
./peak/HIBEpic-H3K9me3peak18545	chr3	75708052	75708231	+	63	NA	Intergenic	CpG	-5201	NM001124759	100288801		NM001124759	ENSG00000172969	FRG2C	-	FSHD region gene 2 family member C	protein-coding
./peak/HIBEpic-H3K9me3peak20217	chr4	116093685	116093806	+	63	NA	Intergenic	L1PA3|LINE|L1	-58969	NM022569	64579	Hs.591700	NM022569	ENSG00000138653	NDST4	N-HSST|N-HSST 4|NDST-4|NHSST4	N-deacetylase and N-sulfotransferase 4	protein-coding
./peak/HIBEpic-H3K9me3peak9457	chr16	89026973	89027204	+	63	NA	intron (NM005187intron 1 of 11)	MLT1J|LTR|ERVL-MaLR	16527	NM005187	863	Hs.513811	NM005187	ENSG00000129993	CBFA2T3	ETO2|MTG16|MTGR2|RUNX1T3|ZMYND4	CBFA2/RUNX1 partner transcriptional co-repressor 3	protein-coding
./peak/HIBEpic-H3K9me3peak5509	chr11	114404674	114404970	+	63	NA	intron (NM152315intron 2 of 5)	L1PA4|LINE|L1	25781	NM001367953	120400	Hs.550126	NM152315	ENSG00000095110	NXPE1	FAM55A	neurexophilin and PC-esterase domain family member 1	protein-coding
./peak/HIBEpic-H3K9me3peak8703	chr16	33293764	33296148	+	63	NA	Intergenic	(GCTG)n|Simplerepeat|Simplerepeat	3746	NR033866	390705	Hs.278513	NR033866		LOC390705	-	protein phosphatase 2 regulatory subunit B''beta pseudogene	pseudo
./peak/HIBEpic-H3K9me3peak6395	chr12	96481411	96481839	+	63	NA	Intergenic	THE1D-int|LTR|ERVL-MaLR	-44327	NM001256644	4048	Hs.524648	NM000895	ENSG00000111144	LTA4H	-	leukotriene A4 hydrolase	protein-coding
./peak/HIBEpic-H3K9me3peak26756	chr9	90863139	90863337	+	63	NA	Intergenic	L2|LINE|L2	-109842	NM001350978	645961	Hs.632070	NM001166137		SPATA31C2	FAM75C2	SPATA31 subfamily C member 2	protein-coding
./peak/HIBEpic-H3K9me3peak24087	chr7	56973039	56973177	+	63	NA	Intergenic	Intergenic	-23269	NR038450	100130849	Hs.568145	NR038450	ENSG00000233437	LOC100130849	-	phosphorylase kinase catalytic subunit gamma 1 pseudogene	pseudo
./peak/HIBEpic-H3K9me3peak14580	chr2	142418455	142418593	+	63	NA	intron (NM018557intron 2 of 90)	L1PA10|LINE|L1	470746	NM018557	53353	Hs.656461	NM018557	ENSG00000168702	LRP1B	LRP-1B|LRP-DIT|LRPDIT	LDL receptor related protein 1B	protein-coding
./peak/HIBEpic-H3K9me3peak9121	chr16	74858739	74859111	+	63	NA	Intergenic	AluJb|SINE|Alu	-50207	NM024306	79152	Hs.461329	NM024306	ENSG00000103089	FA2H	FAAH|FAH1|FAXDC1|SCS7|SPG35	fatty acid 2-hydroxylase	protein-coding
./peak/HIBEpic-H3K9me3peak16715	chr20	54918377	54918533	+	63	NA	Intergenic	MER102a|DNA|hAT-Charlie	-15575	NM080821	116151	Hs.143736	NM080821	ENSG00000124098	FAM210B	5A3|C20orf108|dJ1167H4.1	family with sequence similarity 210 member B	protein-coding
./peak/HIBEpic-H3K9me3peak15234	chr2	237773330	237773887	+	63	NA	Intergenic	THE1A-int|LTR|ERVL-MaLR	191202	NR135202	93463	Hs.652810	NR135202	ENSG00000124835	LOC93463	-	uncharacterized LOC93463	ncRNA
./peak/HIBEpic-H3K9me3peak6157	chr12	54346207	54347067	+	63	NA	Intergenic	Intergenic	-2050	NM173860	3228	Hs.381267	NM173860	ENSG00000123407	HOXC12	HOC3F|HOX3|HOX3F	homeobox C12	protein-coding
./peak/HIBEpic-H3K9me3peak19494	chr4	297322	300170	+	63	NA	intron (NM001137608intron 1 of 3)	MER57E3|LTR|ERV1	517	NM001137608	654254	Hs.698668	NM001137608	ENSG00000186777	ZNF732	-	zinc finger protein 732	protein-coding
./peak/HIBEpic-H3K9me3peak15488	chr2	241589928	241590057	+	63	NA	Intergenic	Intergenic	25330	NM005301	2859	Hs.112218	NM005301	ENSG00000178623	GPR35	-	G protein-coupled receptor 35	protein-coding
./peak/HIBEpic-H3K9me3peak7050	chr12	132677485	132679614	+	63	NA	Intergenic	MSTB|LTR|ERVL-MaLR	-4309	NR146452	100996246		NR146452	ENSG00000256576	LINC02361	-	long intergenic non-protein coding RNA 2361	ncRNA
./peak/HIBEpic-H3K9me3peak24605	chr7	97508816	97508972	+	63	NA	intron (NM001352496intron 1 of 13)	MLT1F2|LTR|ERVL-MaLR	-7040	NM183356	440	Hs.489207	NM001673	ENSG00000070669	ASNS	ASNSD|TS11	asparagine synthetase (glutamine-hydrolyzing)	protein-coding
./peak/HIBEpic-H3K9me3peak27369	chr9	134204916	134205047	+	63	NA	Intergenic	Tigger15a|DNA|TcMar-Tigger	39871	NM032728	84814	Hs.134292	NM032728	ENSG00000160539	PLPP7	C9orf67|NET39|PPAPDC3	phospholipid phosphatase 7 (inactive)	protein-coding
./peak/HIBEpic-H3K9me3peak2271	chr1	182708827	182708953	+	63	NA	Intergenic	Intergenic	26893	NR146548	105371644	Hs.496952	NR146548	ENSG00000227181	LINC01688	-	long intergenic non-protein coding RNA 1688	ncRNA
./peak/HIBEpic-H3K9me3peak2686	chr1	223288824	223289154	+	63	NA	intron (NM003268intron 5 of 5)	L2a|LINE|L2	27601	NM003268	7100	Hs.604542	NM003268	ENSG00000187554	TLR5	MELIOS|SLE1|SLEB1|TIL3	toll like receptor 5	protein-coding
./peak/HIBEpic-H3K9me3peak19357	chr3	193432573	193433043	+	63	NA	Intergenic	MSTA-int|LTR|ERVL-MaLR	-87687	NR046634	100873941	Hs.679364	NR046634	ENSG00000224855	OPA1-AS1	-	OPA1 antisense RNA 1	ncRNA
./peak/HIBEpic-H3K9me3peak23491	chr7	43390675	43391161	+	63	NA	intron (NM015052intron 5 of 29)	L1PA17|LINE|L1	171223	NR038276	100506895	Hs.676047	NR038276	ENSG00000231638	LUARIS	SCAT6|lncRNA32	lncRNA upregulator of antiviral response interferon signaling	ncRNA
./peak/HIBEpic-H3K9me3peak4304	chr10	105823469	105823587	+	63	NA	exon (NM000494exon 11 of 56)	exon (NM000494exon 11 of 56)	-15584	NR030760	100126326		NR030760	ENSG00000283788	MIR936	MIRN936|hsa-mir-936	microRNA 936	ncRNA
./peak/HIBEpic-H3K9me3peak1423	chr1	92212746	92213042	+	63	NA	intron (NM001195684intron 5 of 17)	intron (NM001195684intron 5 of 17)	138814	NR036634	7049	Hs.482390	NM003243	ENSG00000069702	TGFBR3	BGCAN|betaglycan	transforming growth factor beta receptor 3	protein-coding
./peak/HIBEpic-H3K9me3peak10664	chr18	33477532	33478204	+	63	NA	Intergenic	L1PA4|LINE|L1	7021	NR029616	406963		NR029616	ENSG00000207797	MIR187	MIRN187|miR-187|miRNA187	microRNA 187	ncRNA
./peak/HIBEpic-H3K9me3peak20846	chr5	7396930	7397062	+	63	NA	intron (NM020546intron 1 of 24)	CpG-20561	745	NM020546	108	Hs.481545	NM020546	ENSG00000078295	ADCY2	AC2|HBAC2	adenylate cyclase 2	protein-coding
./peak/HIBEpic-H3K9me3peak23467	chr7	42706827	42707216	+	63	NA	intron (NR110833intron 2 of 2)	LTR33|LTR|ERVL	39025	NR110833	101928795	Hs.566753	NR110833	ENSG00000238284	LINC01448	-	long intergenic non-protein coding RNA 1448	ncRNA
./peak/HIBEpic-H3K9me3peak11687	chr19	33025350	33025545	+	63	NA	Intergenic	LTR22C|LTR|ERVK	-46649	NM004708	9141	Hs.443831	NM004708	ENSG00000105185	PDCD5	TFAR19	programmed cell death 5	protein-coding
./peak/HIBEpic-H3K9me3peak22161	chr6	40293678	40293869	+	63	NA	Intergenic	MLT1I|LTR|ERVL-MaLR	29972	NR038887	401260	Hs.654837	NM001001705		LINC00951	-	long intergenic non-protein coding RNA 951	ncRNA
./peak/HIBEpic-H3K9me3peak20578	chr5	826054	826240	+	63	NA	intron (NM024786intron 7 of 12)	L1PB1|LINE|L1	24954	NM024786	79844	Hs.654874	NM024786	ENSG00000188818	ZDHHC11	ZNF399	zinc finger DHHC-type containing 11	protein-coding
./peak/HIBEpic-H3K9me3peak2091	chr1	167672504	167672639	+	63	NA	intron (NM001322923intron 5 of 5)	intron (NM001322923intron 5 of 5)	-18648	NM003953	9019	Hs.493919	NM003953	ENSG00000197965	MPZL1	MPZL1b|PZR|PZR1b|PZRa|PZRb	myelin protein zero like 1	protein-coding
./peak/HIBEpic-H3K9me3peak3963	chr10	79882791	79883418	+	62	NA	Intergenic	L1M7|LINE|L1	89483	NM001142285	6229	Hs.280130	NM001026	ENSG00000138326	RPS24	DBA3|S24|eS24	ribosomal protein S24	protein-coding
./peak/HIBEpic-H3K9me3peak19924	chr4	49323379	49323512	+	62	NA	Intergenic	(CA)n|Simplerepeat|Simplerepeat	334786	NM001286791	80157	Hs.479703	NM025087	ENSG00000109182	CWH43	CWH43-C|PGAP2IP	cell wall biogenesis 43 C-terminal homolog	protein-coding
./peak/HIBEpic-H3K9me3peak3116	chr1	234964022	234964786	+	62	NA	Intergenic	AluJr|SINE|Alu	-68601	NR148962	100130249	Hs.617350	NR148962	ENSG00000279261	PP2672	-	uncharacterized LOC100130249	ncRNA
./peak/HIBEpic-H3K9me3peak13427	chr2	31727780	31727898	+	62	NA	Intergenic	THE1B|LTR|ERVL-MaLR	78168	NM000348	6716	Hs.458345	NM000348	ENSG00000277893	SRD5A2	-	steroid 5 alpha-reductase 2	protein-coding
./peak/HIBEpic-H3K9me3peak19287	chr3	184778621	184779110	+	62	NA	Intergenic	MSTA-int|LTR|ERVL-MaLR	91983	NM001025266	285382	Hs.245793	NM001025266	ENSG00000187068	C3orf70	-	chromosome 3 open reading frame 70	protein-coding
./peak/HIBEpic-H3K9me3peak702	chr1	22985276	22986131	+	62	NA	intron (NM001371184intron 2 of 3)	(TGGA)n|Simplerepeat|Simplerepeat	5974	NM001371184
./peak/HIBEpic-H3K9me3peak12530	chr19	53908157	53908302	+	62	NA	intron (NR146721intron 3 of 7)	AluSz|SINE|Alu	9827	NM001040185	91661	Hs.657821	NM001040185	ENSG00000196417	ZNF765	-	zinc finger protein 765	protein-coding
./peak/HIBEpic-H3K9me3peak1691	chr1	120652711	120653642	+	62	NA	Intergenic	Intergenic	-40859	NM001200001	4853	Hs.487360	NM024408	ENSG00000134250	NOTCH2	AGS2|HJCYS|hN2	notch receptor 2	protein-coding
./peak/HIBEpic-H3K9me3peak15188	chr2	236385661	236385781	+	62	NA	Intergenic	Intergenic	-16966	NM001244888	116987	Hs.435039	NM014914	ENSG00000157985	AGAP1	AGAP-1|CENTG2|GGAP1|cnt-g2	ArfGAP with GTPase domainankyrin repeat and PH domain 1	protein-coding
./peak/HIBEpic-H3K9me3peak5074	chr11	1078914	1079387	+	62	NA	intron (NM002457intron 6 of 49)	intron (NM002457intron 6 of 49)	4275	NM002457	4583	Hs.315	NM002457		MUC2	MLP|MUC-2|SMUC	mucin 2oligomeric mucus/gel-forming	protein-coding
./peak/HIBEpic-H3K9me3peak13692	chr2	68838034	68838199	+	62	NA	Intergenic	MER34A|LTR|ERV1	-32604	NM138964	10887	Hs.683430	NM138964	ENSG00000169618	PROKR1	GPR73|GPR73a|PK-R1|PKR1|ZAQ	prokineticin receptor 1	protein-coding
./peak/HIBEpic-H3K9me3peak6364	chr12	90108102	90108633	+	62	NA	Intergenic	MSTA-int|LTR|ERVL-MaLR	-5224	NM001366526	490	Hs.506276	NM001682	ENSG00000070961	ATP2B1	PMCA1|PMCA1kb	ATPase plasma membrane Ca2+ transporting 1	protein-coding
./peak/HIBEpic-H3K9me3peak24547	chr7	91471465	91471633	+	62	NA	Intergenic	LTR1D|LTR|ERV1	38467	NM006980	7978	Hs.532216	NM006980	ENSG00000127989	MTERF1	MTERF	mitochondrial transcription termination factor 1	protein-coding
./peak/HIBEpic-H3K9me3peak995	chr1	38645228	38645954	+	62	NA	Intergenic	Intergenic	34848	NR038928	339442	Hs.434245	NR038928	ENSG00000237290	LINC01343	-	long intergenic non-protein coding RNA 1343	ncRNA
./peak/HIBEpic-H3K9me3peak10910	chr19	3331148	3331454	+	62	NA	Intergenic	MLT1C|LTR|ERVL-MaLR	-28327	NM001245005	4782	Hs.170131	NM005597	ENSG00000141905	NFIC	CTF|CTF5|NF-I|NFI	nuclear factor I C	protein-coding
./peak/HIBEpic-H3K9me3peak1347	chr1	75942589	75942737	+	62	NA	intron (NM001320285intron 2 of 25)	L1PA3|LINE|L1	134136	NM001320285	204962	Hs.654821	NM152697	ENSG00000137968	SLC44A5	CTL5	solute carrier family 44 member 5	protein-coding
./peak/HIBEpic-H3K9me3peak26668	chr9	67791169	67791977	+	62	NA	Intergenic	SST1|Satellite|centr	2616	NR027422	100133121	Hs.744835	NR027422		FAM27B	FAM27A2	family with sequence similarity 27 member B	ncRNA
./peak/HIBEpic-H3K9me3peak19757	chr4	9215099	9215718	+	62	NA	Intergenic	Intergenic	-1723	NM001256861	100287441	Hs.722783	NM001256861	ENSG00000250745	USP17L20	-	ubiquitin specific peptidase 17 like family member 20	protein-coding
./peak/HIBEpic-H3K9me3peak21865	chr6	22779525	22779954	+	62	NA	Intergenic	THE1B-int|LTR|ERVL-MaLR	-61586	NR134614	105374972	Hs.484889	NR134613		LOC105374972	-	uncharacterized LOC105374972	ncRNA
./peak/HIBEpic-H3K9me3peak5171	chr11	13208289	13208410	+	62	NA	Intergenic	MSTB|LTR|ERVL-MaLR	-89850	NM001351804	406	Hs.65734	NM001178	ENSG00000133794	ARNTL	BMAL1|BMAL1c|JAP3|MOP3|PASD3|TIC|bHLHe5	aryl hydrocarbon receptor nuclear translocator like	protein-coding
./peak/HIBEpic-H3K9me3peak6222	chr12	58128006	58128134	+	62	NA	intron (NM001122772intron 4 of 18)	intron (NM001122772intron 4 of 18)	3959	NM001122772	116986	Hs.302435	NM014770	ENSG00000135439	AGAP2	CENTG1|GGAP2|PIKE	ArfGAP with GTPase domainankyrin repeat and PH domain 2	protein-coding
./peak/HIBEpic-H3K9me3peak3258	chr1	247208650	247208894	+	62	NA	intron (NM033213intron 1 of 3)	MSTB|LTR|ERVL-MaLR	33341	NM001204220	93474	Hs.732305	NM033213	ENSG00000277462	ZNF670	-	zinc finger protein 670	protein-coding
./peak/HIBEpic-H3K9me3peak21130	chr5	45585861	45586124	+	62	NA	intron (NM021072intron 2 of 7)	L1PA4|LINE|L1	110490	NM021072	348980	Hs.353176	NM021072	ENSG00000164588	HCN1	BCNG-1|BCNG1|EIEE24|HAC-2	hyperpolarization activated cyclic nucleotide gated potassium channel 1	protein-coding
./peak/HIBEpic-H3K9me3peak14105	chr2	102967075	102967246	+	62	NA	intron (NM016232intron 10 of 10)	LTR33|LTR|ERVL	-5096	NM001371419
./peak/HIBEpic-H3K9me3peak20969	chr5	17594155	17595820	+	62	NA	Intergenic	MLT1E3|LTR|ERVL-MaLR	60760	NM001355258	391769		NM001355258	ENSG00000269466	H3.Y	-	histone cluster 2H3c pseudogene	protein-coding
./peak/HIBEpic-H3K9me3peak2128	chr1	172483970	172484088	+	62	NA	Intergenic	LTR8|LTR|ERV1	-17460	NM016227	51430	Hs.204559	NM014283	ENSG00000094975	SUCO	C1orf9|CH1|OPT|SLP1	SUN domain containing ossification factor	protein-coding
./peak/HIBEpic-H3K9me3peak18339	chr3	14582687	14582814	+	62	NA	promoter-TSS (NM001080423)	promoter-TSS (NM001080423)	-901	NM001080423	80852	Hs.517819	NM001080423	ENSG00000144596	GRIP2	-	glutamate receptor interacting protein 2	protein-coding
./peak/HIBEpic-H3K9me3peak23735	chr7	48989644	48989923	+	62	NA	Intergenic	MSTA-int|LTR|ERVL-MaLR	25640	NM152627	168448	Hs.567757	NM152627	ENSG00000218305	CDC14C	CDC14B2|CDC14Bretro	cell division cycle 14C	protein-coding
./peak/HIBEpic-H3K9me3peak854	chr1	31212854	31213108	+	62	NA	promoter-TSS (NR039616)	promoter-TSS (NR039616)	-902	NR039616	100616164		NR039616	ENSG00000264773	MIR4420	mir-4420	microRNA 4420	ncRNA
./peak/HIBEpic-H3K9me3peak16439	chr20	44820883	44821010	+	62	NA	intron (NM021248intron 8 of 11)	intron (NM021248intron 8 of 11)	73993	NR126502	958	Hs.472860	NM001250	ENSG00000101017	CD40	Bp50|CDW40|TNFRSF5|p50	CD40 molecule	protein-coding
./peak/HIBEpic-H3K9me3peak23532	chr7	44367867	44368056	+	62	NA	Intergenic	Intergenic	-2731	NM172079	816	Hs.351887	NM001220	ENSG00000058404	CAMK2B	CAM2|CAMK2|CAMKB|MRD54	calcium/calmodulin dependent protein kinase II beta	protein-coding
./peak/HIBEpic-H3K9me3peak19283	chr3	184472519	184472754	+	62	NA	Intergenic	GA-rich|Lowcomplexity|Lowcomplexity	18307	NR110043	101928992	Hs.507129	NR110043	ENSG00000229433	LINC02069	-	long intergenic non-protein coding RNA 2069	ncRNA
./peak/HIBEpic-H3K9me3peak14023	chr2	98227958	98228665	+	62	NA	Intergenic	MLT1J1|LTR|ERVL-MaLR	-21883	NM025190	57730	Hs.532921	NM020970	ENSG00000196912	ANKRD36B	KIAA1641	ankyrin repeat domain 36B	protein-coding
./peak/HIBEpic-H3K9me3peak11916	chr19	39346933	39347301	+	62	NA	Intergenic	SVAD|Other|Other	-4130	NM001005335	3191	Hs.644906	NM001533	ENSG00000104824	HNRNPL	HNRPL|P/OKcl.14|hnRNP-L	heterogeneous nuclear ribonucleoprotein L	protein-coding
./peak/HIBEpic-H3K9me3peak785	chr1	29706406	29706532	+	62	NA	Intergenic	L1MA4|LINE|L1	-29843	NR110758	101928460	Hs.434659	NR110758	ENSG00000230523	LINC01756	-	long intergenic non-protein coding RNA 1756	ncRNA
./peak/HIBEpic-H3K9me3peak26889	chr9	95694055	95694186	+	62	NA	Intergenic	L1MEc|LINE|L1	-15685	NM001083536	89846	Hs.411081	NM033086	ENSG00000127084	FGD3	ZFYVE5	FYVERhoGEF and PH domain containing 3	protein-coding
./peak/HIBEpic-H3K9me3peak3373	chr10	14500393	14500771	+	62	NA	Intergenic	L2a|LINE|L2	22007	NR031668	100302116		NR031668	ENSG00000221371	MIR1265	MIRN1265|hsa-mir-1265	microRNA 1265	ncRNA
./peak/HIBEpic-H3K9me3peak3738	chr10	50864470	50865606	+	62	NA	intron (NM001142933intron 14 of 15)	HAL1|LINE|L1	-22659	NM001042427	282966	Hs.131287	NM182554	ENSG00000178645	C10orf53	-	chromosome 10 open reading frame 53	protein-coding
./peak/HIBEpic-H3K9me3peak24426	chr7	70157984	70158395	+	62	NA	intron (NM015570intron 5 of 18)	intron (NM015570intron 5 of 18)	-438941	NM022479	64409	Hs.488591	NM022479	ENSG00000185274	GALNT17	GALNACT17|GALNT16|GALNT20|GALNTL3|GalNAc-T17|GalNAc-T19|GalNAc-T5L|WBSCR17	polypeptide N-acetylgalactosaminyltransferase 17	protein-coding
./peak/HIBEpic-H3K9me3peak25180	chr7	155212972	155214171	+	62	NA	Intergenic	MLT2B1|LTR|ERVL	-37253	NM001427	2020	Hs.134989	NM001427	ENSG00000164778	EN2	-	engrailed homeobox 2	protein-coding
./peak/HIBEpic-H3K9me3peak3104	chr1	233984222	233984340	+	62	NA	Intergenic	L1MD1|LINE|L1	-56141	NM173508	148641	Hs.158748	NM173508	ENSG00000183780	SLC35F3	-	solute carrier family 35 member F3	protein-coding
./peak/HIBEpic-H3K9me3peak18562	chr3	89923433	89923841	+	62	NA	Intergenic	L1PA2|LINE|L1	766866	NM182644	2042	Hs.123642	NM005233	ENSG00000044524	EPHA3	EK4|ETK|ETK1|HEK|HEK4|TYRO4	EPH receptor A3	protein-coding
./peak/HIBEpic-H3K9me3peak20908	chr5	10897082	10897200	+	62	NA	Intergenic	MLT2A2|LTR|ERVL	-135795	NM004394	1611	Hs.75189	NM004394	ENSG00000112977	DAP	-	death associated protein	protein-coding
./peak/HIBEpic-H3K9me3peak23726	chr7	48282578	48282761	+	62	NA	intron (NM152701intron 10 of 61)	intron (NM152701intron 10 of 61)	71614	NM152701	154664	Hs.226568	NM152701	ENSG00000179869	ABCA13	-	ATP binding cassette subfamily A member 13	protein-coding
./peak/HIBEpic-H3K9me3peak21410	chr5	150295391	150295530	+	62	NA	Intergenic	Intergenic	-10915	NM001172832	91975	Hs.134885	NM052860	ENSG00000145908	ZNF300	-	zinc finger protein 300	protein-coding
./peak/HIBEpic-H3K9me3peak12145	chr19	46539753	46540724	+	62	NA	Intergenic	MER52C|LTR|ERV1	4036	NM001002923	444882	Hs.531310	NM001002923	ENSG00000204869	IGFL4	-	IGF like family member 4	protein-coding
./peak/HIBEpic-H3K9me3peak20572	chr5	734666	734911	+	62	NA	intron (NR147096intron 10 of 13)	L1PB1|LINE|L1	32246	NM001351303	653082		NM001351303	ENSG00000206077	ZDHHC11B	DHHC-11B	zinc finger DHHC-type containing 11B	protein-coding
./peak/HIBEpic-H3K9me3peak5891	chr12	27367167	27367488	+	62	NA	Intergenic	MER52C|LTR|ERV1	-29892	NM015000	23012	Hs.184523	NM015000	ENSG00000211455	STK38L	NDR2	serine/threonine kinase 38 like	protein-coding
./peak/HIBEpic-H3K9me3peak25147	chr7	154907100	154907219	+	62	NA	Intergenic	Intergenic	-43892	NR038945	100128264	Hs.248137	NR038945	ENSG00000220575	HTR5A-AS1	HTR5AOS	HTR5A antisense RNA 1	ncRNA
./peak/HIBEpic-H3K9me3peak5080	chr11	1159801	1160465	+	62	NA	intron (NM001304359intron 11 of 36)	intron (NM001304359intron 11 of 36)	8553	NM001304359	4586	Hs.534332	NM017511	ENSG00000215182	MUC5AC	MUC5|TBM|leB|mucin	mucin 5AColigomeric mucus/gel-forming	protein-coding
./peak/HIBEpic-H3K9me3peak27525	chr9	138218158	138218300	+	62	NA	Intergenic	Intergenic	-16866	NM173520	157927	Hs.559511	NM173520		C9orf62	-	chromosome 9 open reading frame 62	protein-coding
./peak/HIBEpic-H3K9me3peak24361	chr7	64189700	64189825	+	62	NA	Intergenic	L1PB1|LINE|L1	50320	NR106898	102465505		NR106898	ENSG00000275667	MIR6839	hsa-mir-6839	microRNA 6839	ncRNA
./peak/HIBEpic-H3K9me3peak18844	chr3	126886302	126886773	+	62	NA	Intergenic	MER74A|LTR|ERVL	-25437	NM001007534	285311	Hs.591284	NM001007534	ENSG00000214324	C3orf56	-	chromosome 3 open reading frame 56	protein-coding
./peak/HIBEpic-H3K9me3peak3935	chr10	77341948	77342321	+	62	NA	intron (NM001305581intron 2 of 6)	MSTA-int|LTR|ERVL-MaLR	29918	NR030337	693191		NR030337	ENSG00000207583	MIR606	MIRN606|hsa-mir-606	microRNA 606	ncRNA
./peak/HIBEpic-H3K9me3peak19587	chr4	4020492	4020916	+	62	NA	Intergenic	L1PA4|LINE|L1	-63549	NR130742	348926	Hs.591720	NR024253	ENSG00000251669	FAM86EP	-	family with sequence similarity 86member A pseudogene	pseudo
./peak/HIBEpic-H3K9me3peak24642	chr7	99211260	99211378	+	62	NA	Intergenic	AluSc|SINE|Alu	-3250	NM001350980	221785	Hs.446297	NM145115	ENSG00000197037	ZSCAN25	ZNF498	zinc finger and SCAN domain containing 25	protein-coding
./peak/HIBEpic-H3K9me3peak10995	chr19	6833027	6833338	+	62	NA	intron (NM001258206intron 15 of 25)	ATrich|Lowcomplexity|Lowcomplexity	-54408	NM001256254	2015	Hs.2375	NM001974	ENSG00000174837	ADGRE1	EMR1|TM7LN3	adhesion G protein-coupled receptor E1	protein-coding
./peak/HIBEpic-H3K9me3peak11012	chr19	7104657	7105158	+	62	NA	Intergenic	Intergenic	35193	NM001044388	79230	Hs.591380	NM024341	ENSG00000130544	ZNF557	-	zinc finger protein 557	protein-coding
./peak/HIBEpic-H3K9me3peak22749	chr6	145576796	145576931	+	62	NA	Intergenic	LTR1D|LTR|ERV1	431150	NM001368132	7957	Hs.486696	NM005670	ENSG00000112425	EPM2A	EPM2|MELF	EPM2A glucan phosphataselaforin	protein-coding
./peak/HIBEpic-H3K9me3peak17356	chr21	18669849	18669984	+	62	NA	Intergenic	HERV9-int|LTR|ERV1	-141292	NR037586	100505929	Hs.46707	NM001005521	ENSG00000232560	LINC01549	C21orf37	long intergenic non-protein coding RNA 1549	ncRNA
./peak/HIBEpic-H3K9me3peak9045	chr16	68586258	68586390	+	62	NA	intron (NR130976intron 2 of 4)	L2c|LINE|L2	13130	NM001305206	146198	Hs.461074	NM133458	ENSG00000184939	ZFP90	FIK|NK10|ZNF756|zfp-90	ZFP90 zinc finger protein	protein-coding
./peak/HIBEpic-H3K9me3peak12724	chr19	56283228	56283393	+	62	NA	exon (NM001277397exon 2 of 3)	exon (NM001277397exon 2 of 3)	2826	NM001277397	729974		NM001277397	ENSG00000229292	RFPL4AL1	RNF210B	ret finger protein like 4A like 1	protein-coding
./peak/HIBEpic-H3K9me3peak3386	chr10	22697285	22697411	+	62	NA	intron (NM172242intron 9 of 9)	L1PA3|LINE|L1	29510	NR036533	100499489	Hs.7444	NR036533		LOC100499489	-	uncharacterized LOC100499489	ncRNA
./peak/HIBEpic-H3K9me3peak6815	chr12	125646303	125646622	+	62	NA	Intergenic	Intergenic	-24470	NM001366854	114795	Hs.524838	NM052907	ENSG00000139364	TMEM132B	-	transmembrane protein 132B	protein-coding
./peak/HIBEpic-H3K9me3peak11362	chr19	16908399	16908518	+	62	NA	intron (NM001290355intron 16 of 20)	AluSz|SINE|Alu	-31751	NM001297595	23309	Hs.13999	NM015260	ENSG00000127511	SIN3B	-	SIN3 transcription regulator family member B	protein-coding
./peak/HIBEpic-H3K9me3peak14351	chr2	121917138	121917265	+	62	NA	Intergenic	Intergenic	125577	NM014553	29842	Hs.156471	NM014553	ENSG00000115112	TFCP2L1	CRTR1|LBP-9|LBP9	transcription factor CP2 like 1	protein-coding
./peak/HIBEpic-H3K9me3peak3744	chr10	50901612	50901792	+	62	NA	intron (NM182554intron 1 of 2)	intron (NM182554intron 1 of 2)	14005	NM182554	282966	Hs.131287	NM182554	ENSG00000178645	C10orf53	-	chromosome 10 open reading frame 53	protein-coding
./peak/HIBEpic-H3K9me3peak6504	chr12	108874028	108874327	+	62	NA	Intergenic	MLT1K|LTR|ERVL-MaLR	-6711	NR120483	102723562	Hs.455693	NR120483	ENSG00000247213	LINC01498	-	long intergenic non-protein coding RNA 1498	ncRNA
./peak/HIBEpic-H3K9me3peak25809	chr8	60086441	60086584	+	62	NA	Intergenic	L1PA3|LINE|L1	54743	NR149031	100505501		NR149030		LOC100505501	-	uncharacterized LOC100505501	ncRNA
./peak/HIBEpic-H3K9me3peak560	chr1	18087736	18087984	+	62	NA	intron (NM030812intron 1 of 2)	intron (NM030812intron 1 of 2)	6032	NM030812	81569	Hs.2149	NM030812	ENSG00000117148	ACTL8	CT57	actin like 8	protein-coding
./peak/HIBEpic-H3K9me3peak16203	chr20	33786613	33787370	+	62	NA	intron (NM001355008intron 4 of 14)	Tigger1|DNA|TcMar-Tigger	27116	NM006404	10544	Hs.647450	NM006404	ENSG00000101000	PROCR	CCCA|CCD41|EPCR	protein C receptor	protein-coding
./peak/HIBEpic-H3K9me3peak20964	chr5	17580871	17580989	+	62	NA	Intergenic	MLT1E3|LTR|ERVL-MaLR	74817	NM001355258	391769		NM001355258	ENSG00000269466	H3.Y	-	histone cluster 2H3c pseudogene	protein-coding
./peak/HIBEpic-H3K9me3peak16382	chr20	42407897	42408599	+	62	NA	Intergenic	ERVL-E-int|LTR|ERVL	-52606	NM176791	149699	Hs.447626	NM176791	ENSG00000124196	GTSF1L	C20orf65|FAM112A|dJ1028D15.4	gametocyte specific factor 1 like	protein-coding
./peak/HIBEpic-H3K9me3peak13181	chr2	8667994	8668447	+	62	NA	Intergenic	Intergenic	55702	NR110257	101929567	Hs.634706	NR110257	ENSG00000236008	LINC01814	-	long intergenic non-protein coding RNA 1814	ncRNA
./peak/HIBEpic-H3K9me3peak8008	chr14	104742002	104742120	+	62	NA	TTS (NR146613)	TTS (NR146613)	52140	NR146613	145195	Hs.534297	NR146611	ENSG00000258913	LINC02691	C14orf144	long intergenic non-protein coding RNA 2691	ncRNA
./peak/HIBEpic-H3K9me3peak3707	chr10	50450974	50451287	+	62	NA	Intergenic	Intergenic	-54694	NM001353330	170371	Hs.385493	NM001010863	ENSG00000204161	TMEM273	C10orf128	transmembrane protein 273	protein-coding
./peak/HIBEpic-H3K9me3peak13623	chr2	60965864	60966013	+	62	NA	Intergenic	MLT1G3|LTR|ERVL-MaLR	-17465	NM022894	64895	Hs.387471	NM022894	ENSG00000115421	PAPOLG	-	poly(A) polymerase gamma	protein-coding
./peak/HIBEpic-H3K9me3peak13412	chr2	30916381	30916499	+	62	NA	Intergenic	MLT1A|LTR|ERVL-MaLR	113872	NM144575	92291	Hs.660911	NM144575	ENSG00000162949	CAPN13	-	calpain 13	protein-coding
./peak/HIBEpic-H3K9me3peak564	chr1	18164140	18164528	+	62	NA	Intergenic	L2b|LINE|L2	82506	NM030812	81569	Hs.2149	NM030812	ENSG00000117148	ACTL8	CT57	actin like 8	protein-coding
./peak/HIBEpic-H3K9me3peak23807	chr7	50897647	50898195	+	62	NA	Intergenic	Intergenic	-36771	NM001001555	2887	Hs.164060	NM005311	ENSG00000106070	GRB10	GRB-IR|Grb-10|IRBP|MEG1|RSS	growth factor receptor bound protein 10	protein-coding
./peak/HIBEpic-H3K9me3peak13793	chr2	75601253	75601389	+	62	NA	Intergenic	L1PA6|LINE|L1	-149873	NR110281	101927884	Hs.671110	NR110281	ENSG00000231172	LOC101927884	-	uncharacterized LOC101927884	ncRNA
./peak/HIBEpic-H3K9me3peak3183	chr1	244528063	244528254	+	62	NA	intron (NM001276349intron 2 of 3)	intron (NM001276349intron 2 of 3)	12221	NM001012970	200159	Hs.442703	NM001012970	ENSG00000173728	C1orf100	-	chromosome 1 open reading frame 100	protein-coding
./peak/HIBEpic-H3K9me3peak4379	chr10	115238607	115239400	+	61	NA	Intergenic	AluJb|SINE|Alu	-71587	NM001177660	3026	Hs.422542	NM004132	ENSG00000148702	HABP2	FSAP|HABP|HGFAL|NMTC5|PHBP	hyaluronan binding protein 2	protein-coding
./peak/HIBEpic-H3K9me3peak23064	chr6	169240979	169241347	+	61	NA	Intergenic	(CGGTG)n|Simplerepeat|Simplerepeat	123314	NR136250	105378146	Hs.343631	NR136248		LOC105378146	-	uncharacterized LOC105378146	ncRNA
./peak/HIBEpic-H3K9me3peak21253	chr5	87609177	87609295	+	61	NA	intron (NR105019intron 6 of 7)	L1P1|LINE|L1	44403	NR105019	100505894	Hs.559426	NR039993	ENSG00000247828	TMEM161B-AS1	linc-POLR3G-8	TMEM161B antisense RNA 1	ncRNA
./peak/HIBEpic-H3K9me3peak19918	chr4	49301308	49302080	+	61	NA	Intergenic	Intergenic	313035	NM001286791	80157	Hs.479703	NM025087	ENSG00000109182	CWH43	CWH43-C|PGAP2IP	cell wall biogenesis 43 C-terminal homolog	protein-coding
./peak/HIBEpic-H3K9me3peak3903	chr10	73715440	73715589	+	61	NA	Intergenic	LTR14B|LTR|ERVK	-8639	NM004273	9469	Hs.158304	NM004273	ENSG00000122863	CHST3	C6ST|C6ST1|HSD	carbohydrate sulfotransferase 3	protein-coding
./peak/HIBEpic-H3K9me3peak5150	chr11	10753660	10753923	+	61	NA	Intergenic	MER96|DNA|hAT	-19002	NM014633	9646	Hs.725151	NM014633	ENSG00000198730	CTR9	SH2BP1|TSBP|p150|p150TSP	CTR9 homologPaf1/RNA polymerase II complex component	protein-coding
./peak/HIBEpic-H3K9me3peak27471	chr9	137738923	137739350	+	61	NA	intron (NR103451intron 1 of 1)	(TG)n|Simplerepeat|Simplerepeat	2079	NR039691	100616333		NR039691	ENSG00000264744	MIR3689C	-	microRNA 3689c	ncRNA
./peak/HIBEpic-H3K9me3peak7676	chr14	70203457	70204023	+	61	NA	Intergenic	Intergenic	-30119	NM006925	6430	Hs.632326	NM006925	ENSG00000100650	SRSF5	HRS|SFRS5|SRP40	serine and arginine rich splicing factor 5	protein-coding
./peak/HIBEpic-H3K9me3peak27079	chr9	108277733	108277867	+	61	NA	intron (NM001287191intron 10 of 13)	L1P2|LINE|L1	-4305	NR104269	26134	Hs.113150	NR104269	ENSG00000229419	RALGAPA1P1	GARNL2|GARNL2P|RALGAPA1P|bA235C23.1	Ral GTPase activating protein catalytic alpha subunit 1 pseudogene 1	pseudo
./peak/HIBEpic-H3K9me3peak5871	chr12	22176413	22176920	+	61	NA	Intergenic	THE1B-int|LTR|ERVL-MaLR	-22442	NR135117	55907	Hs.311346	NM018686	ENSG00000111726	CMAS	CSS	cytidine monophosphate N-acetylneuraminic acid synthetase	protein-coding
./peak/HIBEpic-H3K9me3peak19625	chr4	5024611	5025286	+	61	NA	Intergenic	MLT1D|LTR|ERVL-MaLR	-3763	NM018659	54360	Hs.13872	NM018659	ENSG00000170891	CYTL1	C17|C4orf4	cytokine like 1	protein-coding
./peak/HIBEpic-H3K9me3peak21806	chr6	14012450	14012928	+	61	NA	Intergenic	MLT2B3|LTR|ERVL	87265	NM001165033	221687	Hs.111164	NM152737	ENSG00000180537	RNF182	-	ring finger protein 182	protein-coding
./peak/HIBEpic-H3K9me3peak26240	chr8	133035047	133035171	+	61	NA	Intergenic	LTR16C|LTR|ERVL	36520	NM001080399	729330	Hs.653174	NM001080399	ENSG00000253117	OC90	PLA2L	otoconin 90	protein-coding
./peak/HIBEpic-H3K9me3peak19758	chr4	9217197	9217655	+	61	NA	exon (NM001256854exon 1 of 1)	exon (NM001256854exon 1 of 1)	295	NM001256859	100287364	Hs.741138	NM001256859	ENSG00000250844	USP17L18	-	ubiquitin specific peptidase 17 like family member 18	protein-coding
./peak/HIBEpic-H3K9me3peak173	chr1	3717070	3717350	+	61	NA	Intergenic	LTR38-int|LTR|ERV1	-4148	NM020710	57470	Hs.268488	NM020710	ENSG00000130764	LRRC47	-	leucine rich repeat containing 47	protein-coding
./peak/HIBEpic-H3K9me3peak22081	chr6	33833635	33833753	+	61	NA	Intergenic	Intergenic	30990	NR038989	100507584	Hs.547104	NR038989	ENSG00000249346	LINC01016	-	long intergenic non-protein coding RNA 1016	ncRNA
./peak/HIBEpic-H3K9me3peak20525	chr4	190994779	190997616	+	61	NA	Intergenic	CpG	10540	NR121644	100419743		NR121644	ENSG00000281591	DBET	DBE-T|DUX4L30	D4Z4 binding element transcript	ncRNA
./peak/HIBEpic-H3K9me3peak16080	chr20	25740212	25740803	+	61	NA	Intergenic	Intergenic	7310	NR135512	105379511	Hs.462323	NR135512		LOC105379511	-	nuclear receptor corepressor 1 pseudogene	pseudo
./peak/HIBEpic-H3K9me3peak22826	chr6	158119919	158120047	+	61	NA	Intergenic	LTR8|LTR|ERV1	-124295	NM016224	51429	Hs.191213	NM016224	ENSG00000130340	SNX9	SDP1|SH3PX1|SH3PXD3A|WISP	sorting nexin 9	protein-coding
./peak/HIBEpic-H3K9me3peak11091	chr19	9359162	9359673	+	61	NA	Intergenic	Intergenic	-2303	NM001079935	26648	Hs.129832	NM001079935	ENSG00000237521	OR7E24	HSHT2|OR19-8|OR7E24P|OR7E24Q	olfactory receptor family 7 subfamily E member 24	protein-coding
./peak/HIBEpic-H3K9me3peak17281	chr21	10741916	10742046	+	61	NA	Intergenic	L1PA3|LINE|L1	248962	NM199260	7179	Hs.122986	NM199259	ENSG00000274391	TPTE	CT44|PTEN2	transmembrane phosphatase with tensin homology	protein-coding
./peak/HIBEpic-H3K9me3peak12957	chr19	58494222	58494705	+	61	NA	intron (NM001348023intron 5 of 5)	intron (NM001348023intron 5 of 5)	-8561	NM152474	147685	Hs.134209	NM152474	ENSG00000177025	C19orf18	-	chromosome 19 open reading frame 18	protein-coding
./peak/HIBEpic-H3K9me3peak24931	chr7	137932427	137932879	+	61	NA	Intergenic	Intergenic	124149	NR039678	100616226		NR039678	ENSG00000284028	MIR4468	-	microRNA 4468	ncRNA
./peak/HIBEpic-H3K9me3peak20709	chr5	2544706	2544860	+	61	NA	Intergenic	Intergenic	-167922	NR145480	101234261		NR145480	ENSG00000281560	LSINCT5	-	long stress-induced non-coding transcript 5	ncRNA
./peak/HIBEpic-H3K9me3peak13573	chr2	47431299	47431419	+	61	NA	intron (NR110208intron 3 of 4)	intron (NR110208intron 3 of 4)	-27284	NM001305625	805	Hs.468442	NM001743	ENSG00000143933	CALM2	CALM|CALML2|CAM1|CAM3|CAMC|CAMII|CAMIII|LQT15|PHKD|PHKD2|caM	calmodulin 2	protein-coding
./peak/HIBEpic-H3K9me3peak6064	chr12	49680115	49680293	+	61	NA	Intergenic	MLT1C|LTR|ERVL-MaLR	-8726	NM006262	5630	Hs.37044	NM006262	ENSG00000135406	PRPH	NEF4|PRPH1	peripherin	protein-coding
./peak/HIBEpic-H3K9me3peak25186	chr7	155226117	155226303	+	61	NA	Intergenic	MSTA|LTR|ERVL-MaLR	-24614	NM001427	2020	Hs.134989	NM001427	ENSG00000164778	EN2	-	engrailed homeobox 2	protein-coding
./peak/HIBEpic-H3K9me3peak24001	chr7	56437990	56442746	+	61	NA	Intergenic	Intergenic	75700	NR029420	650226	Hs.448401	NR029420		LOC650226	-	ankyrin repeat domain 26 pseudogene	pseudo
./peak/HIBEpic-H3K9me3peak13632	chr2	62760390	62760513	+	61	NA	Intergenic	AluJo|SINE|Alu	-27121	NM198276	200728	Hs.308028	NM198276	ENSG00000186889	TMEM17	-	transmembrane protein 17	protein-coding
./peak/HIBEpic-H3K9me3peak16474	chr20	45695538	45695703	+	61	NA	intron (NM005244intron 5 of 15)	intron (NM005244intron 5 of 15)	-99989	NR037410	100500814		NR037410	ENSG00000264901	MIR3616	mir-3616	microRNA 3616	ncRNA
./peak/HIBEpic-H3K9me3peak14065	chr2	100984434	100984747	+	61	NA	Intergenic	L1MB8|LINE|L1	-45395	NM198461	164832	Hs.21380	NM198461	ENSG00000170500	LONRF2	RNF192	LON peptidase N-terminal domain and ring finger 2	protein-coding
./peak/HIBEpic-H3K9me3peak22799	chr6	152350022	152350243	+	61	NA	intron (NM000125intron 5 of 7)	L1PA5|LINE|L1	-119630	NR036121	100423029		NR036121	ENSG00000266423	MIR3163	-	microRNA 3163	ncRNA
./peak/HIBEpic-H3K9me3peak14345	chr2	121811403	121812103	+	61	NA	Intergenic	Intergenic	231025	NM014553	29842	Hs.156471	NM014553	ENSG00000115112	TFCP2L1	CRTR1|LBP-9|LBP9	transcription factor CP2 like 1	protein-coding
./peak/HIBEpic-H3K9me3peak23677	chr7	47225137	47225700	+	61	NA	Intergenic	Intergenic	278983	NR145813	109623468		NR145813		SNORD151	-	small nucleolar RNAC/D box 151	snoRNA
./peak/HIBEpic-H3K9me3peak22018	chr6	31199947	31200065	+	61	NA	Intergenic	HERVK9-int|LTR|ERVK	34469	NR026791	253018	Hs.659818	NR026791	ENSG00000206344	HCG27	bCX101P6.9|bPG299F13.9|bQB115I13.2	HLA complex group 27	ncRNA
./peak/HIBEpic-H3K9me3peak1837	chr1	149024419	149025323	+	61	NA	intron (NR104217intron 2 of 17).2	THE1B|LTR|ERVL-MaLR	84854	NR104217	101929780	Hs.534675	NR104217	ENSG00000272150	NBPF25P	WI2-925H4.1	NBPF member 25pseudogene	pseudo
./peak/HIBEpic-H3K9me3peak11789	chr19	35657155	35657293	+	61	NA	exon (NM144779exon 8 of 9)	exon (NM144779exon 8 of 9)	11586	NM001164605	53827	Hs.333418	NM014164	ENSG00000089327	FXYD5	DYSAD|HSPC113|IWU1|KCT1|OIT2|PRO6241|RIC	FXYD domain containing ion transport regulator 5	protein-coding
./peak/HIBEpic-H3K9me3peak2915	chr1	228999216	228999663	+	61	NA	Intergenic	Intergenic	128213	NM021205	58480	Hs.647774	NM021205	ENSG00000116574	RHOU	ARHU|CDC42L1|G28K|WRCH1|hG28K	ras homolog family member U	protein-coding
./peak/HIBEpic-H3K9me3peak13125	chr2	2664589	2664788	+	61	NA	Intergenic	Intergenic	-329641	NM001329844	23040	Hs.434418	NM015025	ENSG00000186487	MYT1L	MRD39|NZF1|ZC2H2C2|ZC2HC4B|myT1-L	myelin transcription factor 1 like	protein-coding
./peak/HIBEpic-H3K9me3peak16653	chr20	49942009	49942615	+	61	NA	Intergenic	MLT1F2|LTR|ERVL-MaLR	127202	NR036162	100422889		NR036162	ENSG00000266761	MIR3194	mir-3194	microRNA 3194	ncRNA
./peak/HIBEpic-H3K9me3peak7828	chr14	94318912	94319344	+	61	NA	Intergenic	MLT1J|LTR|ERVL-MaLR	-64297	NM178013	145270	Hs.432401	NM178004	ENSG00000175785	PRIMA1	PRIMA	proline rich membrane anchor 1	protein-coding
./peak/HIBEpic-H3K9me3peak137	chr1	3260233	3260709	+	61	NA	intron (NM199454intron 3 of 16)	AluY|SINE|Alu	-110758	NM014448	27237	Hs.87435	NM014448	ENSG00000130762	ARHGEF16	GEF16|NBR	Rho guanine nucleotide exchange factor 16	protein-coding
./peak/HIBEpic-H3K9me3peak5451	chr11	78751393	78751536	+	61	NA	intron (NM001098816intron 6 of 33)	intron (NM001098816intron 6 of 33)	361689	NR030598	100126333		NR030598	ENSG00000211997	MIR708	MIRN708|hsa-mir-708	microRNA 708	ncRNA
./peak/HIBEpic-H3K9me3peak9086	chr16	71327064	71327198	+	61	NA	Intergenic	MLT1A|LTR|ERVL-MaLR	-3506	NM001324377	55783	Hs.72782	NM018348	ENSG00000180917	CMTR2	AFT|FTSJD1|HMTr2|MTr2	cap methyltransferase 2	protein-coding
./peak/HIBEpic-H3K9me3peak25988	chr8	92514584	92514702	+	61	NA	Intergenic	AluSg|SINE|Alu	253096	NM052832	115111	Hs.354013	NM052832	ENSG00000147606	SLC26A7	SUT2	solute carrier family 26 member 7	protein-coding
./peak/HIBEpic-H3K9me3peak5262	chr11	44017884	44018002	+	61	NA	Intergenic	L2b|LINE|L2	-51588	NM001363113	390110	Hs.558851	NM001031854	ENSG00000205126	ACCSL	-	1-aminocyclopropane-1-carboxylate synthase homolog (inactive) like	protein-coding
./peak/HIBEpic-H3K9me3peak15738	chr20	4729561	4729703	+	61	NA	Intergenic	Intergenic	-8318	NR024267	149830	Hs.126516	NM177549	ENSG00000180259	PRNT	M8	prion locus lncRNAtestis expressed	ncRNA
./peak/HIBEpic-H3K9me3peak10106	chr17	42903602	42903726	+	61	NA	intron (NM001080383intron 1 of 2)	AluY|SINE|Alu	3991	NM005497	10052	Hs.712052	NM005497	ENSG00000182963	GJC1	CX45|GJA7	gap junction protein gamma 1	protein-coding
./peak/HIBEpic-H3K9me3peak26231	chr8	131722954	131723234	+	61	NA	Intergenic	Intergenic	-267174	NM018482	50807	Hs.655552	NM018482	ENSG00000153317	ASAP1	AMAP1|CENTB4|DDEF1|PAG2|PAP|ZG14P	ArfGAP with SH3 domainankyrin repeat and PH domain 1	protein-coding
./peak/HIBEpic-H3K9me3peak28037	chrY	10012543	10013370	+	61	NA	Intergenic	Intergenic	264549	NR001540	252955	Hs.522846	NR001540	ENSG00000239225	TTTY23	NCRNA00148|TTTY23B	testis-specific transcriptY-linked 23	ncRNA
./peak/HIBEpic-H3K9me3peak16239	chr20	36247080	36247537	+	61	NA	TTS (NR047461)	TTS (NR047461)	4213	NR047461	100861522	Hs.580680	NR047461	ENSG00000225759	LINC00489	-	long intergenic non-protein coding RNA 489	ncRNA
./peak/HIBEpic-H3K9me3peak395	chr1	12137325	12137876	+	61	NA	intron (NM001281430intron 1 of 13)	MLT1E2|LTR|ERVL-MaLR	14166	NM001281430	943	Hs.1314	NM001243	ENSG00000120949	TNFRSF8	CD30|D1S166E|Ki-1	TNF receptor superfamily member 8	protein-coding
./peak/HIBEpic-H3K9me3peak3689	chr10	49898677	49898909	+	61	NA	intron (NM020945intron 1 of 61)	MER52D|LTR|ERV1	5285	NM020945	57705	Hs.287379	NM020945	ENSG00000128815	WDFY4	C10orf64	WDFY family member 4	protein-coding
./peak/HIBEpic-H3K9me3peak8121	chr15	28733899	28734039	+	61	NA	Intergenic	THE1B-int|LTR|ERVL-MaLR	2022	NR039734	100616382		NR039734	ENSG00000263964	MIR4509-3	-	microRNA 4509-3	ncRNA
./peak/HIBEpic-H3K9me3peak5603	chr11	134148433	134148558	+	61	NA	intron (NM001080407intron 3 of 19)	LTR41B|LTR|ERVL	2222	NM001080407	112937	Hs.721382	NM138416	ENSG00000166105	GLB1L3	-	galactosidase beta 1 like 3	protein-coding
./peak/HIBEpic-H3K9me3peak14982	chr2	219048065	219048719	+	61	NA	Intergenic	LTR1D|LTR|ERV1	-16707	NM000634	3577	Hs.194778	NM000634	ENSG00000163464	CXCR1	C-C|C-C-CKR-1|CD128|CD181|CDw128a|CKR-1|CMKAR1|IL8R1|IL8RA|IL8RBA	C-X-C motif chemokine receptor 1	protein-coding
./peak/HIBEpic-H3K9me3peak11244	chr19	13366454	13366575	+	61	NA	intron (NM001127222intron 28 of 46)	(TCCC)n|Simplerepeat|Simplerepeat	105289	NM004907	9592	Hs.501629	NM004907	ENSG00000160888	IER2	ETR101	immediate early response 2	protein-coding
./peak/HIBEpic-H3K9me3peak19907	chr4	49182742	49182911	+	61	NA	Intergenic	Intergenic	194167	NM001286791	80157	Hs.479703	NM025087	ENSG00000109182	CWH43	CWH43-C|PGAP2IP	cell wall biogenesis 43 C-terminal homolog	protein-coding
./peak/HIBEpic-H3K9me3peak24698	chr7	101418321	101418746	+	61	NA	Intergenic	Intergenic	-40754	NM001202545	1523	Hs.191482	NM001913	ENSG00000257923	CUX1	CASP|CDP|CDP/Cut|CDP1|COY1|CUTL1|CUX|Clox|Cux/CDP|GDDI|GOLIM6|Nbla10317|p100|p110|p200|p75	cut like homeobox 1	protein-coding
./peak/HIBEpic-H3K9me3peak5331	chr11	62770829	62770955	+	61	NA	intron (NM001184736intron 1 of 9)	intron (NM001184736intron 1 of 9)	12421	NM004254	9376	Hs.266223	NM004254	ENSG00000149452	SLC22A8	OAT3	solute carrier family 22 member 8	protein-coding
./peak/HIBEpic-H3K9me3peak10023	chr17	35029282	35029760	+	61	NA	Intergenic	Intergenic	71509	NM024864	79922	Hs.194864	NM024864	ENSG00000278619	MRM1	-	mitochondrial rRNA methyltransferase 1	protein-coding
./peak/HIBEpic-H3K9me3peak11591	chr19	29591009	29591657	+	61	NA	Intergenic	Intergenic	97871	NR040036	100505835	Hs.176539	NR040036	ENSG00000267014	LINC01532	-	long intergenic non-protein coding RNA 1532	ncRNA
./peak/HIBEpic-H3K9me3peak26409	chr8	143642183	143642553	+	61	NA	Intergenic	AluJo|SINE|Alu	53472	NM015193	23237	Hs.40888	NM015193	ENSG00000198576	ARC	Arg3.1|hArc	activity regulated cytoskeleton associated protein	protein-coding
./peak/HIBEpic-H3K9me3peak22157	chr6	40249926	40250064	+	61	NA	Intergenic	MER5A|DNA|hAT-Charlie	73750	NR038887	401260	Hs.654837	NM001001705		LINC00951	-	long intergenic non-protein coding RNA 951	ncRNA
./peak/HIBEpic-H3K9me3peak9629	chr17	6784226	6784414	+	61	NA	intron (NR002710intron 2 of 13)	HERVK9-int|LTR|ERVK	-12776	NR120453	245	Hs.378695	NR002710	ENSG00000262943	ALOX12P2	ALOX12E	arachidonate 12-lipoxygenase pseudogene 2	pseudo
./peak/HIBEpic-H3K9me3peak23744	chr7	50109538	50110134	+	61	NA	intron (NM007009intron 3 of 7)	HERV15-int|LTR|ERV1	23006	NM007009	11055	Hs.388841	NM007009	ENSG00000042813	ZPBP	ZPBP1	zona pellucida binding protein	protein-coding
./peak/HIBEpic-H3K9me3peak14645	chr2	159614627	159614754	+	61	NA	Intergenic	Intergenic	-23176	NR135242	100129029	Hs.630724	NR135242	ENSG00000204380	PKP4-AS1	-	PKP4 antisense RNA 1	ncRNA
./peak/HIBEpic-H3K9me3peak12924	chr19	58080212	58080541	+	61	NA	Intergenic	MER66-int|LTR|ERV1	-9145	NM001277092	162972	Hs.180257	NM153231	ENSG00000251369	ZNF550	-	zinc finger protein 550	protein-coding
./peak/HIBEpic-H3K9me3peak1366	chr1	79502693	79502868	+	61	NA	Intergenic	MSTA-int|LTR|ERVL-MaLR	-30365	NM022159	64123	Hs.132314	NM022159	ENSG00000162618	ADGRL4	ELTD1|ETL|KPG003	adhesion G protein-coupled receptor L4	protein-coding
./peak/HIBEpic-H3K9me3peak7051	chr12	132693012	132693684	+	61	NA	intron (NM001122636intron 6 of 10)	MLT1H|LTR|ERVL-MaLR	-2775	NM021808	50614	Hs.301062	NM021808	ENSG00000182870	GALNT9	GALNAC-T9|GALNACT9	polypeptide N-acetylgalactosaminyltransferase 9	protein-coding
./peak/HIBEpic-H3K9me3peak20105	chr4	85158389	85158507	+	61	NA	intron (NR125909intron 5 of 8)	MLT1C|LTR|ERVL-MaLR	61874	NR125909	101928978	Hs.647977	NR125909	ENSG00000250546	LOC101928978	-	uncharacterized LOC101928978	ncRNA
./peak/HIBEpic-H3K9me3peak2645	chr1	220548074	220548517	+	61	NA	Intergenic	Intergenic	-102500	NM012414	25782	Hs.654849	NM012414	ENSG00000118873	RAB3GAP2	RAB3-GAP150|RAB3GAP150|SPG69|WARBM2|p150	RAB3 GTPase activating non-catalytic protein subunit 2	protein-coding
./peak/HIBEpic-H3K9me3peak17901	chr22	16173393	16173647	+	61	NA	intron (NR122113intron 6 of 7)	AluSg|SINE|Alu	11454	NR073460	101101776	Hs.617315	NR073460	ENSG00000228294	BMS1P17	LINC00516	BMS1 pseudogene 17	pseudo
./peak/HIBEpic-H3K9me3peak6466	chr12	106976965	106977096	+	61	NA	5' UTR (NM213594exon 1 of 18)	5' UTR (NM213594exon 1 of 18)	345	NM213594	5992	Hs.388827	NM002920	ENSG00000111783	RFX4	NYD-SP10	regulatory factor X4	protein-coding
./peak/HIBEpic-H3K9me3peak18243	chr22	50043037	50043174	+	61	NA	intron (NM001289922intron 1 of 5)	intron (NM001289922intron 1 of 5)	8062	NR110522	348645	Hs.133159	NM198851	ENSG00000188511	C22orf34	-	chromosome 22 open reading frame 34	protein-coding
./peak/HIBEpic-H3K9me3peak14032	chr2	98735362	98735494	+	61	NA	intron (NR144296intron 3 of 28)	intron (NR144296intron 3 of 28)	-30568	NM001345864	200403	Hs.269977	NM144992	ENSG00000168658	VWA3B	SCAR22	von Willebrand factor A domain containing 3B	protein-coding
./peak/HIBEpic-H3K9me3peak12582	chr19	54637177	54637803	+	61	NA	Intergenic	C-rich|Lowcomplexity|Lowcomplexity	-3988	NM014516	4849	Hs.343571	NM014516	ENSG00000088038	CNOT3	LENG2|NOT3|NOT3H	CCR4-NOT transcription complex subunit 3	protein-coding
./peak/HIBEpic-H3K9me3peak8965	chr16	58173547	58173693	+	61	NA	Intergenic	AluJr|SINE|Alu	-10291	NR136632	29105	Hs.532755	NM013242	ENSG00000070761	CFAP20	BUG22|C16orf80|EVORF|GTL3|fSAP23	cilia and flagella associated protein 20	protein-coding
./peak/HIBEpic-H3K9me3peak22133	chr6	38982703	38983287	+	61	NA	intron (NM001206927intron 91 of 92)	intron (NM001206927intron 91 of 92)	-33562	NR136562	2740	Hs.351883	NM002062	ENSG00000112164	GLP1R	GLP-1|GLP-1-R|GLP-1R	glucagon like peptide 1 receptor	protein-coding
./peak/HIBEpic-H3K9me3peak12751	chr19	56491866	56492235	+	61	NA	intron (NM176811intron 9 of 9)	MLT1F|LTR|ERVL-MaLR	-19042	NM153447	126206	Hs.356872	NM153447	ENSG00000171487	NLRP5	CLR19.8|MATER|NALP5|PAN11|PYPAF8	NLR family pyrin domain containing 5	protein-coding
./peak/HIBEpic-H3K9me3peak14091	chr2	102523127	102523262	+	61	NA	Intergenic	THE1C-int|LTR|ERVL-MaLR	-76733	NR103791	100506328	Hs.516245	NR103791		LINC01127	-	long intergenic non-protein coding RNA 1127	ncRNA
./peak/HIBEpic-H3K9me3peak18141	chr22	46382815	46385178	+	61	NA	Intergenic	MER52C|LTR|ERV1	-10954	NM058238	7477	Hs.512714	NM058238	ENSG00000188064	WNT7B	-	Wnt family member 7B	protein-coding
./peak/HIBEpic-H3K9me3peak17575	chr21	39330603	39330742	+	61	NA	Intergenic	Intergenic	-41912	NM002240	3763	Hs.626242	NM002240	ENSG00000157542	KCNJ6	BIR1|GIRK-2|GIRK2|KATP-2|KATP2|KCNJ7|KIR3.2|KPLBS|hiGIRK2	potassium voltage-gated channel subfamily J member 6	protein-coding
./peak/HIBEpic-H3K9me3peak12425	chr19	52947518	52947927	+	61	NA	intron (NM001291368intron 4 of 4)	L1PBa1|LINE|L1	-9084	NM001099694	147660	Hs.157287	NM152472	ENSG00000258405	ZNF578	-	zinc finger protein 578	protein-coding
./peak/HIBEpic-H3K9me3peak10723	chr18	48775178	48775298	+	61	NA	Intergenic	Intergenic	-51187	NM016626	51320	Hs.465144	NM016626	ENSG00000176624	MEX3C	BM-013|MEX-3C|RKHD2|RNF194	mex-3 RNA binding family member C	protein-coding
./peak/HIBEpic-H3K9me3peak26410	chr8	143644079	143645790	+	61	NA	Intergenic	Intergenic	50906	NM015193	23237	Hs.40888	NM015193	ENSG00000198576	ARC	Arg3.1|hArc	activity regulated cytoskeleton associated protein	protein-coding
./peak/HIBEpic-H3K9me3peak12257	chr19	50606877	50607468	+	61	NA	TTS (NR024214).5	TTS (NR024214).5	160	NR024226	100169955	Hs.723094	NR024226		SNAR-A9	-	small NF90 (ILF3) associated RNA A9	snRNA
./peak/HIBEpic-H3K9me3peak17589	chr21	39720382	39720507	+	61	NA	Intergenic	Intergenic	-2446	NR110545	102724678	Hs.635675	NR110545		LINC01423	-	long intergenic non-protein coding RNA 1423	ncRNA
./peak/HIBEpic-H3K9me3peak16324	chr20	39650002	39650637	+	61	NA	intron (NR145524intron 3 of 3)	intron (NR145524intron 3 of 3)	-7143	NM003286	7150	Hs.472737	NM003286	ENSG00000198900	TOP1	TOPI	DNA topoisomerase I	protein-coding
./peak/HIBEpic-H3K9me3peak5447	chr11	76903872	76903993	+	61	NA	intron (NM001369365intron 32 of 49)	HAL1-2aMD|LINE|L1	64640	NM001127180	4647	Hs.370421	NM000260	ENSG00000137474	MYO7A	DFNA11|DFNB2|MYOVIIA|MYU7A|NSRD2|USH1B	myosin VIIA	protein-coding
./peak/HIBEpic-H3K9me3peak21908	chr6	27255983	27256764	+	61	NA	Intergenic	Intergenic	23638	NM033482	94026	Hs.729955	NM033482	ENSG00000158553	POM121L2	POM121-L|POM121L	POM121 transmembrane nucleoporin like 2	protein-coding
./peak/HIBEpic-H3K9me3peak27463	chr9	137606545	137606790	+	61	NA	intron (NM001278074intron 4 of 65)	HAL1-2aMD|LINE|L1	-61978	NR138049	414316	Hs.571561	NR138049	ENSG00000204011	COL5A1-AS1	C9orf104|bA54A22.4	COL5A1 antisense RNA 1	ncRNA
./peak/HIBEpic-H3K9me3peak11446	chr19	20304172	20304292	+	61	NA	intron (NM052852intron 3 of 3)	AluSg|SINE|Alu	26209	NM052852	90649	Hs.590991	NM052852	ENSG00000256229	ZNF486	KRBO2	zinc finger protein 486	protein-coding
./peak/HIBEpic-H3K9me3peak13903	chr2	91614613	91614785	+	60	NA	Intergenic	HSATII|Satellite|Satellite	233276	NR027238	654342	Hs.469287	NR027238		LSP1P4	-	LSP1 pseudogene 4	pseudo
./peak/HIBEpic-H3K9me3peak18699	chr3	114012890	114013024	+	60	NA	promoter-TSS (NM173799)	promoter-TSS (NM173799)	82	NM173799	201633	Hs.421750	NM173799	ENSG00000181847	TIGIT	VSIG9|VSTM3|WUCAM	T cell immunoreceptor with Ig and ITIM domains	protein-coding
./peak/HIBEpic-H3K9me3peak17312	chr21	11139318	11139552	+	60	NA	Intergenic	Intergenic	-40498	NM001187	574	Hs.545789	NM001187		BAGE	BAGE1|CT2.1	B melanoma antigen	protein-coding
./peak/HIBEpic-H3K9me3peak16480	chr20	45730516	45731505	+	60	NA	intron (NM005244intron 9 of 15)	MLT1K|LTR|ERVL-MaLR	-64599	NR037410	100500814		NR037410	ENSG00000264901	MIR3616	mir-3616	microRNA 3616	ncRNA
./peak/HIBEpic-H3K9me3peak365	chr1	10984180	10984309	+	60	NA	Intergenic	AluJr|SINE|Alu	42500	NM001366227	148345	Hs.127026	NM173507	ENSG00000175262	C1orf127	-	chromosome 1 open reading frame 127	protein-coding
./peak/HIBEpic-H3K9me3peak2370	chr1	201383577	201385181	+	60	NA	exon (NM003281exon 3 of 8)	exon (NM003281exon 3 of 8)	6479	NM003281	7135	Hs.320890	NM003281	ENSG00000159173	TNNI1	SSTNI|TNN1	troponin I1slow skeletal type	protein-coding
./peak/HIBEpic-H3K9me3peak18542	chr3	75464653	75464799	+	60	NA	Intergenic	Intergenic	19540	NR024241	692099	Hs.591652	NR024241	ENSG00000244026	FAM86DP	FAM86D	family with sequence similarity 86 member Dpseudogene	pseudo
./peak/HIBEpic-H3K9me3peak13158	chr2	4457692	4457810	+	60	NA	Intergenic	C-rich|Lowcomplexity|Lowcomplexity	246061	NR034134	727982	Hs.444391	NR034134	ENSG00000231532	LINC01249	-	long intergenic non-protein coding RNA 1249	ncRNA
./peak/HIBEpic-H3K9me3peak21060	chr5	37794292	37795636	+	60	NA	Intergenic	HERVL-int|LTR|ERVL	39960	NM001278098	2668	Hs.248114	NM000514	ENSG00000168621	GDNF	ATF|ATF1|ATF2|HFB1-GDNF|HSCR3	glial cell derived neurotrophic factor	protein-coding
./peak/HIBEpic-H3K9me3peak19917	chr4	49299352	49300768	+	60	NA	Intergenic	ACRO1|Satellite|acro	311401	NM001286791	80157	Hs.479703	NM025087	ENSG00000109182	CWH43	CWH43-C|PGAP2IP	cell wall biogenesis 43 C-terminal homolog	protein-coding
./peak/HIBEpic-H3K9me3peak18318	chr3	12210225	12211297	+	60	NA	intron (NM003178intron 10 of 11)	intron (NM003178intron 10 of 11)	-10349	NM003256	7079	Hs.591665	NM003256	ENSG00000157150	TIMP4	TIMP-4	TIMP metallopeptidase inhibitor 4	protein-coding
./peak/HIBEpic-H3K9me3peak23898	chr7	54866822	54866962	+	60	NA	intron (NR110040intron 2 of 2)	intron (NR110040intron 2 of 2)	39886	NR110040	100996654	Hs.127991	NR110040		LOC100996654	-	uncharacterized LOC100996654	ncRNA
./peak/HIBEpic-H3K9me3peak6420	chr12	103949630	103949780	+	60	NA	intron (NR110103intron 4 of 4)	LTR16C|LTR|ERVL	8133	NR110103	101929084	Hs.440981	NR110103	ENSG00000257762	LINC02401	-	long intergenic non-protein coding RNA 2401	ncRNA
./peak/HIBEpic-H3K9me3peak18028	chr22	37248751	37248887	+	60	NA	intron (NR147197intron 1 of 1)	MLT1J|LTR|ERVL-MaLR	-8211	NM013416	4689	Hs.474781	NM000631	ENSG00000100365	NCF4	CGD3|NCF|P40PHOX|SH3PXD4	neutrophil cytosolic factor 4	protein-coding
./peak/HIBEpic-H3K9me3peak23576	chr7	45271234	45271930	+	60	NA	Intergenic	Intergenic	74192	NM005856	10268	Hs.25691	NM005856	ENSG00000122679	RAMP3	-	receptor activity modifying protein 3	protein-coding
./peak/HIBEpic-H3K9me3peak19130	chr3	147096034	147096156	+	60	NA	Intergenic	Intergenic	14122	NR033119	84107	Hs.415766	NM032153	ENSG00000174963	ZIC4	-	Zic family member 4	protein-coding
./peak/HIBEpic-H3K9me3peak11114	chr19	9641286	9642592	+	60	NA	intron (NM001300883intron 4 of 5)	AluSq|SINE|Alu	7382	NM001300883	79088	Hs.386476	NM024106	ENSG00000130818	ZNF426	K-RBP	zinc finger protein 426	protein-coding
./peak/HIBEpic-H3K9me3peak25435	chr7	158995739	158996446	+	60	NA	Intergenic	Intergenic	-58443	NR130758	7434	Hs.585052	NM003382	ENSG00000106018	VIPR2	C16DUPq36.3|DUP7q36.3|PACAP-R-3|PACAP-R3|VIP-R-2|VPAC2|VPAC2R|VPCAP2R	vasoactive intestinal peptide receptor 2	protein-coding
./peak/HIBEpic-H3K9me3peak48	chr1	2533244	2533695	+	60	NA	intron (NM033467intron 11 of 23)	intron (NM033467intron 11 of 23)	15253	NM001195737	127281	Hs.462033	NM152371	ENSG00000157870	PRXL2B	C1orf93|FAM213B	peroxiredoxin like 2B	protein-coding
./peak/HIBEpic-H3K9me3peak5669	chr12	2698728	2699206	+	60	NA	intron (NM001167623intron 18 of 46)	L2a|LINE|L2	82419	NR046579	100874235	Hs.667644	NR046579	ENSG00000256271	CACNA1C-AS2	-	CACNA1C antisense RNA 2	ncRNA
./peak/HIBEpic-H3K9me3peak4279	chr10	103952123	103952627	+	60	NA	Intergenic	L1M2b|LINE|L1	-33681	NM152310	83401	Hs.302130	NM152310	ENSG00000119915	ELOVL3	CIG-30|CIG30	ELOVL fatty acid elongase 3	protein-coding
./peak/HIBEpic-H3K9me3peak9042	chr16	68527378	68528018	+	60	NA	Intergenic	Intergenic	-45287	NM018667	55512	Hs.368421	NM018667	ENSG00000103056	SMPD3	NSMASE2	sphingomyelin phosphodiesterase 3	protein-coding
./peak/HIBEpic-H3K9me3peak12026	chr19	43055006	43055136	+	60	NA	intron (NR073180intron 2 of 2)	THE1B-int|LTR|ERVL-MaLR	-22438	NM001712	634	Hs.512682	NM001712	ENSG00000079385	CEACAM1	BGP|BGP1|BGPI	carcinoembryonic antigen related cell adhesion molecule 1	protein-coding
./peak/HIBEpic-H3K9me3peak4543	chr10	123072813	123073287	+	60	NA	Intergenic	Intergenic	217778	NM001320654	2263	Hs.533683	NM000141	ENSG00000066468	FGFR2	BBDS|BEK|BFR-1|CD332|CEK3|CFD1|ECT1|JWS|K-SAM|KGFR|TK14|TK25	fibroblast growth factor receptor 2	protein-coding
./peak/HIBEpic-H3K9me3peak25894	chr8	74101896	74102505	+	60	NA	Intergenic	LTR85a|LTR|Gypsy?	69537	NM001243237	100130301	Hs.202296	NM001243237	ENSG00000274443	C8orf89	-	chromosome 8 open reading frame 89	protein-coding
./peak/HIBEpic-H3K9me3peak25370	chr7	158075599	158075726	+	60	NA	intron (NM001308267intron 2 of 21)	intron (NM001308267intron 2 of 21)	249843	NR030325	693180		NR030325	ENSG00000207637	MIR595	MIRN595|hsa-mir-595	microRNA 595	ncRNA
./peak/HIBEpic-H3K9me3peak21730	chr6	4384598	4385013	+	60	NA	Intergenic	HERVI-int|LTR|ERV1	-104227	NR149117	105374895	Hs.436882	NR149117		LINC02533	-	long intergenic non-protein coding RNA 2533	ncRNA
./peak/HIBEpic-H3K9me3peak24873	chr7	132356676	132356848	+	60	NA	intron (NR046323intron 3 of 4)	MIR3|SINE|MIR	23209	NR046323	286023	Hs.671875	NM173682	ENSG00000183470	FLJ40288	-	uncharacterized FLJ40288	ncRNA
./peak/HIBEpic-H3K9me3peak2329	chr1	199998516	199999292	+	60	NA	intron (NM003822intron 1 of 6)	intron (NM003822intron 1 of 6)	2066	NM205860	2494	Hs.33446	NM003822	ENSG00000116833	NR5A2	B1F|B1F2|CPF|FTF|FTZ-F1|FTZ-F1beta|LRH-1|LRH1|hB1F-2	nuclear receptor subfamily 5 group A member 2	protein-coding
./peak/HIBEpic-H3K9me3peak25226	chr7	155731242	155731388	+	60	NA	Intergenic	Intergenic	-22598	NR144629	389602	Hs.583071	NM001291913		LOC389602	-	uncharacterized LOC389602	protein-coding
./peak/HIBEpic-H3K9me3peak12391	chr19	52479635	52479792	+	60	NA	non-coding (NR103847exon 2 of 3)	non-coding (NR103847exon 2 of 3)	10380	NM021632	59348	Hs.407694	NM021632	ENSG00000256683	ZNF350	ZBRK1|ZFQR	zinc finger protein 350	protein-coding
./peak/HIBEpic-H3K9me3peak11739	chr19	35046119	35046446	+	60	NA	Intergenic	HERVS71-int|LTR|ERV1	-9991	NR146880	100129800		NR146880		ZNF807	ZNF181P1|ZNF807P	zinc finger protein 807	pseudo
./peak/HIBEpic-H3K9me3peak26984	chr9	98966983	98967226	+	60	NA	Intergenic	MLT1I|LTR|ERVL-MaLR	-41641	NR146524	105376162	Hs.662614	NR146524	ENSG00000232283	HSD17B3-AS1	-	HSD17B3 antisense RNA 1	ncRNA
./peak/HIBEpic-H3K9me3peak5672	chr12	2757809	2758650	+	60	NA	intron (NM001167623intron 31 of 46)	intron (NM001167623intron 31 of 46)	23157	NR046579	100874235	Hs.667644	NR046579	ENSG00000256271	CACNA1C-AS2	-	CACNA1C antisense RNA 2	ncRNA
./peak/HIBEpic-H3K9me3peak1299	chr1	63784799	63785264	+	60	NA	Intergenic	CpG-1195	-2103	NR038252	199899	Hs.116210	NR038252	ENSG00000224209	LINC00466	-	long intergenic non-protein coding RNA 466	ncRNA
./peak/HIBEpic-H3K9me3peak17958	chr22	21560542	21560792	+	60	NA	Intergenic	LTR5Hs|LTR|ERVK	21475	NR160772	107987389		NR160771		LOC107987389	-	family with sequence similarity 230-like	ncRNA
./peak/HIBEpic-H3K9me3peak24303	chr7	63082399	63082577	+	60	NA	TTS (NR036246).2	TTS (NR036246).2	1020	NR036246	100422917		NR036246	ENSG00000264426	MIR4283-1	-	microRNA 4283-1	ncRNA
./peak/HIBEpic-H3K9me3peak14563	chr2	137746831	137747126	+	60	NA	intron (NM001316349intron 2 of 27)	MSTB|LTR|ERVL-MaLR	223863	NM001316349	80731	Hs.68533	NM001080427	ENSG00000144229	THSD7B	-	thrombospondin type 1 domain containing 7B	protein-coding
./peak/HIBEpic-H3K9me3peak16891	chr20	56758633	56760511	+	60	NA	Intergenic	MLT1H1|LTR|ERVL-MaLR	33614	NM178456	128602	Hs.43977	NM178456	ENSG00000124237	C20orf85	LLC1|bA196N14.1	chromosome 20 open reading frame 85	protein-coding
./peak/HIBEpic-H3K9me3peak1471	chr1	100401796	100401955	+	60	NA	Intergenic	LTR27|LTR|ERV1	-33677	NM012243	23443	Hs.448979	NM012243	ENSG00000117620	SLC35A3	AMRS	solute carrier family 35 member A3	protein-coding
./peak/HIBEpic-H3K9me3peak26841	chr9	94250084	94250202	+	60	NA	Intergenic	Intergenic	-63235	NM001290000	4783	Hs.79334	NM005384	ENSG00000165030	NFIL3	E4BP4|IL3BP1|NF-IL3A|NFIL3A	nuclear factorinterleukin 3 regulated	protein-coding
./peak/HIBEpic-H3K9me3peak25872	chr8	70940969	70941151	+	60	NA	Intergenic	HAL1|LINE|L1	42427	NM024504	63978	Hs.736037	NM024504	ENSG00000147596	PRDM14	PFM11	PR/SET domain 14	protein-coding
./peak/HIBEpic-H3K9me3peak13444	chr2	33141263	33141546	+	60	NA	intron (NR027099intron 10 of 10)	(G)n|Simplerepeat|Simplerepeat	-10790	NR027097	285045	Hs.434660	NR027097	ENSG00000230876	LINC00486	-	long intergenic non-protein coding RNA 486	ncRNA
./peak/HIBEpic-H3K9me3peak12958	chr19	58497547	58497744	+	60	NA	intron (NM001348023intron 5 of 5)	AluJb|SINE|Alu	-11743	NM152474	147685	Hs.134209	NM152474	ENSG00000177025	C19orf18	-	chromosome 19 open reading frame 18	protein-coding
./peak/HIBEpic-H3K9me3peak12357	chr19	51988355	51988476	+	60	NA	intron (NM001278392intron 5 of 5)	intron (NM001278392intron 5 of 5)	6518	NM001278392	729767	Hs.653111	NM001080405	ENSG00000213822	CEACAM18	-	carcinoembryonic antigen related cell adhesion molecule 18	protein-coding
./peak/HIBEpic-H3K9me3peak21654	chr6	1107859	1107986	+	60	NA	Intergenic	Intergenic	-6355	NR027116	285768	Hs.209463	NR027115		LINC01622	-	long intergenic non-protein coding RNA 1622	ncRNA
./peak/HIBEpic-H3K9me3peak20037	chr4	73502289	73503137	+	60	NA	Intergenic	L1P1|LINE|L1	-67775	NM014243	9508	Hs.590919	NM014243	ENSG00000156140	ADAMTS3	ADAMTS-4|HKLLS3	ADAM metallopeptidase with thrombospondin type 1 motif 3	protein-coding
./peak/HIBEpic-H3K9me3peak3118	chr1	234996794	234996912	+	60	NA	Intergenic	AluJb|SINE|Alu	-101050	NR148962	100130249	Hs.617350	NR148962	ENSG00000279261	PP2672	-	uncharacterized LOC100130249	ncRNA
./peak/HIBEpic-H3K9me3peak26466	chr8	144514855	144515822	+	60	NA	Intergenic	Intergenic	-2436	NM201589	389692		NM201589	ENSG00000182759	MAFA	INSDM|RIPE3b1|hMafA	MAF bZIP transcription factor A	protein-coding
./peak/HIBEpic-H3K9me3peak760	chr1	26065300	26065791	+	60	NA	intron (NM020379intron 2 of 11)	AluJr|SINE|Alu	-61139	NM020451	57190	Hs.323396	NM020451	ENSG00000162430	SELENON	CFTD|MDRS1|RSMD1|RSS|SELN|SEPN1	selenoprotein N	protein-coding
./peak/HIBEpic-H3K9me3peak341	chr1	9149668	9149928	+	60	NA	Intergenic	HERVFH19-int|LTR|ERV1	-17480	NM001328619	6518	Hs.530003	NM003039	ENSG00000142583	SLC2A5	GLUT-5|GLUT5	solute carrier family 2 member 5	protein-coding
./peak/HIBEpic-H3K9me3peak6207	chr12	57337147	57337490	+	60	NA	Intergenic	THE1-int|LTR|ERVL-MaLR	-9126	NM148897	121214	Hs.380178	NM148897	ENSG00000170426	SDR9C7	ARCI13|RDHS|SDR-O|SDRO	short chain dehydrogenase/reductase family 9C member 7	protein-coding
./peak/HIBEpic-H3K9me3peak4824	chr10	132066350	132066551	+	60	NA	Intergenic	Intergenic	131777	NM001321980	10539	Hs.42644	NM006541	ENSG00000108010	GLRX3	GLRX4|GRX3|GRX4|PICOT|TXNL2|TXNL3	glutaredoxin 3	protein-coding
./peak/HIBEpic-H3K9me3peak12727	chr19	56286830	56287491	+	60	NA	Intergenic	LTR45C|LTR|ERV1	6676	NM001277397	729974		NM001277397	ENSG00000229292	RFPL4AL1	RNF210B	ret finger protein like 4A like 1	protein-coding
./peak/HIBEpic-H3K9me3peak18984	chr3	133786669	133786840	+	60	NA	Intergenic	Intergenic	-10262	NR135574	100507210	Hs.669052	NR135574	ENSG00000243832	LINC02000	-	long intergenic non-protein coding RNA 2000	ncRNA
./peak/HIBEpic-H3K9me3peak16737	chr20	55397040	55397735	+	60	NA	Intergenic	Intergenic	193025	NM003222	7022	Hs.473152	NM003222	ENSG00000087510	TFAP2C	AP2-GAMMA|ERF1|TFAP2G|hAP-2g	transcription factor AP-2 gamma	protein-coding
./peak/HIBEpic-H3K9me3peak5662	chr12	2389444	2389936	+	60	NA	intron (NR046769intron 1 of 2)	T-rich|Lowcomplexity|Lowcomplexity	10748	NR046769	100874370	Hs.653548	NR046769		CACNA1C-IT3	-	CACNA1C intronic transcript 3	ncRNA
./peak/HIBEpic-H3K9me3peak20104	chr4	84910592	84911229	+	60	NA	intron (NR125909intron 8 of 8)	MER61A|LTR|ERV1	309412	NR125909	101928978	Hs.647977	NR125909	ENSG00000250546	LOC101928978	-	uncharacterized LOC101928978	ncRNA
./peak/HIBEpic-H3K9me3peak638	chr1	20295189	20295319	+	60	NA	Intergenic	Intergenic	10898	NM001161729	5320	Hs.466804	NM000300	ENSG00000188257	PLA2G2A	MOM1|PLA2|PLA2B|PLA2L|PLA2S|PLAS1|sPLA2	phospholipase A2 group IIA	protein-coding
./peak/HIBEpic-H3K9me3peak23757	chr7	50415424	50415736	+	60	NA	intron (NM001291840intron 2 of 2)	intron (NM001291840intron 2 of 2)	56936	NM001220771	10320	Hs.435949	NM006060	ENSG00000185811	IKZF1	CVID13|Hs.54452|IK1|IKAROS|LYF1|LyF-1|PPP1R92|PRO0758|ZNFN1A1	IKAROS family zinc finger 1	protein-coding
./peak/HIBEpic-H3K9me3peak13988	chr2	97180906	97181756	+	60	NA	Intergenic	AluJo|SINE|Alu	-7485	NR104346	93082	Hs.149219	NM001080535	ENSG00000163121	NEURL3	LINCR|RNF132	neuralized E3 ubiquitin protein ligase 3	protein-coding
./peak/HIBEpic-H3K9me3peak11156	chr19	10184499	10185085	+	60	NA	TTS (NR027300)	TTS (NR027300)	-12201	NM001308277	55337	Hs.655613	NM018381	ENSG00000130813	SHFL	C19orf66|IRAV|RyDEN|SFL	shiftless antiviral inhibitor of ribosomal frameshifting	protein-coding
./peak/HIBEpic-H3K9me3peak12202	chr19	48437117	48437540	+	60	NA	promoter-TSS (NR004435).2	promoter-TSS (NR004435).2	-110	NR004436	100126799	Hs.723085	NR004436		SNAR-A2	SNAR-A53129250	small NF90 (ILF3) associated RNA A2	snRNA
./peak/HIBEpic-H3K9me3peak3680	chr10	48644364	48644676	+	60	NA	Intergenic	Intergenic	183120	NM001320691	26095	Hs.440733	NM015605	ENSG00000204179	PTPN20	CT126|PTPN20A|PTPN20B|bA142I17.1|bA42B19.1	protein tyrosine phosphatase non-receptor type 20	protein-coding
./peak/HIBEpic-H3K9me3peak16875	chr20	56667150	56667270	+	60	NA	Intergenic	Intergenic	-58748	NM178456	128602	Hs.43977	NM178456	ENSG00000124237	C20orf85	LLC1|bA196N14.1	chromosome 20 open reading frame 85	protein-coding
./peak/HIBEpic-H3K9me3peak6949	chr12	131585550	131585806	+	60	NA	intron (NM198827intron 15 of 24)	intron (NM198827intron 15 of 24)	-63878	NR026670	116437	Hs.675497	NR026670	ENSG00000204603	LINC01257	-	long intergenic non-protein coding RNA 1257	ncRNA
./peak/HIBEpic-H3K9me3peak15143	chr2	234802449	234802572	+	60	NA	Intergenic	HERV16-int|LTR|ERVL	-23508	NM024080	79054	Hs.366053	NM024080	ENSG00000144481	TRPM8	LTRPC6|LTrpC-6|TRPP8|trp-p8	transient receptor potential cation channel subfamily M member 8	protein-coding
./peak/HIBEpic-H3K9me3peak14811	chr2	182543164	182543595	+	60	NA	exon (NM002500exon 2 of 2)	exon (NM002500exon 2 of 2)	1865	NR146176	4760	Hs.574626	NM002500	ENSG00000162992	NEUROD1	BETA2|BHF-1|MODY6|NEUROD|bHLHa3	neuronal differentiation 1	protein-coding
./peak/HIBEpic-H3K9me3peak20470	chr4	186809446	186809946	+	60	NA	intron (NM021069intron 1 of 20)	MLT1D|LTR|ERVL-MaLR	67830	NM021069	8470	Hs.481342	NM003603	ENSG00000154556	SORBS2	ARGBP2|PRO0618	sorbin and SH3 domain containing 2	protein-coding
./peak/HIBEpic-H3K9me3peak5068	chr11	388338	388941	+	60	NA	Intergenic	MER52-int|LTR|ERV1	-3957	NM001303029	11187	Hs.534395	NM007183	ENSG00000184363	PKP3	-	plakophilin 3	protein-coding
./peak/HIBEpic-H3K9me3peak4689	chr10	126990828	126990968	+	60	NA	Intergenic	MLT1L|LTR|ERVL-MaLR	-141299	NM001083914	1488	Hs.501345	NM001329	ENSG00000175029	CTBP2	-	C-terminal binding protein 2	protein-coding
./peak/HIBEpic-H3K9me3peak8140	chr15	32781983	32782883	+	60	NA	Intergenic	CT-rich|Lowcomplexity|Lowcomplexity	-34598	NM001277308	728047	Hs.525905	NM001277308	ENSG00000206127	GOLGA8O	-	golgin A8 family member O	protein-coding
./peak/HIBEpic-H3K9me3peak25539	chr8	10560071	10560716	+	60	NA	Intergenic	BLACKJACK|DNA|hAT-Blackjack	-26408	NR146188	102723313	Hs.583894	NR146188		LOC102723313	-	uncharacterized LOC102723313	ncRNA
./peak/HIBEpic-H3K9me3peak10638	chr18	19997798	19997925	+	60	NA	promoter-TSS (NM172241)	promoter-TSS (NM172241)	17	NM172241	64693	Hs.406709	NM022663	ENSG00000212710	CTAGE1	CT21.1|CT21.2|CTAGE|CTAGE-1|CTAGE-2	cutaneous T cell lymphoma-associated antigen 1	protein-coding
./peak/HIBEpic-H3K9me3peak19397	chr3	194653945	194654378	+	60	NA	Intergenic	Intergenic	-161156	NR104188	100874528	Hs.581659	NR104188	ENSG00000233303	XXYLT1-AS1	-	XXYLT1 antisense RNA 1	ncRNA
./peak/HIBEpic-H3K9me3peak12178	chr19	46711468	46711889	+	60	NA	Intergenic	MER70B|LTR|ERVL	-1821	NR027003	93429	Hs.569940	NR027003	ENSG00000268460	LOC93429	-	uncharacterized LOC93429	ncRNA
./peak/HIBEpic-H3K9me3peak21684	chr6	2542094	2542272	+	60	NA	Intergenic	Intergenic	-92551	NR149119	105374885		NR149118		LINC02521	-	long intergenic non-protein coding RNA 2521	ncRNA
./peak/HIBEpic-H3K9me3peak21958	chr6	29435979	29436383	+	60	NA	Intergenic	Intergenic	11249	NM001318022	26716	Hs.434715	NM030883	ENSG00000204688	OR2H1	6M1-16|HS6M1-16|OLFR42A-9004-14|OLFR42A-9004.14/9026.2|OR2H6|OR2H8|OR6-2|dJ994E9.4	olfactory receptor family 2 subfamily H member 1	protein-coding
./peak/HIBEpic-H3K9me3peak23536	chr7	44382546	44383163	+	60	NA	Intergenic	MER77|LTR|ERVL	-17624	NM172079	816	Hs.351887	NM001220	ENSG00000058404	CAMK2B	CAM2|CAMK2|CAMKB|MRD54	calcium/calmodulin dependent protein kinase II beta	protein-coding
./peak/HIBEpic-H3K9me3peak3239	chr1	246948878	246949306	+	60	NA	Intergenic	Intergenic	-3827	NR015422	149134	Hs.720494	NM207326		LINC01341	-	long intergenic non-protein coding RNA 1341	ncRNA
./peak/HIBEpic-H3K9me3peak20503	chr4	190501051	190501204	+	60	NA	Intergenic	Intergenic	-79633	NR121679	101928971	Hs.519164	NR121679	ENSG00000250739	LINC01262	TCONSl200021807	long intergenic non-protein coding RNA 1262	ncRNA
./peak/HIBEpic-H3K9me3peak26725	chr9	88808229	88808751	+	60	NA	Intergenic	MSTB-int|LTR|ERVL-MaLR	62458	NM001276368	389766	Hs.632073	NM001010907	ENSG00000187753	C9orf153	bA507D14.1	chromosome 9 open reading frame 153	protein-coding
./peak/HIBEpic-H3K9me3peak10148	chr17	47194881	47195254	+	60	NA	Intergenic	Intergenic	-14755	NM001159388	124872	Hs.374679	NM153446	ENSG00000167080	B4GALNT2	B4GALT|GALGT2	beta-1,4-N-acetyl-galactosaminyltransferase 2	protein-coding
./peak/HIBEpic-H3K9me3peak311	chr1	7220935	7221456	+	60	NA	intron (NM001349609intron 4 of 22)	L2b|LINE|L2	228619	NR146200	102725193	Hs.666120	NR146199	ENSG00000237728	LOC102725193	-	uncharacterized LOC102725193	ncRNA
./peak/HIBEpic-H3K9me3peak5277	chr11	44684324	44684730	+	60	NA	Intergenic	SVAF|Other|Other	-63985	NM130783	90139	Hs.385634	NM130783	ENSG00000157570	TSPAN18	TSPAN	tetraspanin 18	protein-coding
./peak/HIBEpic-H3K9me3peak15931	chr20	20748847	20749040	+	60	NA	Intergenic	LTR12C|LTR|ERV1	-55656	NM020343	57186	Hs.472285	NM020343	ENSG00000188559	RALGAPA2	AS250|C20orf74|bA287B20.1|dJ1049G11|dJ1049G11.4|p220	Ral GTPase activating protein catalytic alpha subunit 2	protein-coding
./peak/HIBEpic-H3K9me3peak1112	chr1	44637202	44637516	+	60	NA	Intergenic	Intergenic	-30056	NM001358438	105378952		NM001358438	ENSG00000283039	KLF18	-	Kruppel like factor 18	protein-coding
./peak/HIBEpic-H3K9me3peak9694	chr17	10399308	10399512	+	60	NA	exon (NM005963exon 35 of 40)	exon (NM005963exon 35 of 40)	22449	NM005963	4619	Hs.689619	NM005963	ENSG00000109061	MYH1	HEL71|MYHSA1|MYHa|MyHC-2X/D|MyHC-2x	myosin heavy chain 1	protein-coding
./peak/HIBEpic-H3K9me3peak23732	chr7	48577288	48577431	+	60	NA	intron (NM152701intron 55 of 61)	LTR10A|LTR|ERV1	366304	NM152701	154664	Hs.226568	NM152701	ENSG00000179869	ABCA13	-	ATP binding cassette subfamily A member 13	protein-coding
./peak/HIBEpic-H3K9me3peak9176	chr16	82520535	82520724	+	60	NA	Intergenic	LTR33|LTR|ERVL	-139945	NM001220490	1012	Hs.654386	NM001257	ENSG00000140945	CDH13	CDHH|P105	cadherin 13	protein-coding
./peak/HIBEpic-H3K9me3peak21366	chr5	136123492	136123886	+	60	NA	Intergenic	L1PA2|LINE|L1	-340197	NR134246	105379192	Hs.124611	NR134246		LOC105379192	-	uncharacterized LOC105379192	ncRNA
./peak/HIBEpic-H3K9me3peak10900	chr19	3027501	3028030	+	60	NA	intron (NM003260intron 4 of 19)	L3|LINE|CR1	1513	NM003260	7089	Hs.332173	NM003260	ENSG00000065717	TLE2	ESG|ESG2|GRG2	TLE family member 2transcriptional corepressor	protein-coding
./peak/HIBEpic-H3K9me3peak22664	chr6	133347294	133347500	+	60	NA	Intergenic	L1HS|LINE|L1	-61822	NR026969	285735	Hs.407549	NM001037231		LINC00326	NCRNA00326	long intergenic non-protein coding RNA 326	ncRNA
./peak/HIBEpic-H3K9me3peak14251	chr2	113568982	113569108	+	60	NA	Intergenic	Intergenic	25311	NM000576	3553	Hs.126256	NM000576	ENSG00000125538	IL1B	IL-1|IL1-BETA|IL1F2	interleukin 1 beta	protein-coding
./peak/HIBEpic-H3K9me3peak12447	chr19	53077563	53077749	+	60	NA	intron (NM018260intron 2 of 3)	intron (NM018260intron 2 of 3)	3739	NM001172655	55762	Hs.235167	NM018260	ENSG00000167562	ZNF701	-	zinc finger protein 701	protein-coding
./peak/HIBEpic-H3K9me3peak7415	chr13	114579119	114579291	+	60	NA	Intergenic	(GTGTG)n|Simplerepeat|Simplerepeat	7254	NR047035	100874178	Hs.547957	NR047035	ENSG00000226921	LINC00454	-	long intergenic non-protein coding RNA 454	ncRNA
./peak/HIBEpic-H3K9me3peak15778	chr20	6518520	6518701	+	60	NA	Intergenic	L1M4b|LINE|L1	111231	NR109953	101929244	Hs.542488	NR109953	ENSG00000229876	CASC20	-	cancer susceptibility 20	ncRNA
./peak/HIBEpic-H3K9me3peak894	chr1	34022908	34023057	+	60	NA	intron (NM052896intron 54 of 69)	intron (NM052896intron 54 of 69)	84736	NM145238	7579	Hs.442705	NM145238	ENSG00000121903	ZSCAN20	KOX29|ZFP-31|ZNF31|ZNF360	zinc finger and SCAN domain containing 20	protein-coding
./peak/HIBEpic-H3K9me3peak7628	chr14	62288795	62288933	+	60	NA	intron (NM001367656intron 1 of 7)	MLT2B3|LTR|ERVL	9443	NM001367654	83851	Hs.404139	NM031914	ENSG00000139973	SYT16	CHR14SYT|SYT14L|Strep14|syt14r	synaptotagmin 16	protein-coding
./peak/HIBEpic-H3K9me3peak24497	chr7	80604131	80604563	+	60	NA	Intergenic	LTR12D|LTR|ERV1	-52642	NM001350120	10512	Hs.269109	NM006379	ENSG00000075223	SEMA3C	SEMAE|SemE	semaphorin 3C	protein-coding
./peak/HIBEpic-H3K9me3peak23534	chr7	44378701	44379206	+	60	NA	Intergenic	L1ME3A|LINE|L1	-13723	NM172079	816	Hs.351887	NM001220	ENSG00000058404	CAMK2B	CAM2|CAMK2|CAMKB|MRD54	calcium/calmodulin dependent protein kinase II beta	protein-coding
./peak/HIBEpic-H3K9me3peak1740	chr1	143283158	143284241	+	60	NA	Intergenic	Intergenic	-81460	NR110761	102723769	Hs.652926	NR110761		LOC102723769	-	uncharacterized LOC102723769	ncRNA
./peak/HIBEpic-H3K9me3peak716	chr1	23946769	23947632	+	59	NA	Intergenic	L2|LINE|L2	-6624	NM001348075	259283	Hs.523369	NM001348075		MDS2	-	myelodysplastic syndrome 2 translocation associated	protein-coding
./peak/HIBEpic-H3K9me3peak26172	chr8	125607851	125608154	+	59	NA	intron (NM001363301intron 3 of 12)	intron (NM001363301intron 3 of 12)	56638	NM005005	4715	Hs.15977	NM005005	ENSG00000147684	NDUFB9	B22|CI-B22|LYRM3|MC1DN24|UQOR22	NADH:ubiquinone oxidoreductase subunit B9	protein-coding
./peak/HIBEpic-H3K9me3peak20741	chr5	3078635	3078764	+	59	NA	Intergenic	Intergenic	-99250	NR104617	102467074	Hs.575250	NR104617	ENSG00000249808	LINC01377	-	long intergenic non-protein coding RNA 1377	ncRNA
./peak/HIBEpic-H3K9me3peak8551	chr16	22566027	22566436	+	59	NA	intron (NR003676intron 2 of 8)	LTR1B|LTR|ERV1	9212	NR003676	653786	Hs.564945	NR003676	ENSG00000257838	OTOAP1	-	OTOA pseudogene 1	pseudo
./peak/HIBEpic-H3K9me3peak413	chr1	12716292	12716423	+	59	NA	intron (NM001013630intron 2 of 3)	intron (NM001013630intron 2 of 3)	11791	NM001013630	343066	Hs.209954	NM001013630	ENSG00000204518	AADACL4	-	arylacetamide deacetylase like 4	protein-coding
./peak/HIBEpic-H3K9me3peak7816	chr14	93587785	93587903	+	59	NA	Intergenic	L2b|LINE|L2	-5574	NM001142594	3705	Hs.308122	NM014216	ENSG00000100605	ITPK1	ITRPK1	inositol-tetrakisphosphate 1-kinase	protein-coding
./peak/HIBEpic-H3K9me3peak23853	chr7	51455664	51455782	+	59	NA	Intergenic	Intergenic	5230	NR157843	107986794		NR157843		LOC107986794	-	uncharacterized LOC107986794	ncRNA
./peak/HIBEpic-H3K9me3peak463	chr1	14182264	14182433	+	59	NA	Intergenic	THE1D-int|LTR|ERVL-MaLR	106438	NM001007257	7799	Hs.371823	NM012231	ENSG00000116731	PRDM2	HUMHOXY1|KMT8|KMT8A|MTB-ZF|RIZ|RIZ1|RIZ2	PR/SET domain 2	protein-coding
./peak/HIBEpic-H3K9me3peak2211	chr1	179457903	179458021	+	59	NA	intron (NR073544intron 17 of 25)	AluSg|SINE|Alu	87121	NM001297575	7827	Hs.412710	NM014625	ENSG00000116218	NPHS2	PDCN|SRN1	NPHS2 stomatin family memberpodocin	protein-coding
./peak/HIBEpic-H3K9me3peak2127	chr1	172454321	172454885	+	59	NA	Intergenic	AluJo|SINE|Alu	32570	NM001300760	92346	Hs.517991	NM139240	ENSG00000180999	C1orf105	-	chromosome 1 open reading frame 105	protein-coding
./peak/HIBEpic-H3K9me3peak24627	chr7	98292736	98292937	+	59	NA	Intergenic	Intergenic	46239	NM002523	4885	Hs.3281	NM002523	ENSG00000106236	NPTX2	NARP|NP-II|NP2	neuronal pentraxin 2	protein-coding
./peak/HIBEpic-H3K9me3peak23843	chr7	51203975	51204215	+	59	NA	intron (NM001346441intron 5 of 12)	intron (NM001346441intron 5 of 12)	180411	NM001346443	23242	Hs.99141	NM015198	ENSG00000106078	COBL	-	cordon-bleu WH2 repeat protein	protein-coding
./peak/HIBEpic-H3K9me3peak13517	chr2	43511490	43512020	+	59	NA	intron (NM001083953intron 35 of 37)	MSTA-int|LTR|ERVL-MaLR	57405	NR027251	100129726	Hs.194480	NM178529	ENSG00000279873	LINC01126	-	long intergenic non-protein coding RNA 1126	ncRNA
./peak/HIBEpic-H3K9me3peak9883	chr17	25263095	25263316	+	59	NA	Intergenic	(GAGTG)n|Simplerepeat|Simplerepeat	153062	NR135673	105371703	Hs.649918	NR135673		LOC105371703	-	uncharacterized LOC105371703	ncRNA
./peak/HIBEpic-H3K9me3peak12760	chr19	56576102	56576475	+	59	NA	Intergenic	MLT1F2|LTR|ERVL-MaLR	-1762	NR110741	101928886	Hs.434652	NR110741	ENSG00000267522	LINC01864	-	long intergenic non-protein coding RNA 1864	ncRNA
./peak/HIBEpic-H3K9me3peak17836	chr21	46822080	46822800	+	59	NA	Intergenic	Intergenic	-2640	NM130445	80781	Hs.517356	NM030582	ENSG00000182871	COL18A1	KNO|KNO1|KS	collagen type XVIII alpha 1 chain	protein-coding
./peak/HIBEpic-H3K9me3peak2066	chr1	165582677	165582834	+	59	NA	Intergenic	AluJo|SINE|Alu	-17716	NM004528	4259	Hs.191734	NM004528	ENSG00000143198	MGST3	GST-III	microsomal glutathione S-transferase 3	protein-coding
./peak/HIBEpic-H3K9me3peak25445	chr8	96309	97969	+	59	NA	Intergenic	L1PA8|LINE|L1	19885	NM001005504	441308	Hs.690459	NM001005504	ENSG00000176269	OR4F21	OR4F21P	olfactory receptor family 4 subfamily F member 21	protein-coding
./peak/HIBEpic-H3K9me3peak6898	chr12	130307680	130308220	+	59	NA	intron (NM133448intron 1 of 8)	MER68|LTR|ERVL	80620	NM133448	121256	Hs.507268	NM133448	ENSG00000151952	TMEM132D	MOLT|PPP1R153	transmembrane protein 132D	protein-coding
./peak/HIBEpic-H3K9me3peak23887	chr7	54516996	54517114	+	59	NA	Intergenic	HERVK9-int|LTR|ERVK	-92963	NM001301009	222008	Hs.335933	NM182546	ENSG00000170419	VSTM2A	VSTM2	V-set and transmembrane domain containing 2A	protein-coding
./peak/HIBEpic-H3K9me3peak9404	chr16	87851563	87852220	+	59	NA	Intergenic	Intergenic	16375	NR106833	102465464		NR106833	ENSG00000278598	MIR6775	hsa-mir-6775	microRNA 6775	ncRNA
./peak/HIBEpic-H3K9me3peak2445	chr1	204598918	204599939	+	59	NA	intron (NM201630intron 1 of 1)	intron (NM201630intron 1 of 1)	55438	NM201630	10446	Hs.26312	NM006338	ENSG00000170382	LRRN2	FIGLER7|GAC1|LRANK1|LRRN5	leucine rich repeat neuronal 2	protein-coding
./peak/HIBEpic-H3K9me3peak22663	chr6	133307288	133307681	+	59	NA	Intergenic	L1PA6|LINE|L1	-101735	NR026969	285735	Hs.407549	NM001037231		LINC00326	NCRNA00326	long intergenic non-protein coding RNA 326	ncRNA
./peak/HIBEpic-H3K9me3peak17380	chr21	26852515	26852633	+	59	NA	Intergenic	L1M2c|LINE|L1	-48561	NR024027	54072	Hs.234016	NM058184	ENSG00000185433	LINC00158	C21orf42|NCRNA00158	long intergenic non-protein coding RNA 158	ncRNA
./peak/HIBEpic-H3K9me3peak5430	chr11	74871616	74871742	+	59	NA	intron (NM001145211intron 1 of 13)	intron (NM001145211intron 1 of 13)	802	NM001145211	11309	Hs.7884	NM007256	ENSG00000137491	SLCO2B1	OATP-B|OATP2B1|OATPB|SLC21A9	solute carrier organic anion transporter family member 2B1	protein-coding
./peak/HIBEpic-H3K9me3peak19879	chr4	39486739	39486889	+	59	NA	Intergenic	HERV3-int|LTR|ERV1	4939	NR026854	401127	Hs.383197	NR026854	ENSG00000224097	LOC401127	-	WD repeat domain 5 pseudogene	pseudo
./peak/HIBEpic-H3K9me3peak17562	chr21	38909273	38909977	+	59	NA	Intergenic	L1P3|LINE|L1	117024	NM130438	1859	Hs.368240	NM001396	ENSG00000157540	DYRK1A	DYRK|DYRK1|HP86|MNB|MNBH|MRD7	dual specificity tyrosine phosphorylation regulated kinase 1A	protein-coding
./peak/HIBEpic-H3K9me3peak4544	chr10	123073945	123074115	+	59	NA	Intergenic	Intergenic	216798	NM001320654	2263	Hs.533683	NM000141	ENSG00000066468	FGFR2	BBDS|BEK|BFR-1|CD332|CEK3|CFD1|ECT1|JWS|K-SAM|KGFR|TK14|TK25	fibroblast growth factor receptor 2	protein-coding
./peak/HIBEpic-H3K9me3peak6851	chr12	128850824	128851219	+	59	NA	intron (NM001136103intron 1 of 8)	intron (NM001136103intron 1 of 8)	72384	NR037406	100500817		NR037406	ENSG00000265635	MIR3612	-	microRNA 3612	ncRNA
./peak/HIBEpic-H3K9me3peak26039	chr8	99333419	99333594	+	59	NA	Intergenic	Intergenic	-27043	NM001321636	79815	Hs.309489	NM024759	ENSG00000104361	NIPAL2	NPAL2	NIPA like domain containing 2	protein-coding
./peak/HIBEpic-H3K9me3peak4743	chr10	128361010	128361484	+	59	NA	Intergenic	Intergenic	-2168	NM001350923	118611	Hs.587663	NM001004298	ENSG00000154493	C10orf90	FATS|bA422P15.2	chromosome 10 open reading frame 90	protein-coding
./peak/HIBEpic-H3K9me3peak2162	chr1	174587431	174587577	+	59	NA	intron (NM014857intron 13 of 20)	L1PA4|LINE|L1	-82173	NM001366450	9910	Hs.585378	NM014857	ENSG00000152061	RABGAP1L	HHL|TBC1D18	RAB GTPase activating protein 1 like	protein-coding
./peak/HIBEpic-H3K9me3peak25569	chr8	21321763	21322413	+	59	NA	Intergenic	Intergenic	166338	NR104677	101929172	Hs.128668	NR104677	ENSG00000254334	LOC101929172	-	uncharacterized LOC101929172	ncRNA
./peak/HIBEpic-H3K9me3peak8162	chr15	43888103	43888221	+	59	NA	non-coding (NR135750exon 5 of 10)	non-coding (NR135750exon 5 of 10)	2130	NR135748	1159	Hs.741420	NM020990	ENSG00000237289	CKMT1B	CKMT|CKMT1|UMTCK	creatine kinasemitochondrial 1B	protein-coding
./peak/HIBEpic-H3K9me3peak23456	chr7	42351092	42351210	+	59	NA	Intergenic	AluJb|SINE|Alu	-74343	NM000168	2737	Hs.21509	NM000168	ENSG00000106571	GLI3	ACLS|GCPS|GLI3-190|GLI3FL|PAP-A|PAPA|PAPA1|PAPB|PHS|PPDIV	GLI family zinc finger 3	protein-coding
./peak/HIBEpic-H3K9me3peak10316	chr17	71144038	71144491	+	59	NA	Intergenic	CT-rich|Lowcomplexity|Lowcomplexity	-16885	NM001050	6752	Hs.514451	NM001050	ENSG00000180616	SSTR2	-	somatostatin receptor 2	protein-coding
./peak/HIBEpic-H3K9me3peak22859	chr6	159991713	159992272	+	59	NA	Intergenic	(TG)n|Simplerepeat|Simplerepeat	122281	NM001024465	6648	Hs.487046	NM000636	ENSG00000112096	SOD2	IPO-B|IPOB|MNSOD|MVCD6|Mn-SOD	superoxide dismutase 2	protein-coding
./peak/HIBEpic-H3K9me3peak19102	chr3	141384211	141384340	+	59	NA	intron (NR136190intron 1 of 7)	AluJr|SINE|Alu	2234	NR136190	646730	Hs.570677	NR136190		LINC02618	-	long intergenic non-protein coding RNA 2618	ncRNA
./peak/HIBEpic-H3K9me3peak6748	chr12	124308585	124308761	+	59	NA	intron (NM207437intron 23 of 77)	L2|LINE|L2	61631	NM207437	196385	Hs.622654	NM207437	ENSG00000197653	DNAH10	-	dynein axonemal heavy chain 10	protein-coding
./peak/HIBEpic-H3K9me3peak23828	chr7	51033585	51033936	+	59	NA	Intergenic	MER51-int|LTR|ERV1	-172610	NM001001555	2887	Hs.164060	NM005311	ENSG00000106070	GRB10	GRB-IR|Grb-10|IRBP|MEG1|RSS	growth factor receptor bound protein 10	protein-coding
./peak/HIBEpic-H3K9me3peak11152	chr19	10154731	10154920	+	59	NA	intron (NR027300intron 6 of 29)	intron (NR027300intron 6 of 29)	2793	NR027300	388503	Hs.655363	NM001013640	ENSG00000167798	C3P1	CPLP	complement component 3 precursor pseudogene	pseudo
./peak/HIBEpic-H3K9me3peak17149	chr20	61419179	61419504	+	59	NA	Intergenic	Intergenic	-8484	NM018270	55257	Hs.443260	NM018270	ENSG00000101189	MRGBP	C20orf20|Eaf7|MRG15BP|URCC4	MRG domain binding protein	protein-coding
./peak/HIBEpic-H3K9me3peak4737	chr10	128162662	128162841	+	59	NA	intron (NR146939intron 5 of 11)	intron (NR146939intron 5 of 11)	47311	NM001004298	118611	Hs.587663	NM001004298	ENSG00000154493	C10orf90	FATS|bA422P15.2	chromosome 10 open reading frame 90	protein-coding
./peak/HIBEpic-H3K9me3peak3199	chr1	245107295	245107421	+	59	NA	Intergenic	7SK|RNA|RNA	-25813	NM032328	84288	Hs.134857	NM032328	ENSG00000203666	EFCAB2	CFAP200|DRC8	EF-hand calcium binding domain 2	protein-coding
./peak/HIBEpic-H3K9me3peak24302	chr7	63081446	63081890	+	59	NA	TTS (NR036246).2	TTS (NR036246).2	200	NR036246	100422917		NR036246	ENSG00000264426	MIR4283-1	-	microRNA 4283-1	ncRNA
./peak/HIBEpic-H3K9me3peak6942	chr12	131484593	131484729	+	59	NA	intron (NM198827intron 8 of 24)	intron (NM198827intron 8 of 24)	-6140	NR131951	105755954	Hs.677534	NR131950		ADGRD1-AS1	LACAT8	ADGRD1 antisense RNA 1	ncRNA
./peak/HIBEpic-H3K9me3peak9860	chr17	21342766	21342911	+	59	NA	Intergenic	MLT1H1|LTR|ERVL-MaLR	34390	NM001194958	100134444	Hs.200629	NM001194958	ENSG00000260458	KCNJ18	KIR2.6|TTPP2	potassium voltage-gated channel subfamily J member 18	protein-coding
./peak/HIBEpic-H3K9me3peak16192	chr20	32539612	32540071	+	59	NA	Intergenic	MSTA|LTR|ERVL-MaLR	-41876	NM007367	22913	Hs.136947	NM007367	ENSG00000125970	RALY	HNRPCL2|P542	RALY heterogeneous nuclear ribonucleoprotein	protein-coding
./peak/HIBEpic-H3K9me3peak1039	chr1	40492111	40492257	+	59	NA	Intergenic	ERV3-16A3I-int|LTR|ERVL	-13553	NM001350479	10487	Hs.370581	NM006367	ENSG00000131236	CAP1	CAP|CAP1-PEN	cyclase associated actin cytoskeleton regulatory protein 1	protein-coding
./peak/HIBEpic-H3K9me3peak11950	chr19	40618822	40619057	+	59	NA	Intergenic	AluSz6|SINE|Alu	-22089	NM001142579	284323	Hs.115140	NM001010880	ENSG00000197782	ZNF780A	ZNF780	zinc finger protein 780A	protein-coding
./peak/HIBEpic-H3K9me3peak16391	chr20	42529944	42530694	+	59	NA	Intergenic	Intergenic	6961	NR134577	105372626	Hs.130555	NR134577	ENSG00000233277	LINC01728	-	long intergenic non-protein coding RNA 1728	ncRNA
./peak/HIBEpic-H3K9me3peak14659	chr2	161663019	161663167	+	59	NA	Intergenic	THE1A-int|LTR|ERVL-MaLR	-312775	NM002897	5937	Hs.470412	NM002897	ENSG00000153250	RBMS1	C2orf12|HCC-4|MSSP|MSSP-1|MSSP-2|MSSP-3|SCR2|YC1	RNA binding motif single stranded interacting protein 1	protein-coding
./peak/HIBEpic-H3K9me3peak3137	chr1	236247812	236247969	+	59	NA	Intergenic	MLT1J|LTR|ERVL-MaLR	-19500	NM002508	4811	Hs.356624	NM002508	ENSG00000116962	NID1	NID	nidogen 1	protein-coding
./peak/HIBEpic-H3K9me3peak23373	chr7	27288042	27288179	+	59	NA	TTS (NM001304519)	TTS (NM001304519)	-1262	NR120507	101410536	Hs.687800	NR120507	ENSG00000253405	EVX1-AS	EVX1-AS1	EVX1 antisense RNA	ncRNA
./peak/HIBEpic-H3K9me3peak10304	chr17	70320377	70321068	+	59	NA	Intergenic	MIRc|SINE|MIR	-18230	NR135222	146795	Hs.651743	NR135222	ENSG00000264026	LINC02003	-	long intergenic non-protein coding RNA 2003	ncRNA
./peak/HIBEpic-H3K9me3peak6334	chr12	80643173	80643291	+	59	NA	intron (NM001368062intron 16 of 62)	L1PA2|LINE|L1	39999	NM173591	283310	Hs.723594	NM173591	ENSG00000165899	OTOGL	C12orf64|DFNB84B	otogelin like	protein-coding
./peak/HIBEpic-H3K9me3peak25897	chr8	74140503	74140627	+	59	NA	Intergenic	L2|LINE|L2	31172	NM001243237	100130301	Hs.202296	NM001243237	ENSG00000274443	C8orf89	-	chromosome 8 open reading frame 89	protein-coding
./peak/HIBEpic-H3K9me3peak2971	chr1	229823957	229824554	+	59	NA	Intergenic	Intergenic	62261	NM014777	9816	Hs.533628	NM014777	ENSG00000135763	URB2	KIAA0133|NET10|NPA2	URB2 ribosome biogenesis homolog	protein-coding
./peak/HIBEpic-H3K9me3peak6176	chr12	55324255	55324374	+	59	NA	Intergenic	LTR2|LTR|ERV1	43202	NR147066	9840	Hs.33187	NM014796	ENSG00000135426	TESPA1	HSPC257|ITPRID3|KIAA0748	thymocyte expressedpositive selection associated 1	protein-coding
./peak/HIBEpic-H3K9me3peak6053	chr12	48669453	48669592	+	59	NA	Intergenic	L1MC2|LINE|L1	-53241	NM181788	341567	Hs.155833	NM181788	ENSG00000187166	H1FNT	H1.7|H1T2	H1 histone family member Ntestis specific	protein-coding
./peak/HIBEpic-H3K9me3peak17246	chr21	9725232	9725404	+	59	NA	Intergenic	AluSp|SINE|Alu	-100514	NR128711	103504731		NR128711	ENSG00000264462	MIR3648-2	hsa-mir-3648-2	microRNA 3648-2	ncRNA
./peak/HIBEpic-H3K9me3peak12868	chr19	57548744	57548896	+	59	NA	Intergenic	L2|LINE|L2	-82689	NM020903	57663	Hs.515632	NM020903	ENSG00000131864	USP29	HOM-TES-84/86	ubiquitin specific peptidase 29	protein-coding
./peak/HIBEpic-H3K9me3peak251	chr1	5286720	5286849	+	59	NA	Intergenic	Intergenic	572115	NM018836	55966	Hs.12473	NM018836	ENSG00000196581	AJAP1	MOT8|SHREW-1|SHREW1	adherens junctions associated protein 1	protein-coding
./peak/HIBEpic-H3K9me3peak22771	chr6	150233896	150234356	+	59	NA	intron (NR045127intron 2 of 2)	intron (NR045127intron 2 of 2)	10131	NR130110	353091	Hs.535023	NM001001788	ENSG00000203722	RAET1G	ULBP5	retinoic acid early transcript 1G	protein-coding
./peak/HIBEpic-H3K9me3peak21527	chr5	175639931	175640502	+	59	NA	Intergenic	Intergenic	-13918	NR036494	643201	Hs.390285	NR036494	ENSG00000248596	LOC643201	-	centrosomal protein 192kDa pseudogene	pseudo
./peak/HIBEpic-H3K9me3peak18491	chr3	54104653	54104780	+	59	NA	Intergenic	HERVIP10F-int|LTR|ERV1	-51863	NM018398	55799	Hs.656687	NM018398	ENSG00000157445	CACNA2D3	HSA272268	calcium voltage-gated channel auxiliary subunit alpha2delta 3	protein-coding
./peak/HIBEpic-H3K9me3peak9127	chr16	75208836	75210003	+	59	NA	Intergenic	L1M3e|LINE|L1	26470	NM001318475	162239	Hs.388813	NM153688	ENSG00000184517	ZFP1	ZNF475	ZFP1 zinc finger protein	protein-coding
./peak/HIBEpic-H3K9me3peak20865	chr5	9615293	9615686	+	59	NA	Intergenic	L2a|LINE|L2	14974	NM019599	50834	Hs.567492	NM019599	ENSG00000169777	TAS2R1	T2R1|TRB7	taste 2 receptor member 1	protein-coding
./peak/HIBEpic-H3K9me3peak4912	chr10	133174989	133175521	+	59	NA	Intergenic	Intergenic	-65271	NM174937	256536	Hs.126575	NM174937	ENSG00000176769	TCERG1L	-	transcription elongation regulator 1 like	protein-coding
./peak/HIBEpic-H3K9me3peak14533	chr2	135364319	135367484	+	59	NA	intron (NM030923intron 2 of 7)	intron (NM030923intron 2 of 7)	110669	NM030923	81615	Hs.369471	NM030923	ENSG00000152128	TMEM163	DC29|SV31	transmembrane protein 163	protein-coding
./peak/HIBEpic-H3K9me3peak12061	chr19	43441138	43442201	+	59	NA	promoter-TSS (NM001206650)	promoter-TSS (NM001206650)	-310	NM001206650	5676	Hs.709203	NM002783	ENSG00000221878	PSG7	PSBG-7|PSG1|PSGGA	pregnancy specific beta-1-glycoprotein 7 (gene/pseudogene)	protein-coding
./peak/HIBEpic-H3K9me3peak20205	chr4	112816122	112816753	+	59	NA	Intergenic	L1HS|LINE|L1	-250173	NM152400	132720	Hs.23439	NM152400	ENSG00000174749	FAM241A	C4orf32	family with sequence similarity 241 member A	protein-coding
./peak/HIBEpic-H3K9me3peak2220	chr1	179711511	179712233	+	59	NA	promoter-TSS (NM173509)	promoter-TSS (NM173509)	-554	NM001329712	148753	Hs.400696	NM173509	ENSG00000143340	FAM163A	C1orf76|NDSP	family with sequence similarity 163 member A	protein-coding
./peak/HIBEpic-H3K9me3peak1943	chr1	156813031	156813378	+	59	NA	intron (NM014215intron 16 of 21)	intron (NM014215intron 16 of 21)	15705	NM014215	3645	Hs.248138	NM014215	ENSG00000027644	INSRR	IRR	insulin receptor related receptor	protein-coding
./peak/HIBEpic-H3K9me3peak1995	chr1	159939659	159939777	+	59	NA	intron (NR038849intron 1 of 2)	AluJb|SINE|Alu	8704	NR038849	100505633	Hs.445045	NR038849	ENSG00000224259	LINC01133	-	long intergenic non-protein coding RNA 1133	ncRNA
./peak/HIBEpic-H3K9me3peak25291	chr7	157285740	157286808	+	59	NA	intron (NR110157intron 3 of 3)	intron (NR110157intron 3 of 3)	27349	NR110157	101927914	Hs.623826	NR110157	ENSG00000234210	LOC101927914	-	uncharacterized LOC101927914	ncRNA
./peak/HIBEpic-H3K9me3peak14005	chr2	97896642	97897428	+	59	NA	intron (NM001354587intron 67 of 75)	L1PA3|LINE|L1	-47419	NR103732	100506076	Hs.732616	NR103732		LOC100506076	-	uncharacterized LOC100506076	ncRNA
./peak/HIBEpic-H3K9me3peak9490	chr16	90121374	90121676	+	59	NA	Intergenic	MSTA-int|LTR|ERVL-MaLR	-7334	NR027336	100130015	Hs.431792	NR027335	ENSG00000222019	URAHP	URAH	urate (hydroxyiso-) hydrolasepseudogene	pseudo
./peak/HIBEpic-H3K9me3peak20430	chr4	181787622	181787842	+	59	NA	Intergenic	MER52A|LTR|ERV1	292570	NR033918	728081	Hs.535735	NR033918	ENSG00000248197	LINC00290	NCRNA00290	long intergenic non-protein coding RNA 290	ncRNA
./peak/HIBEpic-H3K9me3peak26424	chr8	143802280	143802507	+	59	NA	intron (NR038925intron 1 of 2)	HERV4I-int|LTR|ERV1	5998	NR038925	100288181	Hs.716823	NR038925	ENSG00000253741	LNCOC1	Lnc-OC1	lncRNA associated with ovarian cancer 1	ncRNA
./peak/HIBEpic-H3K9me3peak1847	chr1	149287475	149288819	+	59	NA	promoter-TSS (NR145442)	promoter-TSS (NR145442)	-88	NR145442	644634		NM001348147		LOC644634	-	uncharacterized LOC644634	ncRNA
./peak/HIBEpic-H3K9me3peak21832	chr6	16812446	16812564	+	59	NA	Intergenic	L2c|LINE|L2	-50784	NM001128164	6310	Hs.434961	NM000332	ENSG00000124788	ATXN1	ATX1|D6S504E|SCA1	ataxin 1	protein-coding
./peak/HIBEpic-H3K9me3peak19303	chr3	186403501	186404106	+	59	NA	Intergenic	Intergenic	20062	NM000412	3273	Hs.1498	NM000412	ENSG00000113905	HRG	HPRG|HRGP|THPH11	histidine rich glycoprotein	protein-coding
./peak/HIBEpic-H3K9me3peak12745	chr19	56461677	56462167	+	59	NA	intron (NM176811intron 1 of 9)	MER82|DNA|TcMar-Tigger	2724	NM176811	126205	Hs.446925	NM176811	ENSG00000179709	NLRP8	CLR19.2|NALP8|NOD16|PAN4	NLR family pyrin domain containing 8	protein-coding
./peak/HIBEpic-H3K9me3peak1204	chr1	50890578	50890994	+	59	NA	Intergenic	CpG-1102	-1671	NM032110	63950	Hs.334481	NM032110	ENSG00000142700	DMRTA2	-	DMRT like family A2	protein-coding
./peak/HIBEpic-H3K9me3peak24896	chr7	134092492	134092610	+	59	NA	Intergenic	Intergenic	51301	NM001628	231	Hs.521212	NM001628	ENSG00000085662	AKR1B1	ADR|ALDR1|ALR2|AR	aldo-keto reductase family 1 member B	protein-coding
./peak/HIBEpic-H3K9me3peak16837	chr20	56446206	56446657	+	59	NA	Intergenic	Intergenic	-132529	NR147083	105376992	Hs.736662	NR147083	ENSG00000275852	LINC01742	-	long intergenic non-protein coding RNA 1742	ncRNA
./peak/HIBEpic-H3K9me3peak23374	chr7	27289512	27290389	+	59	NA	Intergenic	Intergenic	-3102	NR120507	101410536	Hs.687800	NR120507	ENSG00000253405	EVX1-AS	EVX1-AS1	EVX1 antisense RNA	ncRNA
./peak/HIBEpic-H3K9me3peak10680	chr18	41094682	41094800	+	59	NA	Intergenic	HERVIP10F-int|LTR|ERV1	-237286	NM020783	6860	Hs.8059	NM020783	ENSG00000132872	SYT4	HsT1192	synaptotagmin 4	protein-coding
./peak/HIBEpic-H3K9me3peak14658	chr2	161654519	161654771	+	59	NA	Intergenic	L1PA3|LINE|L1	-304327	NM002897	5937	Hs.470412	NM002897	ENSG00000153250	RBMS1	C2orf12|HCC-4|MSSP|MSSP-1|MSSP-2|MSSP-3|SCR2|YC1	RNA binding motif single stranded interacting protein 1	protein-coding
./peak/HIBEpic-H3K9me3peak1180	chr1	48133371	48133546	+	59	NA	Intergenic	Intergenic	-230469	NR126355	102724077	Hs.159718	NR126355		LINC01389	-	long intergenic non-protein coding RNA 1389	ncRNA
./peak/HIBEpic-H3K9me3peak22077	chr6	33801196	33801388	+	59	NA	Intergenic	SVAD|Other|Other	-29512	NM001184698	4295	Hs.2813	NM002418	ENSG00000096395	MLN	-	motilin	protein-coding
./peak/HIBEpic-H3K9me3peak14642	chr2	158836644	158837277	+	59	NA	Intergenic	THE1B-int|LTR|ERVL-MaLR	-14731	NM001135098	151531	Hs.128427	NM173355	ENSG00000007001	UPP2	UDRPASE2|UP2|UPASE2	uridine phosphorylase 2	protein-coding
./peak/HIBEpic-H3K9me3peak4706	chr10	127227560	127228750	+	59	NA	Intergenic	Intergenic	-34785	NR023362	100169752	Hs.652647	NR023362	ENSG00000237675	TEX36-AS1	-	TEX36 antisense RNA 1	ncRNA
./peak/HIBEpic-H3K9me3peak4121	chr10	94473673	94474928	+	59	NA	Intergenic	MER52C|LTR|ERV1	24588	NM002729	3087	Hs.118651	NM002729	ENSG00000152804	HHEX	HEX|HMPH|HOX11L-PEN|PRH|PRHX	hematopoietically expressed homeobox	protein-coding
./peak/HIBEpic-H3K9me3peak7390	chr13	112934859	112934987	+	59	NA	Intergenic	Intergenic	-7609	NR120422	101928730	Hs.382313	NR120422		LOC101928730	-	uncharacterized LOC101928730	ncRNA
./peak/HIBEpic-H3K9me3peak13436	chr2	31908500	31909139	+	59	NA	Intergenic	L1PA6|LINE|L1	-102812	NM000348	6716	Hs.458345	NM000348	ENSG00000277893	SRD5A2	-	steroid 5 alpha-reductase 2	protein-coding
./peak/HIBEpic-H3K9me3peak17610	chr21	40398043	40399080	+	59	NA	Intergenic	AluSx|SINE|Alu	-48861	NR109962	101928435	Hs.385528	NR109962	ENSG00000232837	LINC01700	-	long intergenic non-protein coding RNA 1700	ncRNA
./peak/HIBEpic-H3K9me3peak26966	chr9	98601376	98601825	+	59	NA	intron (NR023390intron 2 of 2)	LTR16C|LTR|ERVL	-36373	NM020207	375748	Hs.432364	NM020207	ENSG00000182150	ERCC6L2	BMFS2|C9orf102|RAD26L|SR278	ERCC excision repair 6 like 2	protein-coding
./peak/HIBEpic-H3K9me3peak23971	chr7	56230868	56230988	+	59	NA	Intergenic	Intergenic	-46818	NM001145712	389493	Hs.177948	NM001145712	ENSG00000185290	NUPR2	NUPR1L	nuclear protein 2transcriptional regulator	protein-coding
./peak/HIBEpic-H3K9me3peak12359	chr19	51998425	51998567	+	59	NA	intron (NM053003intron 7 of 7)	(TGGA)n|Simplerepeat|Simplerepeat	5151	NM033329	89858	Hs.249741	NM033329	ENSG00000254521	SIGLEC12	S2V|SIGLECL1|SLG|Siglec-XII	sialic acid binding Ig like lectin 12 (gene/pseudogene)	protein-coding
./peak/HIBEpic-H3K9me3peak25561	chr8	17955554	17955672	+	59	NA	TTS (NR125429)	TTS (NR125429)	-13143	NM001127505	427	Hs.527412	NM004315	ENSG00000104763	ASAH1	AC|ACDase|ASAH|PHP|PHP32|SMAPME	N-acylsphingosine amidohydrolase 1	protein-coding
./peak/HIBEpic-H3K9me3peak12843	chr19	57444332	57444638	+	59	NA	Intergenic	Intergenic	92215	NR024059	100073347	Hs.467337	NR024059	ENSG00000268654	MIMT1	LINC00067|MIM1|NCRNA00067	MER1 repeat containing imprinted transcript 1	ncRNA
./peak/HIBEpic-H3K9me3peak1970	chr1	157871749	157871994	+	59	NA	Intergenic	L1PA6|LINE|L1	-23886	NR135760	105371458	Hs.591494	NR135760	ENSG00000236957	LOC105371458	-	uncharacterized LOC105371458	ncRNA
./peak/HIBEpic-H3K9me3peak18821	chr3	126797436	126798811	+	59	NA	Intergenic	MLT1G3|LTR|ERVL-MaLR	90686	NM032242	5361	Hs.432329	NM032242	ENSG00000114554	PLXNA1	NOV|NOVP|PLEXIN-A1|PLXN1	plexin A1	protein-coding
./peak/HIBEpic-H3K9me3peak3740	chr10	50870177	50870298	+	59	NA	intron (NM001142933intron 14 of 15)	intron (NM001142933intron 14 of 15)	-17460	NM001042427	282966	Hs.131287	NM182554	ENSG00000178645	C10orf53	-	chromosome 10 open reading frame 53	protein-coding
./peak/HIBEpic-H3K9me3peak25204	chr7	155639497	155639880	+	59	NA	Intergenic	(AGGTG)n|Simplerepeat|Simplerepeat	-34531	NM000193	6469	Hs.164537	NM000193	ENSG00000164690	SHH	HHG1|HLP3|HPE3|MCOPCB5|SMMCI|ShhNC|TPT|TPTPS	sonic hedgehog signaling molecule	protein-coding
./peak/HIBEpic-H3K9me3peak12043	chr19	43234629	43234766	+	59	NA	intron (NM021016intron 3 of 6)	intron (NM021016intron 3 of 6)	9936	NM021016	5671	Hs.654413	NM021016	ENSG00000221826	PSG3	-	pregnancy specific beta-1-glycoprotein 3	protein-coding
./peak/HIBEpic-H3K9me3peak3550	chr10	44368148	44368611	+	59	NA	intron (NR038268intron 3 of 4)	intron (NR038268intron 3 of 4)	13520	NR038268	100506835	Hs.462615	NR038268	ENSG00000226808	LINC00840	-	long intergenic non-protein coding RNA 840	ncRNA
./peak/HIBEpic-H3K9me3peak6480	chr12	108095475	108095593	+	59	NA	intron (NM001317962intron 8 of 14)	AluSz|SINE|Alu	15715	NM001317962	11137	Hs.506652	NM007062	ENSG00000136045	PWP1	IEF-SSP-9502	PWP1 homologendonuclein	protein-coding
./peak/HIBEpic-H3K9me3peak7729	chr14	76024158	76024568	+	59	NA	Intergenic	AluJr|SINE|Alu	-20600	NM017791	55640	Hs.509966	NM017791	ENSG00000119686	FLVCR2	C14orf58|CCT|EPV|FLVCRL14q|MFSD7C|PVHH|SLC49A2	feline leukemia virus subgroup C cellular receptor family member 2	protein-coding
./peak/HIBEpic-H3K9me3peak9066	chr16	70857698	70857845	+	59	NA	intron (NM001270974intron 83 of 85)	L1MEf|LINE|L1	-22710	NM018052	55697	Hs.445061	NM018052	ENSG00000103043	VAC14	ArPIKfyve|TAX1BP2|TRX	VAC14 component of PIKFYVE complex	protein-coding
./peak/HIBEpic-H3K9me3peak19913	chr4	49277236	49277354	+	59	NA	Intergenic	TAR1|Satellite|telo	288636	NM001286791	80157	Hs.479703	NM025087	ENSG00000109182	CWH43	CWH43-C|PGAP2IP	cell wall biogenesis 43 C-terminal homolog	protein-coding
./peak/HIBEpic-H3K9me3peak18561	chr3	88557502	88557787	+	59	NA	Intergenic	L1PA2|LINE|L1	170038	NM001368168	111064647		NM001368165		CSNKA2IP	-	casein kinase 2 subunit alpha' interacting protein	protein-coding
./peak/HIBEpic-H3K9me3peak6011	chr12	46471481	46472026	+	59	NA	Intergenic	MSTA-int|LTR|ERVL-MaLR	-87396	NM004719	9169	Hs.210367	NM004719	ENSG00000139218	SCAF11	CASP11|SFRS2IP|SIP1|SRRP129|SRSF2IP	SR-related CTD associated factor 11	protein-coding
./peak/HIBEpic-H3K9me3peak25267	chr7	156857869	156858061	+	59	NA	Intergenic	Intergenic	54414	NR038835	645249	Hs.224879	NR038835	ENSG00000243479	MNX1-AS1	CCAT5	MNX1 antisense RNA 1 (head to head)	ncRNA
./peak/HIBEpic-H3K9me3peak27459	chr9	137568794	137570027	+	59	NA	intron (NM001278074intron 1 of 65)	intron (NM001278074intron 1 of 65)	-24721	NR138049	414316	Hs.571561	NR138049	ENSG00000204011	COL5A1-AS1	C9orf104|bA54A22.4	COL5A1 antisense RNA 1	ncRNA
./peak/HIBEpic-H3K9me3peak17526	chr21	37349487	37349611	+	59	NA	intron (NR110418intron 4 of 5)	intron (NR110418intron 4 of 5)	27416	NR110418	101928269	Hs.589909	NR110418		LOC101928269	-	uncharacterized LOC101928269	ncRNA
./peak/HIBEpic-H3K9me3peak13866	chr2	87623683	87626639	+	59	NA	Intergenic	(CAGC)n|Simplerepeat|Simplerepeat	-129785	NR024204	112597	Hs.652166	NR024204	ENSG00000222041	CYTOR	C2orf59|LINC00152|NCRNA00152	cytoskeleton regulator RNA	ncRNA
./peak/HIBEpic-H3K9me3peak15713	chr20	4098937	4099076	+	59	NA	Intergenic	Intergenic	-30420	NM001270691	54498	Hs.433337	NM175839	ENSG00000088826	SMOX	C20orf16|PAO|PAO-1|PAO1|PAOH|PAOH1|SMO	spermine oxidase	protein-coding
./peak/HIBEpic-H3K9me3peak2287	chr1	184620692	184620843	+	59	NA	Intergenic	L2a|LINE|L2	103225	NR135118	80267	Hs.523811	NM025191	ENSG00000116406	EDEM3	C1orf22	ER degradation enhancing alpha-mannosidase like protein 3	protein-coding
./peak/HIBEpic-H3K9me3peak16225	chr20	36061364	36061488	+	59	NA	Intergenic	Intergenic	86895	NM198291	6714	Hs.195659	NM005417	ENSG00000197122	SRC	ASV|SRC1|THC6|c-SRC|p60-Src	SRC proto-oncogenenon-receptor tyrosine kinase	protein-coding
./peak/HIBEpic-H3K9me3peak725	chr1	24651374	24652908	+	59	NA	intron (NM021180intron 1 of 15)	intron (NM021180intron 1 of 15)	2611	NM021180	57822	Hs.657920	NM021180	ENSG00000158055	GRHL3	SOM|TFCP2L4|VWS2	grainyhead like transcription factor 3	protein-coding
./peak/HIBEpic-H3K9me3peak19330	chr3	188996084	188996211	+	59	NA	intron (NM198485intron 4 of 5)	intron (NM198485intron 4 of 5)	-37764	NR046722	100874027	Hs.616080	NR046722	ENSG00000230115	TPRG1-AS2	-	TPRG1 antisense RNA 2	ncRNA
./peak/HIBEpic-H3K9me3peak13956	chr2	96417115	96417696	+	59	NA	Intergenic	MIRb|SINE|MIR	75324	NR103734	150759	Hs.503463	NR103734		LINC00342	NCRNA00342	long intergenic non-protein coding RNA 342	ncRNA
./peak/HIBEpic-H3K9me3peak14930	chr2	208247291	208247409	+	59	NA	Intergenic	AluSz|SINE|Alu	-113202	NR031633	100302130		NR031633	ENSG00000221628	MIR1302-4	MIRN1302-4|hsa-mir-1302-4	microRNA 1302-4	ncRNA
./peak/HIBEpic-H3K9me3peak19274	chr3	183803234	183803354	+	58	NA	Intergenic	MER92C|LTR|ERV1	-11558	NM198313	285242	Hs.449179	NM182589	ENSG00000186038	HTR3E	5-HT3-E|5-HT3E|5-HT3c1	5-hydroxytryptamine receptor 3E	protein-coding
./peak/HIBEpic-H3K9me3peak10961	chr19	6117962	6118725	+	58	NA	Intergenic	L1MC4a|LINE|L1	-7832	NM000635	5990	Hs.465709	NM000635	ENSG00000087903	RFX2	-	regulatory factor X2	protein-coding
./peak/HIBEpic-H3K9me3peak15500	chr2	241760762	241761261	+	58	NA	Intergenic	L1M4b|LINE|L1	-1286	NM004321	547	Hs.516802	NM004321	ENSG00000130294	KIF1A	ATSV|C2orf20|HSN2C|MRD9|SPG30|UNC104	kinesin family member 1A	protein-coding
./peak/HIBEpic-H3K9me3peak23682	chr7	47250323	47250527	+	58	NA	Intergenic	Intergenic	253976	NR145813	109623468		NR145813		SNORD151	-	small nucleolar RNAC/D box 151	snoRNA
./peak/HIBEpic-H3K9me3peak24967	chr7	141276193	141276316	+	58	NA	intron (NM001364948intron 2 of 14)	LTR10A|LTR|ERV1	25044	NM018238	55750	Hs.685880	NM018238	ENSG00000006530	AGK	CATC5|CTRCT38|MTDPS10|MULK	acylglycerol kinase	protein-coding
./peak/HIBEpic-H3K9me3peak10088	chr17	41426187	41426421	+	58	NA	Intergenic	LTR13|LTR|ERVK	39962	NR027413	100130581	Hs.546897	NR027412	ENSG00000188825	LINC00910	-	long intergenic non-protein coding RNA 910	ncRNA
./peak/HIBEpic-H3K9me3peak17222	chr20	62833202	62833956	+	58	NA	intron (NM004535intron 4 of 22)	intron (NM004535intron 4 of 22)	37774	NM004535	4661	Hs.279562	NM004535	ENSG00000196132	MYT1	C20orf36|MTF1|MYTI|NZF2|PLPB1|ZC2H2C1|ZC2HC4A	myelin transcription factor 1	protein-coding
./peak/HIBEpic-H3K9me3peak12705	chr19	55941494	55942482	+	58	NA	3' UTR (NM001145176exon 4 of 4)	3' UTR (NM001145176exon 4 of 4)	12242	NM001145176	729956	Hs.6664	NM175908	ENSG00000187902	SHISA7	-	shisa family member 7	protein-coding
./peak/HIBEpic-H3K9me3peak27163	chr9	116480820	116481748	+	58	NA	Intergenic	Intergenic	124875	NM001276262	5998	Hs.494875	NM017790	ENSG00000138835	RGS3	C2PA|RGP3	regulator of G protein signaling 3	protein-coding
./peak/HIBEpic-H3K9me3peak9341	chr16	86855342	86855916	+	58	NA	Intergenic	Intergenic	99932	NR135182	102724344	Hs.585769	NR135182	ENSG00000261175	LINC02188	-	long intergenic non-protein coding RNA 2188	ncRNA
./peak/HIBEpic-H3K9me3peak879	chr1	33184071	33184786	+	58	NA	Intergenic	Intergenic	-16057	NM030786	81493	Hs.712631	NM030786	ENSG00000162520	SYNC	SYNC1|SYNCOILIN	syncoilinintermediate filament protein	protein-coding
./peak/HIBEpic-H3K9me3peak19052	chr3	138486612	138487206	+	58	NA	intron (NM006219intron 2 of 23)	MER52A|LTR|ERV1	-60446	NM001256045	5291	Hs.239818	NM006219	ENSG00000051382	PIK3CB	P110BETA|PI3K|PI3KBETA|PIK3C1	phosphatidylinositol-4,5-bisphosphate 3-kinase catalytic subunit beta	protein-coding
./peak/HIBEpic-H3K9me3peak6483	chr12	108209792	108210137	+	58	NA	Intergenic	MSTB1|LTR|ERVL-MaLR	41802	NM203436	121549	Hs.149910	NM203436	ENSG00000187855	ASCL4	HASH4|bHLHa44	achaete-scute family bHLH transcription factor 4	protein-coding
./peak/HIBEpic-H3K9me3peak10905	chr19	3299271	3299410	+	58	NA	Intergenic	L1MB7|LINE|L1	-60288	NM001245005	4782	Hs.170131	NM005597	ENSG00000141905	NFIC	CTF|CTF5|NF-I|NFI	nuclear factor I C	protein-coding
./peak/HIBEpic-H3K9me3peak15030	chr2	223237280	223237967	+	58	NA	Intergenic	L1MA3|LINE|L1	-51084	NM001320834	130367	Hs.210043	NM152386	ENSG00000163082	SGPP2	SPP2|SPPase2	sphingosine-1-phosphate phosphatase 2	protein-coding
./peak/HIBEpic-H3K9me3peak13016	chr19	58681292	58681423	+	58	NA	Intergenic	AluSz|SINE|Alu	-12999	NM001278734	10782	Hs.83761	NM016324	ENSG00000171606	ZNF274	HFB101|ZF2|ZKSCAN19|ZSCAN51	zinc finger protein 274	protein-coding
./peak/HIBEpic-H3K9me3peak747	chr1	25395340	25396280	+	58	NA	Intergenic	MLT1F1|LTR|ERVL-MaLR	45816	NR039623	100616365		NR039623	ENSG00000264371	MIR4425	-	microRNA 4425	ncRNA
./peak/HIBEpic-H3K9me3peak13168	chr2	6989408	6989529	+	58	NA	non-coding (NR046236exon 5 of 5)	non-coding (NR046236exon 5 of 5)	-8873	NR126359	104326052	Hs.7155	NR126359		NRIR	lncRNA-CMPK2	negative regulator of interferon response	ncRNA
./peak/HIBEpic-H3K9me3peak27557	chr9	138626743	138627020	+	58	NA	intron (NM020822intron 2 of 30)	intron (NM020822intron 2 of 30)	32850	NM020822	57582	Hs.104950	NM020822	ENSG00000107147	KCNT1	EIEE14|ENFL5|KCa4.1|SLACK|Slo2.2|bA100C15.2	potassium sodium-activated channel subfamily T member 1	protein-coding
./peak/HIBEpic-H3K9me3peak19848	chr4	25113063	25113183	+	58	NA	Intergenic	Intergenic	48948	NM016955	51091	Hs.253305	NM016955	ENSG00000109618	SEPSECS	LP|PCH2D|SLA|SLA/LP	Sep (O-phosphoserine) tRNA:Sec (selenocysteine) tRNA synthase	protein-coding
./peak/HIBEpic-H3K9me3peak14710	chr2	170968836	170969048	+	58	NA	Intergenic	LTR22C|LTR|ERVK	-65715	NM138995	140469	Hs.671900	NM138995	ENSG00000071909	MYO3B	-	myosin IIIB	protein-coding
./peak/HIBEpic-H3K9me3peak2642	chr1	219521539	219521675	+	58	NA	Intergenic	Intergenic	173296	NM001300772	127018	Hs.657617	NM138794	ENSG00000143353	LYPLAL1	Q96AV0	lysophospholipase like 1	protein-coding
./peak/HIBEpic-H3K9me3peak3987	chr10	80120203	80120511	+	58	NA	Intergenic	Intergenic	93258	NR073447	414243	Hs.55047	NR073447	ENSG00000230417	LINC00595	C10orf101	long intergenic non-protein coding RNA 595	ncRNA
./peak/HIBEpic-H3K9me3peak19894	chr4	41971143	41971295	+	58	NA	Intergenic	THE1C-int|LTR|ERVL-MaLR	-12554	NM001029955	285429	Hs.213307	NM001029955	ENSG00000182308	DCAF4L1	WDR21B	DDB1 and CUL4 associated factor 4 like 1	protein-coding
./peak/HIBEpic-H3K9me3peak18307	chr3	11031844	11031962	+	58	NA	Intergenic	Intergenic	-2517	NM001348250	6529	Hs.443874	NM003042	ENSG00000157103	SLC6A1	GABATHG|GABATR|GAT1|MAE	solute carrier family 6 member 1	protein-coding
./peak/HIBEpic-H3K9me3peak9767	chr17	16569632	16569786	+	58	NA	Intergenic	Intergenic	-12545	NM020787	57547	Hs.128078	NM020787	ENSG00000197566	ZNF624	-	zinc finger protein 624	protein-coding
./peak/HIBEpic-H3K9me3peak1515	chr1	110254439	110254561	+	58	NA	promoter-TSS (NM000851)	promoter-TSS (NM000851)	-373	NM000851	2949	Hs.75652	NM000851	ENSG00000134201	GSTM5	GSTM5-5|GTM5	glutathione S-transferase mu 5	protein-coding
./peak/HIBEpic-H3K9me3peak10278	chr17	65005463	65005581	+	58	NA	intron (NM014405intron 1 of 3)	intron (NM014405intron 1 of 3)	-35148	NM000727	786	Hs.147989	NM000727	ENSG00000108878	CACNG1	CACNLG	calcium voltage-gated channel auxiliary subunit gamma 1	protein-coding
./peak/HIBEpic-H3K9me3peak5022	chr10	134894389	134894659	+	58	NA	Intergenic	Intergenic	5677	NR111905	100128127	Hs.694139	NR111905		ADGRA1-AS1	GPR123-AS1	adhesion G protein-coupled receptor A1 antisense RNA 1	ncRNA
./peak/HIBEpic-H3K9me3peak25378	chr7	158127098	158128000	+	58	NA	intron (NM130842intron 1 of 21)	intron (NM130842intron 1 of 21)	197956	NR030325	693180		NR030325	ENSG00000207637	MIR595	MIRN595|hsa-mir-595	microRNA 595	ncRNA
./peak/HIBEpic-H3K9me3peak18532	chr3	71484769	71485115	+	58	NA	intron (NR146142intron 3 of 19)	(GGGA)n|Simplerepeat|Simplerepeat	106298	NR031697	100302112		NR031697	ENSG00000221264	MIR1284	MIRN1284|hsa-mir-1284|mir-1284	microRNA 1284	ncRNA
./peak/HIBEpic-H3K9me3peak25351	chr7	157896804	157896996	+	58	NA	intron (NM130843intron 9 of 21)	intron (NM130843intron 9 of 21)	249623	NR038966	100506585	Hs.661265	NR038966		LOC100506585	-	uncharacterized LOC100506585	ncRNA
./peak/HIBEpic-H3K9me3peak624	chr1	19868032	19868545	+	58	NA	Intergenic	MER9a3|LTR|ERVK	55038	NR135054	105378614	Hs.430098	NR135054	ENSG00000235185	LOC105378614	-	uncharacterized LOC105378614	ncRNA
./peak/HIBEpic-H3K9me3peak21465	chr5	169804221	169804350	+	58	NA	3' UTR (NM004137exon 4 of 4)	3' UTR (NM004137exon 4 of 4)	12086	NM004137	3779	Hs.484099	NM004137	ENSG00000145936	KCNMB1	BKbeta1|K(VCA)beta|SLO-BETA|hbeta1|hslo-beta|k(VCA)beta-1|slo-beta-1	potassium calcium-activated channel subfamily M regulatory beta subunit 1	protein-coding
./peak/HIBEpic-H3K9me3peak129	chr1	3214269	3215775	+	58	NA	intron (NM199454intron 3 of 16)	intron (NM199454intron 3 of 16)	-156207	NM014448	27237	Hs.87435	NM014448	ENSG00000130762	ARHGEF16	GEF16|NBR	Rho guanine nucleotide exchange factor 16	protein-coding
./peak/HIBEpic-H3K9me3peak25469	chr8	1245712	1246405	+	58	NA	intron (NR111948intron 1 of 2)	CpG	4765	NR111948	286083	Hs.382131	NR033895	ENSG00000275427	LOC286083	-	uncharacterized LOC286083	ncRNA
./peak/HIBEpic-H3K9me3peak18093	chr22	44857562	44857722	+	58	NA	Intergenic	Intergenic	18435	NR109966	101927526	Hs.339290	NR109966	ENSG00000232655	LINC01656	-	long intergenic non-protein coding RNA 1656	ncRNA
./peak/HIBEpic-H3K9me3peak10993	chr19	6820278	6820842	+	58	NA	intron (NM001258206intron 1 of 25)	intron (NM001258206intron 1 of 25)	47841	NM001258206	7409	Hs.116237	NM005428	ENSG00000141968	VAV1	VAV	vav guanine nucleotide exchange factor 1	protein-coding
./peak/HIBEpic-H3K9me3peak6119	chr12	53070065	53070188	+	58	NA	exon (NM006121exon 7 of 9)	exon (NM006121exon 7 of 9)	4065	NM006121	3848	Hs.80828	NM006121	ENSG00000167768	KRT1	CK1|EHK|EHK1|EPPK|K1|KRT1A|NEPPK	keratin 1	protein-coding
./peak/HIBEpic-H3K9me3peak22147	chr6	39704211	39705119	+	58	NA	Intergenic	L1PA4|LINE|L1	-11466	NM001351503	221458	Hs.588202	NM145027	ENSG00000164627	KIF6	C6orf102|dJ1043E3.1|dJ137F1.4|dJ188D3.1	kinesin family member 6	protein-coding
./peak/HIBEpic-H3K9me3peak4197	chr10	99827156	99827281	+	58	NA	Intergenic	MLT1K|LTR|ERVL-MaLR	-36633	NM001206528	55118	Hs.500736	NM018058	ENSG00000095713	CRTAC1	ASPIC|ASPIC1|CEP-68|CEP68|LOTUS	cartilage acidic protein 1	protein-coding
./peak/HIBEpic-H3K9me3peak22412	chr6	81530617	81530737	+	58	NA	Intergenic	L1PA3|LINE|L1	714289	NM183050	594	Hs.156414	NM000056	ENSG00000083123	BCKDHB	BCKDE1B|BCKDH E1-beta|E1B	branched chain keto acid dehydrogenase E1 subunit beta	protein-coding
./peak/HIBEpic-H3K9me3peak3830	chr10	71339734	71339873	+	58	NA	Intergenic	Intergenic	-6625	NM020999	50674	Hs.532682	NM020999	ENSG00000122859	NEUROG3	Atoh5|Math4B|NGN-3|bHLHa7|ngn3	neurogenin 3	protein-coding
./peak/HIBEpic-H3K9me3peak23633	chr7	45875008	45876581	+	58	NA	Intergenic	Intergenic	30966	NR146388	730234	Hs.714106	NR146388		LOC730234	-	uncharacterized LOC730234	ncRNA
./peak/HIBEpic-H3K9me3peak22468	chr6	89746925	89747202	+	58	NA	Intergenic	L1M1|LINE|L1	-43407	NM006813	10957	Hs.75969	NM006813	ENSG00000146278	PNRC1	B4-2|PNAS-145|PROL2|PRR2	proline rich nuclear receptor coactivator 1	protein-coding
./peak/HIBEpic-H3K9me3peak8090	chr15	21312809	21318236	+	58	NA	Intergenic	(GCTG)n|Simplerepeat|Simplerepeat	106916	NR145444	654499		NR145444		FAM30C	HsT16041|KIAA0125P2	family with sequence similarity 30 member C	ncRNA
./peak/HIBEpic-H3K9me3peak17997	chr22	28062612	28062735	+	58	NA	Intergenic	MLT1H|LTR|ERVL-MaLR	135071	NM002430	4330	Hs.268515	NM002430	ENSG00000169184	MN1	MGCR|MGCR1|MGCR1-PEN|dJ353E16.2	MN1 proto-oncogenetranscriptional regulator	protein-coding
./peak/HIBEpic-H3K9me3peak21679	chr6	2519036	2519200	+	58	NA	Intergenic	LTR33|LTR|ERVL	-115616	NR149119	105374885		NR149118		LINC02521	-	long intergenic non-protein coding RNA 2521	ncRNA
./peak/HIBEpic-H3K9me3peak4771	chr10	129410882	129411084	+	58	NA	Intergenic	Intergenic	63370	NM001030013	594857	Hs.643423	NM001030013	ENSG00000214285	NPS	-	neuropeptide S	protein-coding
./peak/HIBEpic-H3K9me3peak15782	chr20	7756996	7757482	+	58	NA	Intergenic	THE1B-int|LTR|ERVL-MaLR	163866	NM017545	54363	Hs.193640	NM017545	ENSG00000101323	HAO1	GOX|GOX1|HAOX1	hydroxyacid oxidase 1	protein-coding
./peak/HIBEpic-H3K9me3peak20463	chr4	185833804	185833932	+	58	NA	Intergenic	HERVK14-int|LTR|ERVK	-13253	NR039976	100506229	Hs.378150	NR039975		LINC01093	-	long intergenic non-protein coding RNA 1093	ncRNA
./peak/HIBEpic-H3K9me3peak11812	chr19	36820966	36821106	+	58	NA	intron (NR038278intron 2 of 5)	HERVS71-int|LTR|ERV1	1584	NR038278	100506930	Hs.595153	NR038278	ENSG00000232677	LINC00665	-	long intergenic non-protein coding RNA 665	ncRNA
./peak/HIBEpic-H3K9me3peak7595	chr14	56288630	56288894	+	58	NA	Intergenic	LTR41|LTR|ERVL	-25370	NR026797	645687	Hs.569345	NR026796	ENSG00000258791	LINC00520	C14orf34	long intergenic non-protein coding RNA 520	ncRNA
./peak/HIBEpic-H3K9me3peak16138	chr20	30763302	30763423	+	58	NA	Intergenic	SVAF|Other|Other	14801	NR002781	128854	Hs.647447	NR002781	ENSG00000235217	TSPY26P	TSPYL3|bA392M18.1	testis specific protein Y-linked 26pseudogene	pseudo
./peak/HIBEpic-H3K9me3peak1310	chr1	65183891	65184013	+	58	NA	Intergenic	THE1B|LTR|ERVL-MaLR	-26704	NM001366165	55225	Hs.591443	NM018211	ENSG00000162437	RAVER2	-	ribonucleoproteinPTB binding 2	protein-coding
./peak/HIBEpic-H3K9me3peak8941	chr16	57074787	57075353	+	58	NA	intron (NM032206intron 16 of 47)	CT-rich|Lowcomplexity|Lowcomplexity	24084	NM032206	84166	Hs.528836	NM032206	ENSG00000140853	NLRC5	CLR16.1|NOD27|NOD4	NLR family CARD domain containing 5	protein-coding
./peak/HIBEpic-H3K9me3peak19378	chr3	194440338	194440476	+	58	NA	intron (NR037891intron 1 of 3)	MLT1C|LTR|ERVL-MaLR	11257	NR037891	100507391	Hs.590099	NR037891	ENSG00000237222	LINC01968	-	long intergenic non-protein coding RNA 1968	ncRNA
./peak/HIBEpic-H3K9me3peak24868	chr7	132275647	132276002	+	58	NA	intron (NM181775intron 2 of 4)	MLT1L|LTR|ERVL-MaLR	-14501	NM020911	91584	Hs.511454	NM020911	ENSG00000221866	PLXNA4	FAYV2820|PLEXA4|PLXNA4A|PLXNA4B|PRO34003	plexin A4	protein-coding
./peak/HIBEpic-H3K9me3peak19472	chr4	27674	27844	+	58	NA	Intergenic	Intergenic	-25420	NM001286053	152687	Hs.709469	NM182524	ENSG00000272602	ZNF595	-	zinc finger protein 595	protein-coding
./peak/HIBEpic-H3K9me3peak23849	chr7	51383320	51384069	+	58	NA	intron (NM001346441intron 1 of 12)	CpG	812	NM001346443	23242	Hs.99141	NM015198	ENSG00000106078	COBL	-	cordon-bleu WH2 repeat protein	protein-coding
./peak/HIBEpic-H3K9me3peak24177	chr7	57396186	57396311	+	58	NA	Intergenic	Intergenic	-76483	NR036102	100422939		NR036102	ENSG00000266168	MIR3147	mir-3147	microRNA 3147	ncRNA
./peak/HIBEpic-H3K9me3peak7435	chr14	19928358	19928481	+	58	NA	Intergenic	HERV16-int|LTR|ERVL	-3085	NR110526	503639	Hs.659013	NM001013701		DUXAP10	-	double homeobox A pseudogene 10	pseudo
./peak/HIBEpic-H3K9me3peak18627	chr3	104041852	104042781	+	58	NA	Intergenic	L1PB1|LINE|L1	-799356	NR039611	100616336		NR039611	ENSG00000265328	MIR548AB	-	microRNA 548ab	ncRNA
./peak/HIBEpic-H3K9me3peak25288	chr7	157267184	157267779	+	58	NA	intron (NR110157intron 2 of 3)	L1MEf|LINE|L1	8556	NR110157	101927914	Hs.623826	NR110157	ENSG00000234210	LOC101927914	-	uncharacterized LOC101927914	ncRNA
./peak/HIBEpic-H3K9me3peak9872	chr17	21902251	21907770	+	58	NA	intron (NR027084intron 1 of 1)	intron (NR027084intron 1 of 1)	948	NR027084	284124	Hs.310247	NR027084	ENSG00000276399	FLJ36000	-	uncharacterized FLJ36000	ncRNA
./peak/HIBEpic-H3K9me3peak14928	chr2	207866270	207866388	+	58	NA	Intergenic	L1PA3|LINE|L1	62087	NM173077	130749	Hs.684103	NM173077	ENSG00000144410	CPO	-	carboxypeptidase O	protein-coding
./peak/HIBEpic-H3K9me3peak23563	chr7	45197895	45199460	+	58	NA	intron (NM005856intron 1 of 2)	intron (NM005856intron 1 of 2)	1287	NM005856	10268	Hs.25691	NM005856	ENSG00000122679	RAMP3	-	receptor activity modifying protein 3	protein-coding
./peak/HIBEpic-H3K9me3peak21252	chr5	85807027	85807305	+	58	NA	Intergenic	L1HS|LINE|L1	-106592	NM001867	1350	Hs.430075	NM001867	ENSG00000127184	COX7C	-	cytochrome c oxidase subunit 7C	protein-coding
./peak/HIBEpic-H3K9me3peak5544	chr11	118831497	118831943	+	58	NA	Intergenic	MER52C|LTR|ERV1	4712	NM006760	7379	Hs.379613	NM006760	ENSG00000110375	UPK2	UP2|UPII	uroplakin 2	protein-coding
./peak/HIBEpic-H3K9me3peak1350	chr1	76243329	76243937	+	58	NA	Intergenic	L1PA4|LINE|L1	-8246	NR073562	5876	Hs.78948	NM004582	ENSG00000137955	RABGGTB	GGTB	Rab geranylgeranyltransferase subunit beta	protein-coding
./peak/HIBEpic-H3K9me3peak14213	chr2	111452565	111453024	+	58	NA	Intergenic	LTR19B|LTR|ERV1	-17110	NM001278616	699	Hs.469649	NM004336	ENSG00000169679	BUB1	BUB1A|BUB1L|hBUB1	BUB1 mitotic checkpoint serine/threonine kinase	protein-coding
./peak/HIBEpic-H3K9me3peak2634	chr1	218680938	218681094	+	58	NA	intron (NR031644intron 2 of 6)	THE1C-int|LTR|ERVL-MaLR	-2421	NR146760	440714	Hs.146774	NR146760	ENSG00000228208	C1orf143	-	chromosome 1 open reading frame 143 (putative)	ncRNA
./peak/HIBEpic-H3K9me3peak23500	chr7	43505108	43505231	+	58	NA	intron (NM015052intron 14 of 29)	MLT1H|LTR|ERVL-MaLR	56972	NR038276	100506895	Hs.676047	NR038276	ENSG00000231638	LUARIS	SCAT6|lncRNA32	lncRNA upregulator of antiviral response interferon signaling	ncRNA
./peak/HIBEpic-H3K9me3peak13472	chr2	38160788	38160930	+	58	NA	intron (NM001170792intron 2 of 10)	SVAD|Other|Other	4957	NM001170792	151393	Hs.591566	NM144713	ENSG00000115841	RMDN2	BLOCK18|FAM82A|FAM82A1|PRO34163|PYST9371|RMD-2|RMD2|RMD4	regulator of microtubule dynamics 2	protein-coding
./peak/HIBEpic-H3K9me3peak7191	chr13	28497122	28497570	+	58	NA	intron (NM000209intron 1 of 1)	intron (NM000209intron 1 of 1)	3209	NM000209	3651	Hs.32938	NM000209	ENSG00000139515	PDX1	GSF|IDX-1|IPF1|IUF1|MODY4|PAGEN1|PDX-1|STF-1	pancreatic and duodenal homeobox 1	protein-coding
./peak/HIBEpic-H3K9me3peak6443	chr12	105862111	105862238	+	58	NA	Intergenic	Intergenic	137705	NM001145199	387882	Hs.368938	NM207376	ENSG00000235162	C12orf75	AGD3|OCC-1|OCC1	chromosome 12 open reading frame 75	protein-coding
./peak/HIBEpic-H3K9me3peak17532	chr21	37869076	37869708	+	58	NA	intron (NM001146078intron 2 of 2)	(GGGA)n|Simplerepeat|Simplerepeat	-16972	NM144492	23562	Hs.660278	NM012130	ENSG00000159261	CLDN14	DFNB29	claudin 14	protein-coding
./peak/HIBEpic-H3K9me3peak21473	chr5	170490422	170490633	+	58	NA	intron (NM022897intron 14 of 27)	L1PA3|LINE|L1	201505	NM022897	64901	Hs.410810	NM022897	ENSG00000204764	RANBP17	-	RAN binding protein 17	protein-coding
./peak/HIBEpic-H3K9me3peak15284	chr2	239061706	239063070	+	58	NA	TTS (NM198582)	TTS (NM198582)	-5223	NM001291832	151176	Hs.24951	NM152521	ENSG00000178752	ERFE	C1QTNF15|CTRP15|FAM132B	erythroferrone	protein-coding
./peak/HIBEpic-H3K9me3peak17423	chr21	33618257	33619628	+	58	NA	Intergenic	Intergenic	32418	NM018944	54069	Hs.190518	NM018944	ENSG00000159055	MIS18A	B28|C21orf45|C21orf46|FASP1|MIS18alpha|hMis18alpha	MIS18 kinetochore protein A	protein-coding
./peak/HIBEpic-H3K9me3peak23613	chr7	45650368	45650827	+	58	NA	intron (NM001281768intron 4 of 9)	(TGG)n|Simplerepeat|Simplerepeat	36630	NM021116	107	Hs.192215	NM021116	ENSG00000164742	ADCY1	AC1|DFNB44	adenylate cyclase 1	protein-coding
./peak/HIBEpic-H3K9me3peak7029	chr12	132090039	132090255	+	58	NA	Intergenic	MER41B|LTR|ERV1	42519	NR146868	105370085	Hs.739274	NR146868		LINC02414	-	long intergenic non-protein coding RNA 2414	ncRNA
./peak/HIBEpic-H3K9me3peak25248	chr7	156050363	156050633	+	58	NA	Intergenic	MSTA|LTR|ERVL-MaLR	187784	NR038232	285889	Hs.407095	NR038232	ENSG00000182648	LOC285889	-	uncharacterized LOC285889	ncRNA
./peak/HIBEpic-H3K9me3peak18666	chr3	110243832	110244124	+	58	NA	Intergenic	THE1B-int|LTR|ERVL-MaLR	544828	NR045114	100506555	Hs.535689	NR045114		NECTIN3-AS1	PVRL3-AS1	NECTIN3 antisense RNA 1	ncRNA
./peak/HIBEpic-H3K9me3peak22276	chr6	52641258	52641494	+	58	NA	Intergenic	L1PA2|LINE|L1	-13103	NM000846	2939	Hs.94107	NM000846	ENSG00000244067	GSTA2	GST2|GSTA2-2|GTA2|GTH2	glutathione S-transferase alpha 2	protein-coding
./peak/HIBEpic-H3K9me3peak11956	chr19	41397870	41397988	+	58	NA	non-coding (NR040249exon 1 of 5)	non-coding (NR040249exon 1 of 5)	1198	NR040249	22952	Hs.738699	NR040249	ENSG00000130612	CYP2G1P	CYP2G1|CYP2G2P|CYP2GP1	cytochrome P450 family 2 subfamily G member 1pseudogene	pseudo
./peak/HIBEpic-H3K9me3peak17838	chr21	46982418	46983096	+	58	NA	5' UTR (NM001352511exon 1 of 6)	5' UTR (NM001352511exon 1 of 6)	182	NM001352511	6573	Hs.84190	NM003056	ENSG00000173638	SLC19A1	CHMD|FOLT|IFC-1|IFC1|REFC|RFC|RFC1	solute carrier family 19 member 1	protein-coding
./peak/HIBEpic-H3K9me3peak4726	chr10	127383961	127385024	+	58	NA	intron (NR033848intron 2 of 4)	intron (NR033848intron 2 of 4)	12680	NR033848	283038	Hs.144911	NR033848	ENSG00000228021	LOC283038	-	uncharacterized LOC283038	ncRNA
./peak/HIBEpic-H3K9me3peak519	chr1	16862168	16863848	+	58	NA	promoter-TSS (NR135764)	promoter-TSS (NR135764)	475	NR135765	440570	Hs.308060	NM001013708		LOC440570	-	uncharacterized LOC440570	ncRNA
./peak/HIBEpic-H3K9me3peak23553	chr7	44759587	44759969	+	58	NA	Intergenic	AluSq2|SINE|Alu	-28387	NM001300959	83637	Hs.77978	NM031449	ENSG00000122515	ZMIZ2	NET27|TRAFIP20|ZIMP7|hZIMP7	zinc finger MIZ-type containing 2	protein-coding
./peak/HIBEpic-H3K9me3peak24034	chr7	56636874	56637131	+	58	NA	Intergenic	Intergenic	-31179	NR108099	101928401	Hs.385614	NR108099	ENSG00000233288	LOC101928401	-	uncharacterized LOC101928401	ncRNA
./peak/HIBEpic-H3K9me3peak24660	chr7	100518086	100518216	+	58	NA	Intergenic	L1MCc|LINE|L1	-23537	NM001367919	43	Hs.154495	NM000665	ENSG00000087085	ACHE	ACEE|ARACHE|N-ACHE|YT	acetylcholinesterase (Cartwright blood group)	protein-coding
./peak/HIBEpic-H3K9me3peak4949	chr10	133664352	133664769	+	58	NA	Intergenic	Intergenic	-42025	NR038365	399827	Hs.523353	NM001001677	ENSG00000189275	LINC01164	-	long intergenic non-protein coding RNA 1164	ncRNA
./peak/HIBEpic-H3K9me3peak14493	chr2	133120931	133121557	+	58	NA	Intergenic	L1M3|LINE|L1	11004	NR135203	339742	Hs.98178	NR135203		FAM201B	-	family with sequence similarity 201 member B	ncRNA
./peak/HIBEpic-H3K9me3peak18757	chr3	123137442	123137568	+	58	NA	intron (NM183357intron 1 of 20)	MSTB2|LTR|ERVL-MaLR	-2316	NM001199642	111	Hs.593292	NM183357	ENSG00000173175	ADCY5	AC5|FDFM	adenylate cyclase 5	protein-coding
./peak/HIBEpic-H3K9me3peak417	chr1	12744870	12745008	+	58	NA	Intergenic	MSTB|LTR|ERVL-MaLR	-31174	NM001103170	126767	Hs.464705	NM001103169	ENSG00000188984	AADACL3	-	arylacetamide deacetylase like 3	protein-coding
./peak/HIBEpic-H3K9me3peak16174	chr20	31871326	31871465	+	58	NA	intron (NM033197intron 1 of 15)	L2b|LINE|L2	375	NM033197	92747	Hs.65551	NM033197	ENSG00000125999	BPIFB1	C20orf114|LPLUNC1	BPI fold containing family B member 1	protein-coding
./peak/HIBEpic-H3K9me3peak17304	chr21	11114689	11114811	+	58	NA	Intergenic	Intergenic	-15813	NM001187	574	Hs.545789	NM001187		BAGE	BAGE1|CT2.1	B melanoma antigen	protein-coding
./peak/HIBEpic-H3K9me3peak9745	chr17	15818492	15818614	+	58	NA	Intergenic	MLT1D|LTR|ERVL-MaLR	-29678	NM000676	136	Hs.167046	NM000676	ENSG00000170425	ADORA2B	ADORA2	adenosine A2b receptor	protein-coding
./peak/HIBEpic-H3K9me3peak21962	chr6	29477395	29478105	+	58	NA	Intergenic	Intergenic	-19433	NR037179	100507362	Hs.99161	NR037179	ENSG00000224582	LINC01015	-	long intergenic non-protein coding RNA 1015	ncRNA
./peak/HIBEpic-H3K9me3peak5832	chr12	12749261	12749618	+	58	NA	Intergenic	HERVIP10FH-int|LTR|ERV1	-15371	NM001310	1389	Hs.591156	NM001310	ENSG00000111269	CREBL2	-	cAMP responsive element binding protein like 2	protein-coding
./peak/HIBEpic-H3K9me3peak18050	chr22	40403294	40403568	+	58	NA	intron (NM138435intron 1 of 4)	(TCTCC)n|Simplerepeat|Simplerepeat	12473	NM138435	113828	Hs.26192	NM138435	ENSG00000133477	FAM83F	-	family with sequence similarity 83 member F	protein-coding
./peak/HIBEpic-H3K9me3peak21729	chr6	4297782	4298191	+	58	NA	Intergenic	MER50|LTR|ERV1	-107723	NR125874	102724096	Hs.571140	NR125874		LOC102724096	-	uncharacterized LOC102724096	ncRNA
./peak/HIBEpic-H3K9me3peak8614	chr16	31245975	31246386	+	58	NA	Intergenic	AluJo|SINE|Alu	-17766	NM152901	260434	Hs.58314	NM152901	ENSG00000169900	PYDC1	ASC2|POP1|PYC1|cPOP1	pyrin domain containing 1	protein-coding
./peak/HIBEpic-H3K9me3peak23515	chr7	43885710	43886183	+	58	NA	Intergenic	Intergenic	23170	NM032014	64951	Hs.284286	NM032014	ENSG00000062582	MRPS24	HSPC335|MRP-S24|S24mt|bMRP-47|bMRP47	mitochondrial ribosomal protein S24	protein-coding
./peak/HIBEpic-H3K9me3peak15050	chr2	228186466	228186742	+	58	NA	intron (NR102371intron 1 of 13)	LTR12C|LTR|ERV1	3276	NR102371	654841	Hs.659982	NR102371	ENSG00000236432	LOC654841	-	uncharacterized LOC654841	ncRNA
./peak/HIBEpic-H3K9me3peak20889	chr5	10493688	10494113	+	58	NA	non-coding (NR104606exon 3 of 3)	non-coding (NR104606exon 3 of 3)	8940	NR104606	101929412	Hs.508287	NR104606	ENSG00000249396	LINC02212	-	long intergenic non-protein coding RNA 2212	ncRNA
./peak/HIBEpic-H3K9me3peak6956	chr12	131622875	131623006	+	58	NA	intron (NM198827intron 24 of 24)	intron (NM198827intron 24 of 24)	-26616	NR026670	116437	Hs.675497	NR026670	ENSG00000204603	LINC01257	-	long intergenic non-protein coding RNA 1257	ncRNA
./peak/HIBEpic-H3K9me3peak3819	chr10	71064783	71065052	+	58	NA	intron (NM033500intron 5 of 21)	MLT1J|LTR|ERVL-MaLR	-10693	NM033496	3098	Hs.370365	NM000188	ENSG00000156515	HK1	HK|HK1-ta|HK1-tb|HK1-tc|HKD|HKI|HMSNR|HXK1|RP79|hexokinase	hexokinase 1	protein-coding
./peak/HIBEpic-H3K9me3peak21273	chr5	107910063	107910721	+	58	NA	Intergenic	LTR17|LTR|ERV1	153570	NR046368	100652853	Hs.133009	NR046368	ENSG00000272523	LINC01023	HP07349	long intergenic non-protein coding RNA 1023	ncRNA
./peak/HIBEpic-H3K9me3peak19805	chr4	10141663	10141822	+	58	NA	Intergenic	Intergenic	-23319	NM017491	9948	Hs.128548	NM005112	ENSG00000071127	WDR1	AIP1|HEL-S-52|NORI-1	WD repeat domain 1	protein-coding
./peak/HIBEpic-H3K9me3peak24974	chr7	142448747	142448931	+	58	NA	Intergenic	Intergenic	-8484	NM002769	5644	Hs.382212	NM002769	ENSG00000204983	PRSS1	TRP1|TRY1|TRY4|TRYP1	serine protease 1	protein-coding
./peak/HIBEpic-H3K9me3peak20652	chr5	1720926	1721111	+	58	NA	Intergenic	Intergenic	-12035	NR036240	100422966		NR036240	ENSG00000263746	MIR4277	-	microRNA 4277	ncRNA
./peak/HIBEpic-H3K9me3peak2447	chr1	204609333	204609962	+	58	NA	intron (NM201630intron 1 of 1)	intron (NM201630intron 1 of 1)	45219	NM201630	10446	Hs.26312	NM006338	ENSG00000170382	LRRN2	FIGLER7|GAC1|LRANK1|LRRN5	leucine rich repeat neuronal 2	protein-coding
./peak/HIBEpic-H3K9me3peak20634	chr5	1442558	1443066	+	58	NA	intron (NM001044intron 2 of 14)	intron (NM001044intron 2 of 14)	2743	NM001044	6531	Hs.406	NM001044	ENSG00000142319	SLC6A3	DAT|DAT1|PKDYS|PKDYS1	solute carrier family 6 member 3	protein-coding
./peak/HIBEpic-H3K9me3peak26590	chr9	28189420	28189693	+	58	NA	intron (NM152570intron 5 of 6)	(GGAA)n|Simplerepeat|Simplerepeat	529747	NM152570	158038	Hs.444665	NM152570	ENSG00000174482	LINGO2	LERN3|LRRN6C	leucine rich repeat and Ig domain containing 2	protein-coding
./peak/HIBEpic-H3K9me3peak4841	chr10	132230617	132230809	+	58	NA	Intergenic	Intergenic	296040	NM001321980	10539	Hs.42644	NM006541	ENSG00000108010	GLRX3	GLRX4|GRX3|GRX4|PICOT|TXNL2|TXNL3	glutaredoxin 3	protein-coding
./peak/HIBEpic-H3K9me3peak15834	chr20	16688530	16688672	+	58	NA	Intergenic	Intergenic	-22070	NM198220	6629	Hs.280378	NM003092	ENSG00000125870	SNRPB2	Msl1|U2B''	small nuclear ribonucleoprotein polypeptide B2	protein-coding
./peak/HIBEpic-H3K9me3peak16874	chr20	56665657	56666514	+	58	NA	Intergenic	MLT1A0|LTR|ERVL-MaLR	-59873	NM178456	128602	Hs.43977	NM178456	ENSG00000124237	C20orf85	LLC1|bA196N14.1	chromosome 20 open reading frame 85	protein-coding
./peak/HIBEpic-H3K9me3peak21597	chr5	180413488	180413606	+	58	NA	Intergenic	Intergenic	-2299	NM197975	10917	Hs.225949	NM006707	ENSG00000168903	BTNL3	BTN9.1|BTNLR	butyrophilin like 3	protein-coding
./peak/HIBEpic-H3K9me3peak12216	chr19	49172580	49172706	+	58	NA	intron (NR004401intron 3 of 4)	(CCA)n|Simplerepeat|Simplerepeat	3695	NM145807	126147	Hs.326217	NM145807	ENSG00000142233	NTN5	-	netrin 5	protein-coding
./peak/HIBEpic-H3K9me3peak17659	chr21	43157965	43158170	+	58	NA	Intergenic	Intergenic	8934	NR106872	102465488		NR106872	ENSG00000275166	MIR6814	hsa-mir-6814	microRNA 6814	ncRNA
./peak/HIBEpic-H3K9me3peak14282	chr2	118605189	118605442	+	58	NA	Intergenic	LTR16A|LTR|ERVL	14008	NR158150	107985939		NR158150		LOC107985939	-	uncharacterized LOC107985939	ncRNA
./peak/HIBEpic-H3K9me3peak6727	chr12	120774203	120774935	+	58	NA	Intergenic	THE1B|LTR|ERVL-MaLR	-8987	NM000928	5319	Hs.992	NM000928	ENSG00000170890	PLA2G1B	PLA2|PLA2A|PPLA2	phospholipase A2 group IB	protein-coding
./peak/HIBEpic-H3K9me3peak17396	chr21	31204461	31205006	+	58	NA	intron (NM001320616intron 1 of 16)	MSTA-int|LTR|ERVL-MaLR	84239	NR027021	642976	Hs.473554	NR027021		GRIK1-AS1	C21orf9|GRIK1-AS|GRIK1AS|NCRNA00110	GRIK1 antisense RNA 1	ncRNA
./peak/HIBEpic-H3K9me3peak9345	chr16	86905708	86906923	+	58	NA	Intergenic	Intergenic	150618	NR135182	102724344	Hs.585769	NR135182	ENSG00000261175	LINC02188	-	long intergenic non-protein coding RNA 2188	ncRNA
./peak/HIBEpic-H3K9me3peak26751	chr9	90739420	90739882	+	58	NA	Intergenic	MST-int|LTR|ERVL-MaLR	10249	NM001166137	645961	Hs.632070	NM001166137		SPATA31C2	FAM75C2	SPATA31 subfamily C member 2	protein-coding
./peak/HIBEpic-H3K9me3peak2251	chr1	181206236	181206647	+	58	NA	intron (NR046249intron 1 of 2)	LTR33A|LTR|ERVL	917	NR046249	100287948	Hs.742594	NR046249	ENSG00000179452	LINC01699	GM140	long intergenic non-protein coding RNA 1699	ncRNA
./peak/HIBEpic-H3K9me3peak778	chr1	27616267	27616489	+	58	NA	intron (NM001276252intron 6 of 15)	SVAD|Other|Other	-32258	NM032125	84065	Hs.469171	NM032125	ENSG00000186501	TMEM222	C1orf160	transmembrane protein 222	protein-coding
./peak/HIBEpic-H3K9me3peak11122	chr19	9707062	9707343	+	58	NA	Intergenic	HERVIP10F-int|LTR|ERV1	-12022	NM001308269	7675	Hs.501537	NM001008727	ENSG00000197961	ZNF121	D19S204|ZHC32|ZNF20	zinc finger protein 121	protein-coding
./peak/HIBEpic-H3K9me3peak12422	chr19	52905414	52905593	+	57	NA	intron (NM032423intron 4 of 6)	intron (NM032423intron 4 of 6)	4401	NM032423	84436	Hs.662043	NM032423	ENSG00000167555	ZNF528	-	zinc finger protein 528	protein-coding
./peak/HIBEpic-H3K9me3peak25827	chr8	62037791	62037909	+	57	NA	Intergenic	Intergenic	-157543	NR034003	100130298	Hs.636194	NR034003		LOC100130298	-	hCG1816373-like	ncRNA
./peak/HIBEpic-H3K9me3peak19927	chr4	49514533	49518185	+	57	NA	Intergenic	ACRO1|Satellite|acro	527700	NM001286791	80157	Hs.479703	NM025087	ENSG00000109182	CWH43	CWH43-C|PGAP2IP	cell wall biogenesis 43 C-terminal homolog	protein-coding
./peak/HIBEpic-H3K9me3peak17861	chr21	47272238	47273116	+	57	NA	intron (NR145493intron 2 of 12)	MLT1D|LTR|ERVL-MaLR	2802	NM020528	54039	Hs.474049	NM020528	ENSG00000183570	PCBP3	ALPHA-CP3|PCBP3-OT1|PCBP3OT	poly(rC) binding protein 3	protein-coding
./peak/HIBEpic-H3K9me3peak419	chr1	12763450	12764131	+	57	NA	Intergenic	Intergenic	-12323	NM001103170	126767	Hs.464705	NM001103169	ENSG00000188984	AADACL3	-	arylacetamide deacetylase like 3	protein-coding
./peak/HIBEpic-H3K9me3peak18755	chr3	123088353	123088862	+	57	NA	intron (NM183357intron 1 of 20)	MIR3|SINE|MIR	46582	NM001199642	111	Hs.593292	NM183357	ENSG00000173175	ADCY5	AC5|FDFM	adenylate cyclase 5	protein-coding
./peak/HIBEpic-H3K9me3peak1803	chr1	146574011	146574369	+	57	NA	intron (NR103466intron 4 of 5)	intron (NR103466intron 4 of 5)	11738	NR103466	644861	Hs.451804	NR103466		NBPF13P	-	NBPF member 13pseudogene	pseudo
./peak/HIBEpic-H3K9me3peak27715	chrX	47663792	47663943	+	57	NA	Intergenic	(TCC)n|Simplerepeat|Simplerepeat	-32434	NM007137	347344	Hs.114246	NM007137	ENSG00000197779	ZNF81	HFZ20|MRX45|dJ54B20.6	zinc finger protein 81	protein-coding
./peak/HIBEpic-H3K9me3peak2137	chr1	173072392	173073041	+	57	NA	Intergenic	LTR1|LTR|ERV1	-52613	NM005092	8995	Hs.248197	NM005092	ENSG00000120337	TNFSF18	AITRL|GITRL|TL6|TNLG2A|hGITRL	TNF superfamily member 18	protein-coding
./peak/HIBEpic-H3K9me3peak13870	chr2	87641428	87648577	+	57	NA	Intergenic	(CAGC)n|Simplerepeat|Simplerepeat	-109944	NR024204	112597	Hs.652166	NR024204	ENSG00000222041	CYTOR	C2orf59|LINC00152|NCRNA00152	cytoskeleton regulator RNA	ncRNA
./peak/HIBEpic-H3K9me3peak5311	chr11	58643987	58644540	+	57	NA	Intergenic	L1PA4|LINE|L1	-28608	NM001354699	92292	Hs.38085	NM080661	ENSG00000166840	GLYATL1	GATF-C|GNAT	glycine-N-acyltransferase like 1	protein-coding
./peak/HIBEpic-H3K9me3peak20186	chr4	107497457	107497576	+	57	NA	Intergenic	L1HS|LINE|L1	142735	NR147150	105377355	Hs.253188	NR147150	ENSG00000249613	LINC02173	-	long intergenic non-protein coding RNA 2173	ncRNA
./peak/HIBEpic-H3K9me3peak23499	chr7	43492393	43492533	+	57	NA	intron (NM015052intron 12 of 29)	L2a|LINE|L2	69678	NR038276	100506895	Hs.676047	NR038276	ENSG00000231638	LUARIS	SCAT6|lncRNA32	lncRNA upregulator of antiviral response interferon signaling	ncRNA
./peak/HIBEpic-H3K9me3peak27841	chrX	74538547	74538828	+	57	NA	Intergenic	L1PA4|LINE|L1	44767	NM145052	139596	Hs.91612	NM145052	ENSG00000094841	UPRT	FUR1|UPP	uracil phosphoribosyltransferase homolog	protein-coding
./peak/HIBEpic-H3K9me3peak13207	chr2	10539356	10539597	+	57	NA	intron (NM002149intron 2 of 4)	(CCA)n|Simplerepeat|Simplerepeat	30586	NM001258359	3241	Hs.580427	NM002149	ENSG00000115756	HPCAL1	BDR1|HLP2|VILIP-3	hippocalcin like 1	protein-coding
./peak/HIBEpic-H3K9me3peak12650	chr19	55271873	55272475	+	57	NA	Intergenic	Intergenic	-8806	NM001368251	112267881		NM001368251		LOC112267881	-	killer cell immunoglobulin-like receptor 2DL1-like	protein-coding
./peak/HIBEpic-H3K9me3peak27183	chr9	117518659	117519632	+	57	NA	Intergenic	LTR78B|LTR|ERV1	35665	NM001204344	9966	Hs.23349	NM005118	ENSG00000181634	TNFSF15	TL1|TL1A|TNLG1B|VEGI|VEGI192A	TNF superfamily member 15	protein-coding
./peak/HIBEpic-H3K9me3peak17872	chr21	47380968	47381945	+	57	NA	Intergenic	THE1B-int|LTR|ERVL-MaLR	-11428	NR109931	101928796	Hs.130919	NR109931		LOC101928796	-	uncharacterized LOC101928796	ncRNA
./peak/HIBEpic-H3K9me3peak17786	chr21	46077900	46078232	+	57	NA	exon (NM198697exon 1 of 1)	exon (NM198697exon 1 of 1)	217	NM198697	386683	Hs.528023	NM198697	ENSG00000205439	KRTAP12-3	KRTAP12.3	keratin associated protein 12-3	protein-coding
./peak/HIBEpic-H3K9me3peak28047	chrY	13282971	13283122	+	57	NA	Intergenic	LTR1B|LTR|ERV1	1250343	NR033667	352887	Hs.546221	NR033667	ENSG00000206159	GYG2P1	GYG2P	glycogenin 2 pseudogene 1	pseudo
./peak/HIBEpic-H3K9me3peak7352	chr13	112327865	112328306	+	57	NA	Intergenic	Intergenic	79729	NR135814	105370369		NR135814	ENSG00000215881	LINC02337	-	long intergenic non-protein coding RNA 2337	ncRNA
./peak/HIBEpic-H3K9me3peak22900	chr6	161038213	161038358	+	57	NA	exon (NM005577exon 14 of 39)	exon (NM005577exon 14 of 39)	47006	NM005577	4018	Hs.520120	NM005577	ENSG00000198670	LPA	AK38|APOA|LP	lipoprotein(a)	protein-coding
./peak/HIBEpic-H3K9me3peak13316	chr2	20622797	20622921	+	57	NA	Intergenic	LTR50|LTR|ERVL	-23976	NM004040	388	Hs.502876	NM004040	ENSG00000143878	RHOB	ARH6|ARHB|MST081|MSTP081|RHOH6	ras homolog family member B	protein-coding
./peak/HIBEpic-H3K9me3peak10853	chr19	1768867	1769100	+	57	NA	intron (NM001080488intron 1 of 1)	(TGG)n|Simplerepeat|Simplerepeat	15478	NM001080488	390874		NM001080488	ENSG00000205922	ONECUT3	OC3	one cut homeobox 3	protein-coding
./peak/HIBEpic-H3K9me3peak15437	chr2	241049895	241050908	+	57	NA	Intergenic	Intergenic	25321	NM001163424	150678	Hs.293884	NM138336	ENSG00000172428	COPS9	CSNAP|MYEOV2	COP9 signalosome subunit 9	protein-coding
./peak/HIBEpic-H3K9me3peak21895	chr6	26729810	26730963	+	57	NA	Intergenic	Intergenic	-70406	NM001242798	79692	Hs.126280	NM024639	ENSG00000181315	ZNF322	HCG12|ZNF322A|ZNF388|ZNF489	zinc finger protein 322	protein-coding
./peak/HIBEpic-H3K9me3peak23657	chr7	46500448	46500743	+	57	NA	Intergenic	AluY|SINE|Alu	236125	NR134575	730338	Hs.640207	NR134575	ENSG00000233539	LOC730338	-	uncharacterized LOC730338	ncRNA
./peak/HIBEpic-H3K9me3peak1275	chr1	57495165	57495283	+	57	NA	intron (NM001353986intron 9 of 14)	THE1A-int|LTR|ERVL-MaLR	-63411	NM001278544	732	Hs.391835	NM000066	ENSG00000021852	C8B	C82	complement C8 beta chain	protein-coding
./peak/HIBEpic-H3K9me3peak3115	chr1	234943044	234943610	+	57	NA	Intergenic	Intergenic	-47524	NR148962	100130249	Hs.617350	NR148962	ENSG00000279261	PP2672	-	uncharacterized LOC100130249	ncRNA
./peak/HIBEpic-H3K9me3peak19873	chr4	38394085	38394536	+	57	NA	Intergenic	MSTA-int|LTR|ERVL-MaLR	25775	NR149123	105374410		NR149123	ENSG00000248227	LINC02513	-	long intergenic non-protein coding RNA 2513	ncRNA
./peak/HIBEpic-H3K9me3peak9146	chr16	79533079	79533197	+	57	NA	Intergenic	Intergenic	101496	NM005360	4094	Hs.134859	NM005360	ENSG00000178573	MAF	AYGRP|CCA4|CTRCT21|c-MAF	MAF bZIP transcription factor	protein-coding
./peak/HIBEpic-H3K9me3peak13487	chr2	39791861	39791979	+	57	NA	intron (NR037875intron 5 of 5)	L1MA4A|LINE|L1	-100718	NM001167959	130733	Hs.40808	NM152390	ENSG00000152154	TMEM178A	TMEM178	transmembrane protein 178A	protein-coding
./peak/HIBEpic-H3K9me3peak17633	chr21	42508176	42509931	+	57	NA	Intergenic	MER52A|LTR|ERV1	10938	NR024100	284835	Hs.106234	NR024100	ENSG00000226496	LINC00323	C21orf130|NCRNA00323|PRED42	long intergenic non-protein coding RNA 323	ncRNA
./peak/HIBEpic-H3K9me3peak24045	chr7	56770857	56771926	+	57	NA	Intergenic	LTR38|LTR|ERV1	109038	NR130727	401357	Hs.457696	NR130727		LOC401357	-	uncharacterized LOC401357	ncRNA
./peak/HIBEpic-H3K9me3peak17390	chr21	29243344	29243643	+	57	NA	Intergenic	THE1B-int|LTR|ERVL-MaLR	-142189	NR027246	246705	Hs.505079	NM145180	ENSG00000178457	LINC00314	C21orf94|NCRNA00314	long intergenic non-protein coding RNA 314	ncRNA
./peak/HIBEpic-H3K9me3peak21409	chr5	150251845	150251971	+	57	NA	intron (NM001346557intron 2 of 3)	HERVL-int|LTR|ERVL	25823	NM001145805	345611	Hs.519680	NM001145805	ENSG00000237693	IRGM	IFI1|IRGM1|LRG-47|LRG47	immunity related GTPase M	protein-coding
./peak/HIBEpic-H3K9me3peak7801	chr14	92869260	92869487	+	57	NA	intron (NM153647intron 3 of 17)	MLT1J1|LTR|ERVL-MaLR	79221	NM153646	123041	Hs.385530	NM153646	ENSG00000140090	SLC24A4	AI2A5|NCKX4|SHEP6|SLC24A2	solute carrier family 24 member 4	protein-coding
./peak/HIBEpic-H3K9me3peak22193	chr6	41476407	41476936	+	57	NA	intron (NR120347intron 2 of 2)	MIRb|SINE|MIR	6489	NR120347	103106903	Hs.563396	NR120347	ENSG00000226917	LINC01276	-	long intergenic non-protein coding RNA 1276	ncRNA
./peak/HIBEpic-H3K9me3peak18246	chr22	50083692	50084471	+	57	NA	Intergenic	L1MC3|LINE|L1	-32914	NR110523	348645	Hs.133159	NM198851	ENSG00000188511	C22orf34	-	chromosome 22 open reading frame 34	protein-coding
./peak/HIBEpic-H3K9me3peak21443	chr5	160301178	160301297	+	57	NA	Intergenic	L1PA2|LINE|L1	-22019	NM001366655	23120	Hs.109358	NM025153	ENSG00000118322	ATP10B	ATPVB	ATPase phospholipid transporting 10B (putative)	protein-coding
./peak/HIBEpic-H3K9me3peak19601	chr4	4612130	4612252	+	57	NA	intron (NR037888intron 2 of 5)	intron (NR037888intron 2 of 5)	-53862	NR145783	109623454		NR145783		SNORD162	-	small nucleolar RNAC/D box 162	snoRNA
./peak/HIBEpic-H3K9me3peak10579	chr18	5004783	5004901	+	57	NA	Intergenic	L1PA2|LINE|L1	-76339	NR146900	105371969	Hs.599709	NR146900		LINC01892	-	long intergenic non-protein coding RNA 1892	ncRNA
./peak/HIBEpic-H3K9me3peak25293	chr7	157308961	157309279	+	57	NA	Intergenic	Intergenic	50195	NR110157	101927914	Hs.623826	NR110157	ENSG00000234210	LOC101927914	-	uncharacterized LOC101927914	ncRNA
./peak/HIBEpic-H3K9me3peak7384	chr13	112901096	112901713	+	57	NA	Intergenic	Intergenic	25910	NR120422	101928730	Hs.382313	NR120422		LOC101928730	-	uncharacterized LOC101928730	ncRNA
./peak/HIBEpic-H3K9me3peak25276	chr7	156905524	156905654	+	57	NA	Intergenic	Intergenic	-26031	NM014671	9690	Hs.118351	NM014671	ENSG00000009335	UBE3C	HECTH2	ubiquitin protein ligase E3C	protein-coding
./peak/HIBEpic-H3K9me3peak20524	chr4	190991494	190994301	+	57	NA	Intergenic	CpG	7240	NR121644	100419743		NR121644	ENSG00000281591	DBET	DBE-T|DUX4L30	D4Z4 binding element transcript	ncRNA
./peak/HIBEpic-H3K9me3peak11501	chr19	22051575	22051709	+	57	NA	Intergenic	L1M4c|LINE|L1	-16772	NM001256653	7594	Hs.534365	NM003423	ENSG00000198521	ZNF43	HTF6|KOX27|ZNF39L1	zinc finger protein 43	protein-coding
./peak/HIBEpic-H3K9me3peak22841	chr6	159577765	159577883	+	57	NA	Intergenic	AluSx|SINE|Alu	-12608	NM032532	84624	Hs.520525	NM032532	ENSG00000164694	FNDC1	AGS8|FNDC2|MEL4B3|bA243O10.1|dJ322A24.1	fibronectin type III domain containing 1	protein-coding
./peak/HIBEpic-H3K9me3peak8626	chr16	31359535	31359814	+	57	NA	Intergenic	LTR16A1|LTR|ERVL	-6823	NM001286375	3687	Hs.248472	NM000887	ENSG00000140678	ITGAX	CD11C|SLEB6	integrin subunit alpha X	protein-coding
./peak/HIBEpic-H3K9me3peak10393	chr17	72691584	72692241	+	57	NA	exon (NM001289085exon 7 of 8)	exon (NM001289085exon 7 of 8)	17150	NM001289082	146722	Hs.567706	NM139018	ENSG00000186074	CD300LF	CD300f|CLM-1|CLM1|IREM-1|IREM1|IgSF13|LMIR3|NKIR	CD300 molecule like family member f	protein-coding
./peak/HIBEpic-H3K9me3peak10553	chr17	80381040	80381294	+	57	NA	intron (NM001369488intron 2 of 11)	intron (NM001369488intron 2 of 11)	-4705	NR033265	79701	Hs.187505	NM024648	ENSG00000181396	OGFOD3	C17orf101	2-oxoglutarate and iron dependent oxygenase domain containing 3	protein-coding
./peak/HIBEpic-H3K9me3peak16778	chr20	55651993	55652440	+	57	NA	Intergenic	L2a|LINE|L2	-136536	NR110631	102723590	Hs.667674	NR110631		BMP7-AS1	-	BMP7 antisense RNA 1	ncRNA
./peak/HIBEpic-H3K9me3peak11675	chr19	32384516	32384641	+	57	NA	Intergenic	GA-rich|Lowcomplexity|Lowcomplexity	-132190	NR110675	100996665	Hs.443685	NR110673	ENSG00000267779	LINC01533	CTC-360P9.3	long intergenic non-protein coding RNA 1533	ncRNA
./peak/HIBEpic-H3K9me3peak4479	chr10	120411178	120411426	+	57	NA	Intergenic	L1PA7|LINE|L1	-56142	NM004248	2834	Hs.248119	NM004248	ENSG00000119973	PRLHR	GPR10|GR3|PrRPR	prolactin releasing hormone receptor	protein-coding
./peak/HIBEpic-H3K9me3peak20218	chr4	116936462	116936913	+	57	NA	Intergenic	HERV3-int|LTR|ERV1	-284194	NR031737	100302290		NR031737	ENSG00000284253	MIR1973	hsa-mir-1973|mir-1973	microRNA 1973	ncRNA
./peak/HIBEpic-H3K9me3peak15338	chr2	239868236	239868434	+	57	NA	Intergenic	MER52A|LTR|ERV1	-20370	NR034162	401039	Hs.516791	NM001001698	ENSG00000227744	LINC01940	-	long intergenic non-protein coding RNA 1940	ncRNA
./peak/HIBEpic-H3K9me3peak1676	chr1	119699093	119699995	+	57	NA	intron (NR125975intron 4 of 6)	L1PA4|LINE|L1	-16249	NM201263	10352	Hs.523506	NM015836	ENSG00000116874	WARS2	NEMMLAS|TrpRS|mtTrpRS	tryptophanyl tRNA synthetase 2mitochondrial	protein-coding
./peak/HIBEpic-H3K9me3peak16916	chr20	57113292	57113516	+	57	NA	intron (NR034147intron 5 of 6)	intron (NR034147intron 5 of 6)	-22949	NM001304787	164284	Hs.119286	NM153360	ENSG00000198768	APCDD1L	-	APC down-regulated 1 like	protein-coding
./peak/HIBEpic-H3K9me3peak6792	chr12	125098731	125099200	+	57	NA	Intergenic	MLT1E1A|LTR|ERVL-MaLR	-46807	NM001206654	9612	Hs.137510	NM006312	ENSG00000196498	NCOR2	CTG26|N-CoR2|SMAP270|SMRT|SMRTE|SMRTE-tau|TNRC14|TRAC|TRAC-1|TRAC1	nuclear receptor corepressor 2	protein-coding
./peak/HIBEpic-H3K9me3peak705	chr1	23248641	23250196	+	57	NA	Intergenic	Intergenic	49941	NM001289974	646262		NM001289974	ENSG00000215906	LACTBL1	-	lactamase beta like 1	protein-coding
./peak/HIBEpic-H3K9me3peak5883	chr12	25740263	25740537	+	57	NA	intron (NM001352232intron 1 of 10)	MSTA|LTR|ERVL-MaLR	-34183	NM152590	160492	Hs.44647	NM152590	ENSG00000152936	LMNTD1	IFLTD1|LMNARS1|PAS1C1	lamin tail domain containing 1	protein-coding
./peak/HIBEpic-H3K9me3peak23516	chr7	43890491	43890721	+	57	NA	Intergenic	Intergenic	18510	NM032014	64951	Hs.284286	NM032014	ENSG00000062582	MRPS24	HSPC335|MRP-S24|S24mt|bMRP-47|bMRP47	mitochondrial ribosomal protein S24	protein-coding
./peak/HIBEpic-H3K9me3peak709	chr1	23292860	23293190	+	57	NA	intron (NM001289974intron 2 of 7)	L1M5|LINE|L1	6334	NM001289974	646262		NM001289974	ENSG00000215906	LACTBL1	-	lactamase beta like 1	protein-coding
./peak/HIBEpic-H3K9me3peak7950	chr14	101181847	101182865	+	57	NA	Intergenic	Intergenic	-10846	NM003836	8788	Hs.116631	NM003836	ENSG00000185559	DLK1	DLK|DLK-1|Delta1|FA1|PREF1|Pref-1|ZOG|pG2	delta like non-canonical Notch ligand 1	protein-coding
./peak/HIBEpic-H3K9me3peak22984	chr6	167015624	167016054	+	57	NA	intron (NM001006932intron 2 of 21)	L1ME3E|LINE|L1	24900	NM021135	6196	Hs.655277	NM021135	ENSG00000071242	RPS6KA2	HU-2|MAPKAPK1C|RSK|RSK3|S6K-alpha|S6K-alpha2|p90-RSK3|p90RSK2|pp90RSK3	ribosomal protein S6 kinase A2	protein-coding
./peak/HIBEpic-H3K9me3peak1910	chr1	154021037	154021167	+	57	NA	intron (NM207308intron 25 of 39)	HERVK9-int|LTR|ERVK	55966	NR049883	100847024		NR049883	ENSG00000263987	MIR5698	-	microRNA 5698	ncRNA
./peak/HIBEpic-H3K9me3peak21205	chr5	71086474	71086722	+	57	NA	Intergenic	L1PA7|LINE|L1	71496	NM004291	9607	Hs.1707	NM004291	ENSG00000164326	CARTPT	CART	CART prepropeptide	protein-coding
./peak/HIBEpic-H3K9me3peak12806	chr19	57169049	57169333	+	57	NA	TTS (NM001193628)	TTS (NM001193628)	13934	NM001005850	90485	Hs.458438	NM001005850	ENSG00000127903	ZNF835	BC372953	zinc finger protein 835	protein-coding
./peak/HIBEpic-H3K9me3peak16900	chr20	57053454	57054170	+	57	NA	intron (NR130908intron 1 of 1)	intron (NR130908intron 1 of 1)	36182	NR130908	164284	Hs.119286	NM153360	ENSG00000198768	APCDD1L	-	APC down-regulated 1 like	protein-coding
./peak/HIBEpic-H3K9me3peak16081	chr20	25741518	25741965	+	57	NA	Intergenic	Intergenic	8544	NR135512	105379511	Hs.462323	NR135512		LOC105379511	-	nuclear receptor corepressor 1 pseudogene	pseudo
./peak/HIBEpic-H3K9me3peak21309	chr5	118781361	118781480	+	57	NA	Intergenic	5S|rRNA|rRNA	-6772	NM001292027	3295	Hs.406861	NM000414	ENSG00000133835	HSD17B4	DBP|MFE-2|MPF-2|PRLTS1|SDR8C1	hydroxysteroid 17-beta dehydrogenase 4	protein-coding
./peak/HIBEpic-H3K9me3peak14693	chr2	169240244	169240402	+	57	NA	Intergenic	L1PB1|LINE|L1	-72459	NM203463	253782	Hs.506829	NM203463	ENSG00000172292	CERS6	CERS5|LASS6	ceramide synthase 6	protein-coding
./peak/HIBEpic-H3K9me3peak1445	chr1	94381396	94382262	+	57	NA	Intergenic	L1PA6|LINE|L1	-6675	NM001308253	2730	Hs.315562	NM002061	ENSG00000023909	GCLM	GLCLR	glutamate-cysteine ligase modifier subunit	protein-coding
./peak/HIBEpic-H3K9me3peak2650	chr1	220876466	220876759	+	57	NA	Intergenic	Intergenic	12907	NM024709	79762	Hs.519839	NM024709	ENSG00000162817	C1orf115	-	chromosome 1 open reading frame 115	protein-coding
./peak/HIBEpic-H3K9me3peak12374	chr19	52166904	52167186	+	57	NA	Intergenic	Intergenic	-16913	NM001098612	100049587	Hs.707374	NM001098612	ENSG00000254415	SIGLEC14	-	sialic acid binding Ig like lectin 14	protein-coding
./peak/HIBEpic-H3K9me3peak19132	chr3	147107677	147107801	+	57	NA	intron (NM001168379intron 4 of 4)	intron (NM001168379intron 4 of 4)	2478	NR033119	84107	Hs.415766	NM032153	ENSG00000174963	ZIC4	-	Zic family member 4	protein-coding
./peak/HIBEpic-H3K9me3peak14911	chr2	206663063	206663676	+	57	NA	TTS (NM201266)	TTS (NM201266)	116144	NM003872	8828	Hs.471200	NM003872	ENSG00000118257	NRP2	NP2|NPN2|PRO2714|VEGF165R2	neuropilin 2	protein-coding
./peak/HIBEpic-H3K9me3peak7712	chr14	72240371	72240897	+	57	NA	Intergenic	Intergenic	-158254	NM001204423	9628	Hs.509872	NM004296	ENSG00000182732	RGS6	GAP|HA117|S914	regulator of G protein signaling 6	protein-coding
./peak/HIBEpic-H3K9me3peak14063	chr2	100965693	100966226	+	57	NA	Intergenic	AluSq2|SINE|Alu	-26764	NM198461	164832	Hs.21380	NM198461	ENSG00000170500	LONRF2	RNF192	LON peptidase N-terminal domain and ring finger 2	protein-coding
./peak/HIBEpic-H3K9me3peak8739	chr16	34848540	34849208	+	57	NA	Intergenic	Intergenic	-107333	NR034019	100130700	Hs.97712	NR034018		TP53TG3HP	-	TP53 target 3 family member Hpseudogene	pseudo
./peak/HIBEpic-H3K9me3peak1851	chr1	149327704	149328170	+	57	NA	Intergenic	Intergenic	39702	NR145442	644634		NM001348147		LOC644634	-	uncharacterized LOC644634	ncRNA
./peak/HIBEpic-H3K9me3peak7472	chr14	23264942	23265604	+	57	NA	intron (NR040448intron 2 of 9)	intron (NR040448intron 2 of 9)	19371	NR040448	9056	Hs.513147	NM003982	ENSG00000155465	SLC7A7	LAT3|LPI|MOP-2|Y+LAT1|y+LAT-1	solute carrier family 7 member 7	protein-coding
./peak/HIBEpic-H3K9me3peak13884	chr2	88520486	88521591	+	57	NA	Intergenic	MLT2F|LTR|ERVL	48380	NM018271	55258	Hs.739080	NM018271	ENSG00000144115	THNSL2	SOFAT|THS2|TSH2	threonine synthase like 2	protein-coding
./peak/HIBEpic-H3K9me3peak18015	chr22	33453576	33453844	+	57	NA	promoter-TSS (NM001369910)	promoter-TSS (NM001369910)	-136	NM001369910	8224	Hs.608750	NM003490	ENSG00000185666	SYN3	-	synapsin III	protein-coding
./peak/HIBEpic-H3K9me3peak22221	chr6	44137785	44138762	+	57	NA	intron (NM007058intron 4 of 22)	MLT1F1|LTR|ERVL-MaLR	11716	NM007058	11131	Hs.225953	NM007058	ENSG00000137225	CAPN11	calpain11	calpain 11	protein-coding
./peak/HIBEpic-H3K9me3peak15169	chr2	236069849	236069974	+	57	NA	Intergenic	L2c|LINE|L2	133532	NM001371306
./peak/HIBEpic-H3K9me3peak484	chr1	14902015	14902135	+	57	NA	Intergenic	THE1B|LTR|ERVL-MaLR	-23106	NM001370230	23254	Hs.368823	NM015209	ENSG00000189337	KAZN	KAZ	kazrinperiplakin interacting protein	protein-coding
./peak/HIBEpic-H3K9me3peak68	chr1	2693490	2693793	+	57	NA	intron (NM001242672intron 5 of 7)	intron (NM001242672intron 5 of 7)	23792	NM001242672	100287898	Hs.632363	NM001242672	ENSG00000215912	TTC34	-	tetratricopeptide repeat domain 34	protein-coding
./peak/HIBEpic-H3K9me3peak19308	chr3	186613456	186613575	+	57	NA	Intergenic	Intergenic	-34358	NR046662	100874095	Hs.638968	NR046662	ENSG00000226482	ADIPOQ-AS1	-	ADIPOQ antisense RNA 1	ncRNA
./peak/HIBEpic-H3K9me3peak9837	chr17	19956880	19957119	+	57	NA	intron (NM001243439intron 1 of 14)	MLT1F1|LTR|ERVL-MaLR	-33336	NM152904	92521	Hs.431045	NM152904	ENSG00000128487	SPECC1	CYTSB|HCMOGT-1|HCMOGT1|NSP	sperm antigen with calponin homology and coiled-coil domains 1	protein-coding
./peak/HIBEpic-H3K9me3peak3101	chr1	233934438	233934556	+	57	NA	Intergenic	Intergenic	-105925	NM173508	148641	Hs.158748	NM173508	ENSG00000183780	SLC35F3	-	solute carrier family 35 member F3	protein-coding
./peak/HIBEpic-H3K9me3peak14624	chr2	153131504	153131646	+	57	NA	Intergenic	HERVK9-int|LTR|ERVK	-60113	NM052905	114793	Hs.654630	NM052905	ENSG00000157827	FMNL2	FHOD2	formin like 2	protein-coding
./peak/HIBEpic-H3K9me3peak13431	chr2	31807281	31807415	+	57	NA	Intergenic	Intergenic	-1341	NM000348	6716	Hs.458345	NM000348	ENSG00000277893	SRD5A2	-	steroid 5 alpha-reductase 2	protein-coding
./peak/HIBEpic-H3K9me3peak1480	chr1	101355368	101355494	+	57	NA	intron (NM001439intron 1 of 4)	THE1D-int|LTR|ERVL-MaLR	4967	NM001033025	2135	Hs.357637	NM001439	ENSG00000162694	EXTL2	EXTR2	exostosin like glycosyltransferase 2	protein-coding
./peak/HIBEpic-H3K9me3peak21058	chr5	37679546	37680005	+	57	NA	intron (NM001345999intron 9 of 16)	L1PA3|LINE|L1	155149	NM001278098	2668	Hs.248114	NM000514	ENSG00000168621	GDNF	ATF|ATF1|ATF2|HFB1-GDNF|HSCR3	glial cell derived neurotrophic factor	protein-coding
./peak/HIBEpic-H3K9me3peak6273	chr12	68294670	68295472	+	57	NA	Intergenic	L1PA2|LINE|L1	-27944	NR120456	101927922	Hs.450769	NR120456	ENSG00000255772	LINC01479	HRAT39	long intergenic non-protein coding RNA 1479	ncRNA
./peak/HIBEpic-H3K9me3peak16836	chr20	56437442	56437888	+	57	NA	Intergenic	Intergenic	-141295	NR147083	105376992	Hs.736662	NR147083	ENSG00000275852	LINC01742	-	long intergenic non-protein coding RNA 1742	ncRNA
./peak/HIBEpic-H3K9me3peak8145	chr15	33975771	33976554	+	57	NA	intron (NM001036intron 38 of 103)	L1PA6|LINE|L1	-284536	NM012125	1133	Hs.584747	NM012125	ENSG00000184984	CHRM5	HM5	cholinergic receptor muscarinic 5	protein-coding
./peak/HIBEpic-H3K9me3peak22983	chr6	166871658	166871780	+	57	NA	intron (NM001006932intron 13 of 21)	THE1B|LTR|ERVL-MaLR	7152	NR046793	100874353	Hs.675698	NR046793	ENSG00000232082	RPS6KA2-IT1	-	RPS6KA2 intronic transcript 1	ncRNA
./peak/HIBEpic-H3K9me3peak21713	chr6	3532662	3532968	+	57	NA	Intergenic	Intergenic	-76022	NM015482	63027	Hs.713588	NM015482	ENSG00000137266	SLC22A23	C6orf85	solute carrier family 22 member 23	protein-coding
./peak/HIBEpic-H3K9me3peak16422	chr20	43470655	43470890	+	57	NA	Intergenic	Intergenic	-31585	NM182970	140730	Hs.517065	NM182970	ENSG00000101098	RIMS4	C20orf190|RIM 4|RIM-4|RIM4|RIM4-gamma|RIM4gamma	regulating synaptic membrane exocytosis 4	protein-coding
./peak/HIBEpic-H3K9me3peak13122	chr2	1988726	1989089	+	57	NA	intron (NM001329845intron 5 of 24)	intron (NM001329845intron 5 of 24)	-240620	NM012293	7837	Hs.332197	NM012293	ENSG00000130508	PXDN	ASGD7|COPOA|D2S448|D2S448E|MG50|PRG2|PXN|VPO	peroxidasin	protein-coding
./peak/HIBEpic-H3K9me3peak12893	chr19	57647678	57649002	+	57	NA	intron (NM052882intron 3 of 4)	intron (NM052882intron 3 of 4)	8230	NM052882	114026	Hs.348622	NM052882	ENSG00000141946	ZIM3	ZNF264|ZNF657	zinc finger imprinted 3	protein-coding
./peak/HIBEpic-H3K9me3peak3077	chr1	232419330	232419625	+	57	NA	Intergenic	Intergenic	231877	NM020808	57568	Hs.745009	NM020808	ENSG00000116991	SIPA1L2	SPAL2|SPAR2	signal induced proliferation associated 1 like 2	protein-coding
./peak/HIBEpic-H3K9me3peak1523	chr1	110609342	110610536	+	57	NA	intron (NM006492intron 1 of 3)	intron (NM006492intron 1 of 3)	3355	NM006492	257	Hs.669953	NM006492	ENSG00000156150	ALX3	FND|FND1	ALX homeobox 3	protein-coding
./peak/HIBEpic-H3K9me3peak22907	chr6	161049290	161049431	+	57	NA	exon (NM005577exon 10 of 39)	exon (NM005577exon 10 of 39)	35931	NM005577	4018	Hs.520120	NM005577	ENSG00000198670	LPA	AK38|APOA|LP	lipoprotein(a)	protein-coding
./peak/HIBEpic-H3K9me3peak25571	chr8	21653874	21653997	+	57	NA	Intergenic	Intergenic	-7548	NM001495	2675	Hs.441202	NM001495	ENSG00000168546	GFRA2	GDNFRB|NRTNR-ALPHA|NTNRA|RETL2|TRNR2	GDNF family receptor alpha 2	protein-coding
./peak/HIBEpic-H3K9me3peak4141	chr10	95488406	95488734	+	57	NA	Intergenic	Intergenic	-25854	NM001347714	118924	Hs.586650	NM145246	ENSG00000148690	FRA10AC1	C10orf4|F26C11.1-like|FRA10A	FRA10A associated CGG repeat 1	protein-coding
./peak/HIBEpic-H3K9me3peak18614	chr3	101924256	101924709	+	57	NA	Intergenic	L1M1|LINE|L1	41933	NR135549	101929411	Hs.506540	NR135549		LOC101929411	-	uncharacterized LOC101929411	ncRNA
./peak/HIBEpic-H3K9me3peak22012	chr6	30838497	30838933	+	57	NA	Intergenic	L1MDa|LINE|L1	-11675	NM001297652	780	Hs.631988	NM001954	ENSG00000204580	DDR1	CAK|CD167|DDR|EDDR1|HGK2|MCK10|NEP|NTRK4|PTK3|PTK3A|RTK6|TRKE	discoidin domain receptor tyrosine kinase 1	protein-coding
./peak/HIBEpic-H3K9me3peak26785	chr9	92155949	92156552	+	57	NA	Intergenic	Intergenic	-43362	NM001371194
./peak/HIBEpic-H3K9me3peak22	chr1	833395	834249	+	57	NA	Intergenic	MER9a2|LTR|ERVK	21250	NR122045	100130417	Hs.200644	NM175912	ENSG00000223764	LINC02593	-	long intergenic non-protein coding RNA 2593	ncRNA
./peak/HIBEpic-H3K9me3peak19779	chr4	9273554	9274459	+	57	NA	Intergenic	Intergenic	4661	NM001256863	100287513	Hs.723053	NM001256863	ENSG00000248933	USP17L22	-	ubiquitin specific peptidase 17 like family member 22	protein-coding
./peak/HIBEpic-H3K9me3peak26149	chr8	120704236	120704722	+	57	NA	Intergenic	THE1C-int|LTR|ERVL-MaLR	-18849	NM001330600	5168	Hs.190977	NM006209	ENSG00000136960	ENPP2	ATX|ATX-X|AUTOTAXIN|LysoPLD|NPP2|PD-IALPHA|PDNP2	ectonucleotide pyrophosphatase/phosphodiesterase 2	protein-coding
./peak/HIBEpic-H3K9me3peak3635	chr10	47036386	47037303	+	57	NA	Intergenic	Intergenic	43298	NM014696	9721	Hs.523375	NM014696	ENSG00000204175	GPRIN2	GRIN2|KIAA0514	G protein regulated inducer of neurite outgrowth 2	protein-coding
./peak/HIBEpic-H3K9me3peak8670	chr16	32184372	32184574	+	57	NA	intron (NR109773intron 10 of 13)	intron (NR109773intron 10 of 13)	14961	NR135178	102723753		NR135178		LOC102723753	-	HECT and RLD domain containing E3 ubiquitin protein ligase 2 pseudogene	pseudo
./peak/HIBEpic-H3K9me3peak23481	chr7	43202959	43203387	+	57	NA	TTS (NR135295)	TTS (NR135295)	12679	NR037508	100500829		NR037508	ENSG00000264069	MIR3943	-	microRNA 3943	ncRNA
./peak/HIBEpic-H3K9me3peak5382	chr11	69331344	69331987	+	57	NA	Intergenic	L2b|LINE|L2	31336	NR120544	101928292	Hs.736219	NR120542		LINC01488	BRCAT8	long intergenic non-protein coding RNA 1488	ncRNA
./peak/HIBEpic-H3K9me3peak2166	chr1	175086215	175086343	+	57	NA	exon (NM022093exon 10 of 19)	exon (NM022093exon 10 of 19)	49310	NM022093	63923	Hs.156369	NM022093	ENSG00000120332	TNN	TN-W	tenascin N	protein-coding
./peak/HIBEpic-H3K9me3peak25203	chr7	155632224	155632618	+	57	NA	Intergenic	Intergenic	-27264	NM000193	6469	Hs.164537	NM000193	ENSG00000164690	SHH	HHG1|HLP3|HPE3|MCOPCB5|SMMCI|ShhNC|TPT|TPTPS	sonic hedgehog signaling molecule	protein-coding
./peak/HIBEpic-H3K9me3peak14405	chr2	128447975	128448443	+	57	NA	Intergenic	MSTA-int|LTR|ERVL-MaLR	-8849	NM001161404	55679	Hs.469881	NM017980	ENSG00000072163	LIMS2	LGMD2W|MDRCMTT|PINCH-2|PINCH2	LIM zinc finger domain containing 2	protein-coding
./peak/HIBEpic-H3K9me3peak21362	chr5	135557098	135557249	+	57	NA	intron (NM020389intron 10 of 11)	intron (NM020389intron 10 of 11)	-5170	NR133682	106478968	Hs.637713	NR133682	ENSG00000250947	TRPC7-AS2	CTB-28J9.2	TRPC7 antisense RNA 2	ncRNA
./peak/HIBEpic-H3K9me3peak25380	chr7	158133788	158134109	+	57	NA	intron (NM130842intron 1 of 21)	intron (NM130842intron 1 of 21)	191557	NR030325	693180		NR030325	ENSG00000207637	MIR595	MIRN595|hsa-mir-595	microRNA 595	ncRNA
./peak/HIBEpic-H3K9me3peak25962	chr8	86798566	86798853	+	57	NA	Intergenic	L1PA5|LINE|L1	4888	NR003594	100288527	Hs.535056	NR003594		REXO1L2P	-	REXO1 like 2pseudogene	pseudo
./peak/HIBEpic-H3K9me3peak21893	chr6	26721265	26723349	+	57	NA	Intergenic	Intergenic	-62327	NM001242798	79692	Hs.126280	NM024639	ENSG00000181315	ZNF322	HCG12|ZNF322A|ZNF388|ZNF489	zinc finger protein 322	protein-coding
./peak/HIBEpic-H3K9me3peak8801	chr16	50420132	50420418	+	57	NA	Intergenic	Intergenic	8769	NR146572	105371248		NR146572	ENSG00000261092	LINC02178	-	long intergenic non-protein coding RNA 2178	ncRNA
./peak/HIBEpic-H3K9me3peak24186	chr7	57434964	57435539	+	57	NA	Intergenic	MIR|SINE|MIR	-37480	NR036102	100422939		NR036102	ENSG00000266168	MIR3147	mir-3147	microRNA 3147	ncRNA
./peak/HIBEpic-H3K9me3peak3095	chr1	233668943	233669349	+	57	NA	Intergenic	Intergenic	-80706	NM002245	3775	Hs.208544	NM002245	ENSG00000135750	KCNK1	DPK|HOHO|K2P1|K2p1.1|KCNO1|TWIK-1|TWIK1	potassium two pore domain channel subfamily K member 1	protein-coding
./peak/HIBEpic-H3K9me3peak13370	chr2	27388368	27388562	+	57	NA	Intergenic	LTR10B1|LTR|ERV1	16593	NM175769	150921	Hs.591583	NM175769	ENSG00000163792	TCF23	OUT|TCF-23|bHLHa24	transcription factor 23	protein-coding
./peak/HIBEpic-H3K9me3peak23040	chr6	168586796	168587319	+	57	NA	Intergenic	THE1D-int|LTR|ERVL-MaLR	40140	NR134590	105378137	Hs.549668	NR134590	ENSG00000237987	LOC105378137	-	uncharacterized LOC105378137	ncRNA
./peak/HIBEpic-H3K9me3peak2991	chr1	229969225	229969433	+	57	NA	Intergenic	Intergenic	52236	NR146476	101927504		NR146473	ENSG00000227043	LINC01682	-	long intergenic non-protein coding RNA 1682	ncRNA
./peak/HIBEpic-H3K9me3peak25964	chr8	86810761	86811003	+	57	NA	Intergenic	L1PA5|LINE|L1	4908	NR003594	100288527	Hs.535056	NR003594		REXO1L2P	-	REXO1 like 2pseudogene	pseudo
./peak/HIBEpic-H3K9me3peak20959	chr5	17517701	17519792	+	57	NA	Intergenic	Intergenic	74627	NR134271	102723526		NR134270	ENSG00000249662	LINC02218	-	long intergenic non-protein coding RNA 2218	ncRNA
./peak/HIBEpic-H3K9me3peak19086	chr3	140847794	140849173	+	57	NA	intron (NM080862intron 2 of 2)	intron (NM080862intron 2 of 2)	78294	NM080862	92369	Hs.655112	NM080862	ENSG00000175093	SPSB4	SSB-4|SSB4	splA/ryanodine receptor domain and SOCS box containing 4	protein-coding
./peak/HIBEpic-H3K9me3peak19598	chr4	4367909	4368029	+	57	NA	Intergenic	Intergenic	-20014	NM001040101	27065	Hs.518595	NM014392	ENSG00000168824	NSG1	D4S234|D4S234E|NEEP21|P21	neuronal vesicle trafficking associated 1	protein-coding
./peak/HIBEpic-H3K9me3peak159	chr1	3366615	3366901	+	57	NA	Intergenic	AluJo|SINE|Alu	-4471	NM014448	27237	Hs.87435	NM014448	ENSG00000130762	ARHGEF16	GEF16|NBR	Rho guanine nucleotide exchange factor 16	protein-coding
./peak/HIBEpic-H3K9me3peak25525	chr8	8013014	8013606	+	57	NA	intron (NR147089intron 2 of 3)	L2c|LINE|L2	-66699	NR031689	100302186		NR031689	ENSG00000221305	MIR548I3	MIR548I-3|MIRN548I3|hsa-mir-548i-3|mir-548i-3	microRNA 548i-3	ncRNA
./peak/HIBEpic-H3K9me3peak2522	chr1	208167221	208167353	+	57	NA	Intergenic	Intergenic	-82817	NM001773	947	Hs.374990	NM001773	ENSG00000174059	CD34	-	CD34 molecule	protein-coding
./peak/HIBEpic-H3K9me3peak11980	chr19	41949887	41950017	+	57	NA	exon (NM001130514exon 2 of 2)	exon (NM001130514exon 2 of 2)	891	NM001130514	100170765	Hs.649452	NM001130514	ENSG00000204978	ERICH4	C19orf69	glutamate rich 4	protein-coding
./peak/HIBEpic-H3K9me3peak2106	chr1	169707252	169707690	+	56	NA	Intergenic	Intergenic	-4251	NM000450	6401	Hs.82848	NM000450	ENSG00000007908	SELE	CD62E|ELAM|ELAM1|ESEL|LECAM2	selectin E	protein-coding
./peak/HIBEpic-H3K9me3peak12469	chr19	53313838	53313957	+	56	NA	intron (NR163139intron 2 of 5)	intron (NR163139intron 2 of 5)	10989	NM001369762	7576	Hs.732407	NM006969	ENSG00000198538	ZNF28	KOX24	zinc finger protein 28	protein-coding
./peak/HIBEpic-H3K9me3peak14072	chr2	101264292	101265267	+	56	NA	Intergenic	LTR1D|LTR|ERV1	44578	NR146956	105373507		NR146956		LINC01849	-	long intergenic non-protein coding RNA 1849	ncRNA
./peak/HIBEpic-H3K9me3peak8690	chr16	32822011	32822223	+	56	NA	Intergenic	Intergenic	74346	NR003083	386757	Hs.433146	NM198857	ENSG00000214617	SLC6A10P	CT-2|CT2|SLC6A10|SLC6A10pA	solute carrier family 6 member 10pseudogene	pseudo
./peak/HIBEpic-H3K9me3peak5514	chr11	115677492	115678111	+	56	NA	Intergenic	Intergenic	-46883	NR034148	283143	Hs.130499	NR034148		LINC00900	-	long intergenic non-protein coding RNA 900	ncRNA
./peak/HIBEpic-H3K9me3peak17203	chr20	62074619	62074809	+	56	NA	intron (NM172106intron 4 of 15)	(CCA)n|Simplerepeat|Simplerepeat	29294	NM004518	3785	Hs.161851	NM004518	ENSG00000075043	KCNQ2	BFNC|EBN|EBN1|ENB1|HNSPC|KCNA11|KV7.2	potassium voltage-gated channel subfamily Q member 2	protein-coding
./peak/HIBEpic-H3K9me3peak24120	chr7	57075754	57076675	+	56	NA	Intergenic	(TCTCTG)n|Simplerepeat|Simplerepeat	-52643	NR036246	100422917		NR036246	ENSG00000264426	MIR4283-1	-	microRNA 4283-1	ncRNA
./peak/HIBEpic-H3K9me3peak178	chr1	3837084	3837237	+	56	NA	Intergenic	C-rich|Lowcomplexity|Lowcomplexity	20192	NR024455	100133612	Hs.307652	NR024455	ENSG00000236423	LINC01134	-	long intergenic non-protein coding RNA 1134	ncRNA
./peak/HIBEpic-H3K9me3peak5160	chr11	11197131	11197562	+	56	NA	Intergenic	MLT1D|LTR|ERVL-MaLR	177451	NM001256686	283106	Hs.654675	NM001256686	ENSG00000254598	CSNK2A3	CSNK2A1P	casein kinase 2 alpha 3	protein-coding
./peak/HIBEpic-H3K9me3peak9923	chr17	28692549	28693021	+	56	NA	Intergenic	Intergenic	-13160	NM001304	1362	Hs.446079	NM001304	ENSG00000108582	CPD	GP180	carboxypeptidase D	protein-coding
./peak/HIBEpic-H3K9me3peak13383	chr2	28712447	28712571	+	56	NA	Intergenic	Intergenic	-6418	NM153021	151056	Hs.444933	NM153021	ENSG00000163803	PLB1	PLB|PLB/LIP	phospholipase B1	protein-coding
./peak/HIBEpic-H3K9me3peak15844	chr20	17719822	17720357	+	56	NA	Intergenic	MLT1H|LTR|ERVL-MaLR	39496	NM178477	140836	Hs.115366	NM178477	ENSG00000125888	BANF2	BAF-L|BAF2|BAFL|C20orf179	barrier to autointegration factor 2	protein-coding
./peak/HIBEpic-H3K9me3peak2858	chr1	228166905	228167212	+	56	NA	Intergenic	L1M2|LINE|L1	12346	NR153418	107985355	Hs.660700	NR153418		LOC107985355	-	uncharacterized LOC107985355	ncRNA
./peak/HIBEpic-H3K9me3peak24064	chr7	56872967	56874231	+	56	NA	Intergenic	Intergenic	6830	NR130727	401357	Hs.457696	NR130727		LOC401357	-	uncharacterized LOC401357	ncRNA
./peak/HIBEpic-H3K9me3peak2147	chr1	173581272	173581902	+	56	NA	intron (NM198493intron 5 of 5)	L1MB7|LINE|L1	-9376	NM178527	284525	Hs.494981	NM178527	ENSG00000162753	SLC9C2	SLC9A11	solute carrier family 9 member C2 (putative)	protein-coding
./peak/HIBEpic-H3K9me3peak15459	chr2	241258784	241258921	+	56	NA	Intergenic	MER96|DNA|hAT	-116228	NM002081	2817	Hs.328232	NM002081	ENSG00000063660	GPC1	glypican	glypican 1	protein-coding
./peak/HIBEpic-H3K9me3peak24838	chr7	130541048	130541362	+	56	NA	Intergenic	Intergenic	20364	NR029503	407021		NR029503	ENSG00000284032	MIR29A	MIRN29|MIRN29A|hsa-mir-29|hsa-mir-29a|miRNA29A|mir-29a	microRNA 29a	ncRNA
./peak/HIBEpic-H3K9me3peak5577	chr11	125424173	125424702	+	56	NA	Intergenic	HUERS-P3b-int|LTR|ERV1	-14936	NM004879	9538	Hs.643514	NM004879	ENSG00000149547	EI24	EPG4|PIG8|TP53I8	EI24 autophagy associated transmembrane protein	protein-coding
./peak/HIBEpic-H3K9me3peak17251	chr21	9829852	9830566	+	56	NA	Intergenic	Intergenic	3759	NR162105	113218501		NR162105		MIR10396A	-	microRNA 10396a	ncRNA
./peak/HIBEpic-H3K9me3peak1974	chr1	157941088	157941655	+	56	NA	Intergenic	MSTB-int|LTR|ERVL-MaLR	-21692	NM001286349	55243	Hs.272234	NM018240	ENSG00000183853	KIRREL1	KIRREL|NEPH1	kirre like nephrin family adhesion molecule 1	protein-coding
./peak/HIBEpic-H3K9me3peak25947	chr8	86745530	86749988	+	56	NA	promoter-TSS (NR003594).4	promoter-TSS (NR003594).4	-768	NR003594	100288527	Hs.535056	NR003594		REXO1L2P	-	REXO1 like 2pseudogene	pseudo
./peak/HIBEpic-H3K9me3peak11364	chr19	16923867	16924926	+	56	NA	intron (NM001290355intron 20 of 20)	AluSx1|SINE|Alu	-15813	NM001297595	23309	Hs.13999	NM015260	ENSG00000127511	SIN3B	-	SIN3 transcription regulator family member B	protein-coding
./peak/HIBEpic-H3K9me3peak19446	chr3	195872031	195872264	+	56	NA	intron (NR034088intron 2 of 2)	intron (NR034088intron 2 of 2)	2640	NR034088	401109	Hs.280133	NM001001699	ENSG00000224652	LINC00885	-	long intergenic non-protein coding RNA 885	ncRNA
./peak/HIBEpic-H3K9me3peak4666	chr10	125943458	125944987	+	56	NA	Intergenic	Intergenic	-91108	NM001270765	51363	Hs.287537	NM014863	ENSG00000182022	CHST15	BRAG|GALNAC4S-6ST	carbohydrate sulfotransferase 15	protein-coding
./peak/HIBEpic-H3K9me3peak6639	chr12	114884602	114884925	+	56	NA	Intergenic	AluJr|SINE|Alu	-38516	NM000192	6910	Hs.381715	NM000192	ENSG00000089225	TBX5	HOS	T-box transcription factor 5	protein-coding
./peak/HIBEpic-H3K9me3peak3818	chr10	70627798	70628319	+	56	NA	intron (NM001130160intron 1 of 2)	MER9a3|LTR|ERVK	-33013	NM024045	79009	Hs.522984	NM024045	ENSG00000107625	DDX50	GU2|GUB|RH-II/GuB|mcdrh	DExD-box helicase 50	protein-coding
./peak/HIBEpic-H3K9me3peak21858	chr6	20596343	20596478	+	56	NA	intron (NM017774intron 4 of 15)	L1PA7|LINE|L1	61722	NM017774	54901	Hs.657604	NM017774	ENSG00000145996	CDKAL1	-	CDK5 regulatory subunit associated protein 1 like 1	protein-coding
./peak/HIBEpic-H3K9me3peak3627	chr10	46976969	46977237	+	56	NA	Intergenic	LTR78|LTR|ERV1	-5703	NM001370183	102724488	Hs.696346	NM001370182	ENSG00000277758	LOC102724488	-	synaptotagmin-15	protein-coding
./peak/HIBEpic-H3K9me3peak18833	chr3	126827567	126829193	+	56	NA	Intergenic	MLT1K|LTR|ERVL-MaLR	-83594	NM001007534	285311	Hs.591284	NM001007534	ENSG00000214324	C3orf56	-	chromosome 3 open reading frame 56	protein-coding
./peak/HIBEpic-H3K9me3peak4271	chr10	102991347	102991668	+	56	NA	intron (NR029380intron 1 of 2)	intron (NR029380intron 1 of 2)	2156	NR029380	399806	Hs.386143	NR029380		LBX1-AS1	MUSE	LBX1 antisense RNA 1	ncRNA
./peak/HIBEpic-H3K9me3peak20967	chr5	17586950	17588205	+	56	NA	Intergenic	Intergenic	68170	NM001355258	391769		NM001355258	ENSG00000269466	H3.Y	-	histone cluster 2H3c pseudogene	protein-coding
./peak/HIBEpic-H3K9me3peak18004	chr22	29572628	29573099	+	56	NA	Intergenic	L1M4b|LINE|L1	-29022	NM133455	129080	Hs.289106	NM133455	ENSG00000186998	EMID1	EMI5|EMU1	EMI domain containing 1	protein-coding
./peak/HIBEpic-H3K9me3peak11995	chr19	42082590	42082740	+	56	NA	exon (NM033543exon 1 of 7)	exon (NM033543exon 1 of 7)	147	NM033543	90273	Hs.655885	NM033543	ENSG00000007129	CEACAM21	CEACAM3|R291241	carcinoembryonic antigen related cell adhesion molecule 21	protein-coding
./peak/HIBEpic-H3K9me3peak3074	chr1	232272016	232272656	+	56	NA	Intergenic	MER74A|LTR|ERVL	210756	NR126441	104472714		NR126441	ENSG00000226758	DISC1-IT1	-	DISC1 intronic transcript 1	ncRNA
./peak/HIBEpic-H3K9me3peak5397	chr11	71031914	71032537	+	56	NA	Intergenic	Intergenic	-96383	NM012309	22941	Hs.268726	NM012309	ENSG00000162105	SHANK2	AUTS17|CORTBP1|CTTNBP1|ProSAP1|SHANK|SPANK-3	SH3 and multiple ankyrin repeat domains 2	protein-coding
./peak/HIBEpic-H3K9me3peak13553	chr2	45489154	45490529	+	56	NA	Intergenic	CT-rich|Lowcomplexity|Lowcomplexity	-7761	NR033831	400952	Hs.468368	NR033831	ENSG00000205054	LINC01121	UNQ6975	long intergenic non-protein coding RNA 1121	ncRNA
./peak/HIBEpic-H3K9me3peak3117	chr1	234968995	234969633	+	56	NA	Intergenic	Intergenic	-73511	NR148962	100130249	Hs.617350	NR148962	ENSG00000279261	PP2672	-	uncharacterized LOC100130249	ncRNA
./peak/HIBEpic-H3K9me3peak18226	chr22	49747297	49747415	+	56	NA	Intergenic	AluSx|SINE|Alu	189758	NR037440	100500882		NR037440	ENSG00000264139	MIR3667	-	microRNA 3667	ncRNA
./peak/HIBEpic-H3K9me3peak19759	chr4	9218252	9220464	+	56	NA	TTS (NM001256854)	TTS (NM001256854)	2227	NM001256859	100287364	Hs.741138	NM001256859	ENSG00000250844	USP17L18	-	ubiquitin specific peptidase 17 like family member 18	protein-coding
./peak/HIBEpic-H3K9me3peak14434	chr2	129536554	129536995	+	56	NA	Intergenic	MLT1J|LTR|ERVL-MaLR	-85400	NR110278	101927881	Hs.570247	NR110278		LOC101927881	-	uncharacterized LOC101927881	ncRNA
./peak/HIBEpic-H3K9me3peak24515	chr7	84879793	84879935	+	56	NA	Intergenic	L1PA2|LINE|L1	-128617	NM152754	223117	Hs.201340	NM152754	ENSG00000153993	SEMA3D	Sema-Z2|coll-2	semaphorin 3D	protein-coding
./peak/HIBEpic-H3K9me3peak11335	chr19	15886881	15887210	+	56	NA	intron (NR033864intron 1 of 9)	intron (NR033864intron 1 of 9)	3753	NR033864	388514	Hs.438274	NR033864		CYP4F24P	-	cytochrome P450 family 4 subfamily F member 24pseudogene	pseudo
./peak/HIBEpic-H3K9me3peak24069	chr7	56892554	56892802	+	56	NA	Intergenic	Intergenic	-12249	NR130727	401357	Hs.457696	NR130727		LOC401357	-	uncharacterized LOC401357	ncRNA
./peak/HIBEpic-H3K9me3peak26641	chr9	42728652	42729524	+	56	NA	Intergenic	THE1B|LTR|ERVL-MaLR	11022	NM199244	349334	Hs.712520	NM199244	ENSG00000184659	FOXD4L4	FOXD4L2|FOXD4b|bA460E7.2	forkhead box D4 like 4	protein-coding
./peak/HIBEpic-H3K9me3peak13385	chr2	28763179	28763718	+	56	NA	intron (NM153021intron 12 of 57)	intron (NM153021intron 12 of 57)	-25776	NR138141	151056	Hs.444933	NM153021	ENSG00000163803	PLB1	PLB|PLB/LIP	phospholipase B1	protein-coding
./peak/HIBEpic-H3K9me3peak11696	chr19	33718274	33718409	+	56	NA	Intergenic	Intergenic	-1585	NM019849	56301	Hs.58679	NM019849	ENSG00000130876	SLC7A10	ASC1|HASC-1|asc-1	solute carrier family 7 member 10	protein-coding
./peak/HIBEpic-H3K9me3peak17831	chr21	46671012	46671714	+	56	NA	intron (NR135279intron 2 of 2)	intron (NR135279intron 2 of 2)	17108	NR135279	114042	Hs.375832	NR135279	ENSG00000182586	LINC00334	C21orf89|NCRNA00334	long intergenic non-protein coding RNA 334	ncRNA
./peak/HIBEpic-H3K9me3peak9057	chr16	69991845	69992143	+	56	NA	intron (NM001370523intron 3 of 11)	MLT1H|LTR|ERVL-MaLR	6911	NM001370523	348174	Hs.592064	NM182619	ENSG00000157322	CLEC18A	MRCL|MRCL1|MRLP2	C-type lectin domain family 18 member A	protein-coding
./peak/HIBEpic-H3K9me3peak23803	chr7	50867302	50867908	+	56	NA	Intergenic	Intergenic	-6455	NM001001555	2887	Hs.164060	NM005311	ENSG00000106070	GRB10	GRB-IR|Grb-10|IRBP|MEG1|RSS	growth factor receptor bound protein 10	protein-coding
./peak/HIBEpic-H3K9me3peak868	chr1	32079127	32079426	+	56	NA	Intergenic	Intergenic	-4025	NM001525	3061	Hs.388226	NM001525	ENSG00000121764	HCRTR1	OX1R	hypocretin receptor 1	protein-coding
./peak/HIBEpic-H3K9me3peak16739	chr20	55402498	55403528	+	56	NA	Intergenic	MER20|DNA|hAT-Charlie	198651	NM003222	7022	Hs.473152	NM003222	ENSG00000087510	TFAP2C	AP2-GAMMA|ERF1|TFAP2G|hAP-2g	transcription factor AP-2 gamma	protein-coding
./peak/HIBEpic-H3K9me3peak15553	chr2	243010957	243011427	+	56	NA	intron (NR146651intron 1 of 3)	intron (NR146651intron 1 of 3)	15097	NR146651	105373979		NR146651	ENSG00000232002	LINC01880	-	long intergenic non-protein coding RNA 1880	ncRNA
./peak/HIBEpic-H3K9me3peak17675	chr21	43632330	43632661	+	56	NA	intron (NM207628intron 3 of 16)	MLT1A0-int|LTR|ERVL-MaLR	-3692	NM207629	9619	Hs.124649	NM004915	ENSG00000160179	ABCG1	ABC8|WHITE1	ATP binding cassette subfamily G member 1	protein-coding
./peak/HIBEpic-H3K9me3peak5368	chr11	68731416	68732030	+	56	NA	Intergenic	Intergenic	16732	NM198923	116512	Hs.527802	NM198923	ENSG00000172938	MRGPRD	MRGD|TGR7	MAS related GPR family member D	protein-coding
./peak/HIBEpic-H3K9me3peak10572	chr18	904814	905063	+	56	NA	promoter-TSS (NM001117)	promoter-TSS (NM001117)	66	NM001099733	116	Hs.531719	NM001117	ENSG00000141433	ADCYAP1	PACAP	adenylate cyclase activating polypeptide 1	protein-coding
./peak/HIBEpic-H3K9me3peak12192	chr19	47151090	47151311	+	56	NA	3' UTR (NM145056exon 4 of 4)	3' UTR (NM145056exon 4 of 4)	6775	NM001301046	147906	Hs.515490	NM145056	ENSG00000197380	DACT3	DAPPER3|RRR1	dishevelled binding antagonist of beta catenin 3	protein-coding
./peak/HIBEpic-H3K9me3peak17243	chr21	9708135	9708268	+	56	NA	Intergenic	Intergenic	-117631	NR128711	103504731		NR128711	ENSG00000264462	MIR3648-2	hsa-mir-3648-2	microRNA 3648-2	ncRNA
./peak/HIBEpic-H3K9me3peak7025	chr12	132072859	132073219	+	56	NA	Intergenic	(GAATG)n|Simplerepeat|Simplerepeat	59627	NR146868	105370085	Hs.739274	NR146868		LINC02414	-	long intergenic non-protein coding RNA 2414	ncRNA
./peak/HIBEpic-H3K9me3peak22595	chr6	112953612	112953865	+	56	NA	Intergenic	L1PA3|LINE|L1	285206	NM001013734	442247	Hs.448264	NM001013734	ENSG00000251258	RFPL4B	RNF211	ret finger protein like 4B	protein-coding
./peak/HIBEpic-H3K9me3peak27740	chrX	51848886	51849135	+	56	NA	Intergenic	L1PA4|LINE|L1	-36642	NM177535	81557	Hs.522650	NM030801	ENSG00000187243	MAGED4B	-	MAGE family member D4B	protein-coding
./peak/HIBEpic-H3K9me3peak11799	chr19	36066566	36066814	+	56	NA	Intergenic	Intergenic	-12130	NM000704	495	Hs.36992	NM000704	ENSG00000105675	ATP4A	ATP6A	ATPase H+/K+ transporting subunit alpha	protein-coding
./peak/HIBEpic-H3K9me3peak618	chr1	19332503	19332626	+	56	NA	Intergenic	L2c|LINE|L2	-49394	NM001136265	126917	Hs.466625	NM001136265	ENSG00000169991	IFFO2	-	intermediate filament family orphan 2	protein-coding
./peak/HIBEpic-H3K9me3peak12875	chr19	57572336	57573120	+	56	NA	Intergenic	Intergenic	-58781	NM020903	57663	Hs.515632	NM020903	ENSG00000131864	USP29	HOM-TES-84/86	ubiquitin specific peptidase 29	protein-coding
./peak/HIBEpic-H3K9me3peak4299	chr10	105500557	105500678	+	56	NA	intron (NM014631intron 3 of 13)	L2a|LINE|L2	-5920	NR038940	100505839	Hs.655149	NR038940	ENSG00000280693	SH3PXD2A-AS1	-	SH3PXD2A antisense RNA 1	ncRNA
./peak/HIBEpic-H3K9me3peak15187	chr2	236307673	236307791	+	56	NA	Intergenic	MSTA|LTR|ERVL-MaLR	-94955	NM001244888	116987	Hs.435039	NM014914	ENSG00000157985	AGAP1	AGAP-1|CENTG2|GGAP1|cnt-g2	ArfGAP with GTPase domainankyrin repeat and PH domain 1	protein-coding
./peak/HIBEpic-H3K9me3peak6265	chr12	66915762	66916261	+	56	NA	intron (NM021150intron 5 of 23)	L1PA4|LINE|L1	156845	NM021150	23426	Hs.505946	NM021150	ENSG00000155974	GRIP1	FRASRS3|GRIP	glutamate receptor interacting protein 1	protein-coding
./peak/HIBEpic-H3K9me3peak17476	chr21	34761947	34762278	+	56	NA	Intergenic	Intergenic	-13090	NM005534	3460	Hs.634632	NM005534	ENSG00000159128	IFNGR2	AF-1|IFGR2|IFNGT1|IMD28	interferon gamma receptor 2	protein-coding
./peak/HIBEpic-H3K9me3peak6493	chr12	108520192	108520323	+	56	NA	Intergenic	Intergenic	-2808	NM014653	9671	Hs.143591	NM014653	ENSG00000075035	WSCD2	-	WSC domain containing 2	protein-coding
./peak/HIBEpic-H3K9me3peak25943	chr8	86726569	86728488	+	56	NA	non-coding (NR003594exon 1 of 1).3	non-coding (NR003594exon 1 of 1).3	455	NR003594	100288527	Hs.535056	NR003594		REXO1L2P	-	REXO1 like 2pseudogene	pseudo
./peak/HIBEpic-H3K9me3peak23973	chr7	56243289	56243410	+	56	NA	Intergenic	Intergenic	-59239	NM001145712	389493	Hs.177948	NM001145712	ENSG00000185290	NUPR2	NUPR1L	nuclear protein 2transcriptional regulator	protein-coding
./peak/HIBEpic-H3K9me3peak12373	chr19	52158110	52158234	+	56	NA	Intergenic	Intergenic	-8040	NM001098612	100049587	Hs.707374	NM001098612	ENSG00000254415	SIGLEC14	-	sialic acid binding Ig like lectin 14	protein-coding
./peak/HIBEpic-H3K9me3peak23811	chr7	50909236	50910074	+	56	NA	Intergenic	Intergenic	-48505	NM001001555	2887	Hs.164060	NM005311	ENSG00000106070	GRB10	GRB-IR|Grb-10|IRBP|MEG1|RSS	growth factor receptor bound protein 10	protein-coding
./peak/HIBEpic-H3K9me3peak16340	chr20	40996620	40997116	+	56	NA	intron (NM133170intron 9 of 31)	intron (NM133170intron 9 of 31)	-317255	NR110004	101927159	Hs.570383	NR110004	ENSG00000229042	LOC101927159	-	uncharacterized LOC101927159	ncRNA
./peak/HIBEpic-H3K9me3peak23084	chr6	169776592	169776826	+	56	NA	Intergenic	Intergenic	-122500	NM003247	7058	Hs.371147	NM003247	ENSG00000186340	THBS2	TSP2	thrombospondin 2	protein-coding
./peak/HIBEpic-H3K9me3peak18633	chr3	104349828	104350247	+	56	NA	Intergenic	MSTA-int|LTR|ERVL-MaLR	-735520	NM001243283	214	Hs.591293	NM001627	ENSG00000170017	ALCAM	CD166|MEMD	activated leukocyte cell adhesion molecule	protein-coding
./peak/HIBEpic-H3K9me3peak5667	chr12	2681555	2682025	+	56	NA	intron (NM001167623intron 13 of 46)	(TCC)n|Simplerepeat|Simplerepeat	99596	NR046579	100874235	Hs.667644	NR046579	ENSG00000256271	CACNA1C-AS2	-	CACNA1C antisense RNA 2	ncRNA
./peak/HIBEpic-H3K9me3peak21636	chr6	575468	575597	+	56	NA	intron (NR073064intron 14 of 29)	MSTB|LTR|ERVL-MaLR	81432	NM148959	135458	Hs.669039	NM148959	ENSG00000188996	HUS1B	-	HUS1 checkpoint clamp component B	protein-coding
./peak/HIBEpic-H3K9me3peak16668	chr20	50193548	50194814	+	56	NA	Intergenic	MLT1K|LTR|ERVL-MaLR	-14803	NM001258294	4773	Hs.744148	NM012340	ENSG00000101096	NFATC2	NFAT1|NFATP	nuclear factor of activated T cells 2	protein-coding
./peak/HIBEpic-H3K9me3peak11863	chr19	37765269	37794461	+	56	NA	Intergenic	SST1|Satellite|centr	-19953	NR029390	284412	Hs.635932	NR029390		LOC284412	-	uncharacterized LOC284412	ncRNA
./peak/HIBEpic-H3K9me3peak6696	chr12	118924151	118924393	+	56	NA	Intergenic	HERVFH19-int|LTR|ERV1	109912	NM022491	64426	Hs.416630	NM022491	ENSG00000111707	SUDS3	SAP45|SDS3	SDS3 homologSIN3A corepressor complex component	protein-coding
./peak/HIBEpic-H3K9me3peak6910	chr12	130669697	130670006	+	56	NA	Intergenic	Intergenic	22847	NM007197	11211	Hs.31664	NM007197	ENSG00000111432	FZD10	CD350|FZ-10|Fz10|FzE7|hFz10	frizzled class receptor 10	protein-coding
./peak/HIBEpic-H3K9me3peak27107	chr9	111968683	111969855	+	56	NA	intron (NM019114intron 18 of 25)	LTR50|LTR|ERVL	-39698	NM014334	23732	Hs.347537	NM014334	ENSG00000260230	FRRS1L	C9orf4|CG-6|CG6|EIEE37	ferric chelate reductase 1 like	protein-coding
./peak/HIBEpic-H3K9me3peak24561	chr7	92528217	92528355	+	56	NA	intron (NR110087intron 2 of 2)	L1PA7|LINE|L1	-62345	NM001145306	1021	Hs.119882	NM001259	ENSG00000105810	CDK6	MCPH12|PLSTIRE	cyclin dependent kinase 6	protein-coding
./peak/HIBEpic-H3K9me3peak19443	chr3	195736314	195736600	+	56	NA	Intergenic	L1MEf|LINE|L1	-19307	NR003264	255812	Hs.566872	NR003264	ENSG00000185485	SDHAP1	SDHAL1|SDHALP1	succinate dehydrogenase complex flavoprotein subunit A pseudogene 1	pseudo
./peak/HIBEpic-H3K9me3peak12685	chr19	55441381	55442279	+	56	NA	intron (NM139176intron 9 of 10)	AluJb|SINE|Alu	17043	NM139176	199713	Hs.351118	NM139176	ENSG00000167634	NLRP7	CLR19.4|HYDM|NALP7|NOD12|PAN7|PYPAF3	NLR family pyrin domain containing 7	protein-coding
./peak/HIBEpic-H3K9me3peak15	chr1	546749	547837	+	56	NA	Intergenic	Intergenic	17096	NR125957	101928626	Hs.637667	NR125957	ENSG00000230021	LOC101928626	-	uncharacterized LOC101928626	ncRNA
./peak/HIBEpic-H3K9me3peak20223	chr4	119082404	119082531	+	56	NA	intron (NR146514intron 6 of 13)	L1P1|LINE|L1	-117450	NR034010	100093630	Hs.535762	NR003584	ENSG00000269893	SNHG8	LINC00060|NCRNA00060	small nucleolar RNA host gene 8	ncRNA
./peak/HIBEpic-H3K9me3peak642	chr1	20324355	20324833	+	56	NA	Intergenic	HERVK9-int|LTR|ERVK	-17667	NM000300	5320	Hs.466804	NM000300	ENSG00000188257	PLA2G2A	MOM1|PLA2|PLA2B|PLA2L|PLA2S|PLAS1|sPLA2	phospholipase A2 group IIA	protein-coding
./peak/HIBEpic-H3K9me3peak25491	chr8	6841326	6841444	+	56	NA	Intergenic	Intergenic	-3771	NM001042500	728358	Hs.380781	NM001042500	ENSG00000240247	DEFA1B	HNP-1|HP-1|HP1	defensin alpha 1B	protein-coding
./peak/HIBEpic-H3K9me3peak4951	chr10	133800468	133800586	+	56	NA	Intergenic	AluSp|SINE|Alu	-5010	NM004052	664	Hs.144873	NM004052	ENSG00000176171	BNIP3	NIP3	BCL2 interacting protein 3	protein-coding
./peak/HIBEpic-H3K9me3peak22722	chr6	142855886	142856100	+	56	NA	intron (NR027311intron 2 of 2)	THE1D-int|LTR|ERVL-MaLR	102980	NR027311	153910	Hs.350819	NR027311	ENSG00000236366	LOC153910	-	uncharacterized LOC153910	ncRNA
./peak/HIBEpic-H3K9me3peak2934	chr1	229169489	229170007	+	56	NA	Intergenic	MIRb|SINE|MIR	140800	NR039659	100616234		NR039659	ENSG00000283468	MIR4454	-	microRNA 4454	ncRNA
./peak/HIBEpic-H3K9me3peak20617	chr5	1330911	1331284	+	56	NA	intron (NM030782intron 8 of 16)	intron (NM030782intron 8 of 16)	14117	NM030782	81037	Hs.444673	NM030782	ENSG00000049656	CLPTM1L	CRR9	CLPTM1 like	protein-coding
./peak/HIBEpic-H3K9me3peak1620	chr1	115374855	115375447	+	56	NA	Intergenic	MER61-int|LTR|ERV1	-22273	NM001282542	6847	Hs.112743	NM003176	ENSG00000198765	SYCP1	CT8|HOM-TES-14|SCP-1|SCP1	synaptonemal complex protein 1	protein-coding
./peak/HIBEpic-H3K9me3peak18760	chr3	123152085	123153354	+	56	NA	intron (NM183357intron 1 of 20)	intron (NM183357intron 1 of 20)	14673	NM183357	111	Hs.593292	NM183357	ENSG00000173175	ADCY5	AC5|FDFM	adenylate cyclase 5	protein-coding
./peak/HIBEpic-H3K9me3peak23696	chr7	47716567	47716685	+	56	NA	Intergenic	MSTB2|LTR|ERVL-MaLR	21784	NM001123065	401335	Hs.520816	NM001123065		C7orf65	-	chromosome 7 open reading frame 65	protein-coding
./peak/HIBEpic-H3K9me3peak4183	chr10	98766172	98766467	+	56	NA	exon (NM003061exon 32 of 37)	exon (NM003061exon 32 of 37)	-96194	NR038330	100505540	Hs.568878	NR038330	ENSG00000234855	SLIT1-AS1	-	SLIT1 antisense RNA 1	ncRNA
./peak/HIBEpic-H3K9me3peak7991	chr14	103705871	103705995	+	56	NA	Intergenic	MER5A|DNA|hAT-Charlie	-50568	NR033938	100131366	Hs.147881	NR033938	ENSG00000251533	LINC00605	-	long intergenic non-protein coding RNA 605	ncRNA
./peak/HIBEpic-H3K9me3peak25265	chr7	156851335	156851837	+	56	NA	Intergenic	Intergenic	48035	NR038835	645249	Hs.224879	NR038835	ENSG00000243479	MNX1-AS1	CCAT5	MNX1 antisense RNA 1 (head to head)	ncRNA
./peak/HIBEpic-H3K9me3peak7588	chr14	55289827	55290185	+	56	NA	Intergenic	L1M3d|LINE|L1	54905	NR036194	100422984		NR036194	ENSG00000265432	MIR4308	-	microRNA 4308	ncRNA
./peak/HIBEpic-H3K9me3peak24520	chr7	86868132	86868250	+	56	NA	Intergenic	L1PA3|LINE|L1	-18288	NM001329474	79161	Hs.619593	NM024315	ENSG00000135185	TMEM243	C7orf23|MM-TRAG|MMTRAG	transmembrane protein 243	protein-coding
./peak/HIBEpic-H3K9me3peak13267	chr2	14988831	14988949	+	56	NA	Intergenic	L1PA2|LINE|L1	216049	NR144632	151354	Hs.260855	NM145175	ENSG00000162981	LRATD1	FAM84A|NSE1|PP11517	LRAT domain containing 1	protein-coding
./peak/HIBEpic-H3K9me3peak24782	chr7	124403999	124404510	+	56	NA	exon (NM005302exon 1 of 2)	exon (NM005302exon 1 of 2)	1592	NM005302	2861	Hs.406094	NM005302	ENSG00000170775	GPR37	EDNRBL|PAELR|hET(B)R-LP	G protein-coupled receptor 37	protein-coding
./peak/HIBEpic-H3K9me3peak21548	chr5	177388493	177389124	+	56	NA	Intergenic	CpG	22280	NR149047	100128340	Hs.710582	NR149047		LOC100128340	-	uncharacterized LOC100128340	ncRNA
./peak/HIBEpic-H3K9me3peak8268	chr15	70770072	70770202	+	56	NA	Intergenic	GA-rich|Lowcomplexity|Lowcomplexity	28130	NR146562	105370880		NR146562	ENSG00000259473	LINC02205	-	long intergenic non-protein coding RNA 2205	ncRNA
./peak/HIBEpic-H3K9me3peak24217	chr7	57699372	57699605	+	56	NA	Intergenic	L2b|LINE|L2	189605	NM001159279	441234	Hs.533121	NM001159279	ENSG00000182111	ZNF716	-	zinc finger protein 716	protein-coding
./peak/HIBEpic-H3K9me3peak8078	chr15	20305635	20311558	+	56	NA	Intergenic	(GCTG)n|Simplerepeat|Simplerepeat	-179401	NR038836	646096	Hs.448789	NR038836	ENSG00000259156	CHEK2P2	-	checkpoint kinase 2 pseudogene 2	pseudo
./peak/HIBEpic-H3K9me3peak9993	chr17	33818107	33818673	+	56	NA	intron (NM001363830intron 2 of 4)	intron (NM001363830intron 2 of 4)	-3632	NM001195790	100506736	Hs.447559	NM001145027	ENSG00000205045	SLFN12L	-	schlafen family member 12 like	protein-coding
./peak/HIBEpic-H3K9me3peak23471	chr7	42904408	42906094	+	56	NA	Intergenic	L1PA7|LINE|L1	46191	NM001363436	79020	Hs.698120	NM024054	ENSG00000136197	C7orf25	-	chromosome 7 open reading frame 25	protein-coding
./peak/HIBEpic-H3K9me3peak18805	chr3	126692339	126692457	+	56	NA	Intergenic	Intergenic	-15039	NM032242	5361	Hs.432329	NM032242	ENSG00000114554	PLXNA1	NOV|NOVP|PLEXIN-A1|PLXN1	plexin A1	protein-coding
./peak/HIBEpic-H3K9me3peak12071	chr19	43731694	43731969	+	56	NA	intron (NR033888intron 4 of 8)	HUERS-P3b-int|LTR|ERV1	20967	NR033888	284344	Hs.678987	NR033888	ENSG00000241104	LOC284344	-	uncharacterized LOC284344	ncRNA
./peak/HIBEpic-H3K9me3peak17481	chr21	35364348	35364674	+	56	NA	Intergenic	Intergenic	15828	NR134561	101928126	Hs.436879	NR134561		LOC101928126	-	uncharacterized LOC101928126	ncRNA
./peak/HIBEpic-H3K9me3peak2830	chr1	227746143	227746849	+	56	NA	Intergenic	Intergenic	-4761	NM001367910	339500	Hs.30323	NM032755	ENSG00000181450	ZNF678	-	zinc finger protein 678	protein-coding
./peak/HIBEpic-H3K9me3peak7742	chr14	77294851	77294985	+	56	NA	intron (NM194287intron 2 of 13)	intron (NM194287intron 2 of 13)	2167	NM194287	145497	Hs.147276	NM194287	ENSG00000100565	LRRC74A	C14orf166B|LRRC74	leucine rich repeat containing 74A	protein-coding
./peak/HIBEpic-H3K9me3peak28039	chrY	10017819	10017975	+	56	NA	Intergenic	Intergenic	269490	NR001540	252955	Hs.522846	NR001540	ENSG00000239225	TTTY23	NCRNA00148|TTTY23B	testis-specific transcriptY-linked 23	ncRNA
./peak/HIBEpic-H3K9me3peak17425	chr21	33716970	33717807	+	56	NA	intron (NM014825intron 23 of 38)	MER20|DNA|hAT-Charlie	32243	NR002996	677846	Hs.712293	NR002996	ENSG00000200792	SNORA80A	ACA67|SNORA80	small nucleolar RNAH/ACA box 80A	snoRNA
./peak/HIBEpic-H3K9me3peak24086	chr7	56969615	56969807	+	56	NA	Intergenic	Intergenic	-19872	NR038450	100130849	Hs.568145	NR038450	ENSG00000233437	LOC100130849	-	phosphorylase kinase catalytic subunit gamma 1 pseudogene	pseudo
./peak/HIBEpic-H3K9me3peak10555	chr17	80651581	80651699	+	56	NA	intron (NM006822intron 1 of 5)	L1ME3A|LINE|L1	4934	NM006822	10966	Hs.484068	NM006822	ENSG00000141542	RAB40B	RAR|SEC4L	RAB40Bmember RAS oncogene family	protein-coding
./peak/HIBEpic-H3K9me3peak24129	chr7	57095259	57095796	+	56	NA	Intergenic	MLT1C|LTR|ERVL-MaLR	-71956	NR036246	100422917		NR036246	ENSG00000264426	MIR4283-1	-	microRNA 4283-1	ncRNA
./peak/HIBEpic-H3K9me3peak16799	chr20	55809114	55809639	+	56	NA	intron (NM001719intron 1 of 6)	intron (NM001719intron 1 of 6)	20624	NR110631	102723590	Hs.667674	NR110631		BMP7-AS1	-	BMP7 antisense RNA 1	ncRNA
./peak/HIBEpic-H3K9me3peak25131	chr7	154697372	154697532	+	56	NA	Intergenic	Intergenic	-22775	NR024476	100132707	Hs.586358	NR024476	ENSG00000214106	PAXIP1-AS2	PAXIP1OS	PAXIP1 antisense RNA 2	ncRNA
./peak/HIBEpic-H3K9me3peak26934	chr9	96732857	96732975	+	56	NA	Intergenic	HERVL-int|LTR|ERVL	14800	NR144455	101928040	Hs.375820	NR144455	ENSG00000235601	BARX1-DT	BARX1-AS1	BARX1 divergent transcript	ncRNA
./peak/HIBEpic-H3K9me3peak5879	chr12	25493318	25493811	+	56	NA	Intergenic	THE1B-int|LTR|ERVL-MaLR	-89701	NM001369787	3845	Hs.505033	NM004985	ENSG00000133703	KRAS	C-K-RAS|CFC2|K-RAS2A|K-RAS2B|K-RAS4A|K-RAS4B|K-Ras|KI-RAS|KRAS1|KRAS2|NS|NS3|RALD|RASK2|c-Ki-ras2	KRAS proto-oncogeneGTPase	protein-coding
./peak/HIBEpic-H3K9me3peak15525	chr2	242816235	242817503	+	56	NA	TTS (NM173821)	TTS (NM173821)	4988	NM173821	285093	Hs.376307	NM173821	ENSG00000188011	RTP5	C2orf85|CXXC11|Z3CXXC5	receptor transporter protein 5 (putative)	protein-coding
./peak/HIBEpic-H3K9me3peak16489	chr20	45817650	45817852	+	56	NA	TTS (NM172110)	TTS (NM172110)	22142	NR037410	100500814		NR037410	ENSG00000264901	MIR3616	mir-3616	microRNA 3616	ncRNA
./peak/HIBEpic-H3K9me3peak127	chr1	3185892	3187532	+	56	NA	intron (NM199454intron 3 of 16)	intron (NM199454intron 3 of 16)	142173	NR036215	100422968		NR036215	ENSG00000283572	MIR4251	-	microRNA 4251	ncRNA
./peak/HIBEpic-H3K9me3peak20512	chr4	190642140	190642315	+	56	NA	Intergenic	Intergenic	43258	NR135513	105379514	Hs.543309	NR135513		LOC105379514	-	uncharacterized LOC105379514	ncRNA
./peak/HIBEpic-H3K9me3peak4399	chr10	115755765	115755908	+	56	NA	Intergenic	L2a|LINE|L2	-47789	NM000684	153	Hs.99913	NM000684	ENSG00000043591	ADRB1	ADRB1R|B1AR|BETA1AR|RHR	adrenoceptor beta 1	protein-coding
./peak/HIBEpic-H3K9me3peak19814	chr4	14753868	14754022	+	56	NA	intron (NR126435intron 2 of 6)	THE1C-int|LTR|ERVL-MaLR	135848	NR126435	201853	Hs.551051	NR126435	ENSG00000248360	LINC00504	-	long intergenic non-protein coding RNA 504	ncRNA
./peak/HIBEpic-H3K9me3peak20402	chr4	169963330	169963468	+	56	NA	Intergenic	MLT1K|LTR|ERVL-MaLR	-31993	NM032783	84869	Hs.659311	NM032783	ENSG00000145439	CBR4	SDR45C1	carbonyl reductase 4	protein-coding
./peak/HIBEpic-H3K9me3peak14298	chr2	119600427	119601661	+	56	NA	intron (NM001426intron 1 of 1)	intron (NM001426intron 1 of 1)	4715	NM001426	2019	Hs.271977	NM001426	ENSG00000163064	EN1	-	engrailed homeobox 1	protein-coding
./peak/HIBEpic-H3K9me3peak22704	chr6	138372645	138372764	+	56	NA	Intergenic	L1P1|LINE|L1	55852	NM022121	64065	Hs.201446	NM022121	ENSG00000112378	PERP	KCP1|KRTCAP1|PIGPC1|THW|dJ496H19.1	p53 apoptosis effector related to PMP22	protein-coding
./peak/HIBEpic-H3K9me3peak541	chr1	17628450	17628606	+	56	NA	Intergenic	LTR14A|LTR|ERVK	-6164	NM012387	23569	Hs.522969	NM012387	ENSG00000159339	PADI4	PAD|PAD4|PADI5|PDI4|PDI5	peptidyl arginine deiminase 4	protein-coding
./peak/HIBEpic-H3K9me3peak8649	chr16	31710458	31711242	+	56	NA	Intergenic	Intergenic	-1084	NR024034	100132341	Hs.715792	NM024048	ENSG00000131797	CLUHP3	C16orf67|KIAA0664L3|KIAA0664P3|URLC3	clustered mitochondria homolog pseudogene 3	pseudo
./peak/HIBEpic-H3K9me3peak12106	chr19	44875745	44876008	+	56	NA	Intergenic	Intergenic	-4501	NM001348281	7771	Hs.48589	NM013380	ENSG00000062370	ZNF112	ZFP112|ZNF228	zinc finger protein 112	protein-coding
./peak/HIBEpic-H3K9me3peak11824	chr19	37202170	37202327	+	56	NA	intron (NM001363651intron 1 of 4)	L1MEf|LINE|L1	7665	NM001363651	163081	Hs.412517	NM152603	ENSG00000189042	ZNF567	-	zinc finger protein 567	protein-coding
./peak/HIBEpic-H3K9me3peak25295	chr7	157354486	157354608	+	56	NA	intron (NM001308268intron 21 of 22)	intron (NM001308268intron 21 of 22)	12567	NR029689	406945		NR029689	ENSG00000207960	MIR153-2	MIRN153-2|mir-153-2	microRNA 153-2	ncRNA
./peak/HIBEpic-H3K9me3peak22528	chr6	106868860	106868978	+	56	NA	intron (NM001371242intron 1 of 21)	intron (NM001371242intron 1 of 21)	36204	NR134603	105377924	Hs.741855	NR134603	ENSG00000282408	LOC105377924	-	uncharacterized LOC105377924	ncRNA
./peak/HIBEpic-H3K9me3peak15037	chr2	224370787	224370915	+	56	NA	Intergenic	MSTB|LTR|ERVL-MaLR	96228	NM003469	7857	Hs.516726	NM003469	ENSG00000171951	SCG2	CHGC|EM66|SN|SgII	secretogranin II	protein-coding
./peak/HIBEpic-H3K9me3peak11765	chr19	35324188	35324755	+	56	NA	promoter-TSS (NR033982)	promoter-TSS (NR033982)	-698	NR033982	400685	Hs.730118	NR033982	ENSG00000267767	LINC01801	-	long intergenic non-protein coding RNA 1801	ncRNA
./peak/HIBEpic-H3K9me3peak2502	chr1	207046054	207046429	+	56	NA	Intergenic	MLT1N2|LTR|ERVL-MaLR	7087	NM018724	50604	Hs.272373	NM018724	ENSG00000162891	IL20	IL-20|IL10D|ZCYTO10	interleukin 20	protein-coding
./peak/HIBEpic-H3K9me3peak2339	chr1	200900161	200901020	+	56	NA	intron (NR147176intron 2 of 15)	L2b|LINE|L2	2518	NR147176	647215	Hs.576504	NR147176	ENSG00000233217	MROH3P	C1orf81	maestro heat like repeat family member 3pseudogene	pseudo
./peak/HIBEpic-H3K9me3peak2173	chr1	175480732	175480995	+	56	NA	intron (NM001328635intron 2 of 22)	intron (NM001328635intron 2 of 22)	231868	NM003285	7143	Hs.659864	NM003285	ENSG00000116147	TNR	TN-R	tenascin R	protein-coding
./peak/HIBEpic-H3K9me3peak13491	chr2	39893837	39894275	+	56	NA	intron (NM152390intron 1 of 3)	intron (NM152390intron 1 of 3)	999	NM152390	130733	Hs.40808	NM152390	ENSG00000152154	TMEM178A	TMEM178	transmembrane protein 178A	protein-coding
./peak/HIBEpic-H3K9me3peak9651	chr17	8547154	8547442	+	56	NA	Intergenic	AluJb|SINE|Alu	-13219	NM001256095	4628	Hs.16355	NM005964	ENSG00000133026	MYH10	NMMHC-IIB|NMMHCB	myosin heavy chain 10	protein-coding
./peak/HIBEpic-H3K9me3peak19846	chr4	25080041	25080178	+	56	NA	Intergenic	MLT1H2|LTR|ERVL-MaLR	-47541	NM018176	55203	Hs.12488	NM018176	ENSG00000153012	LGI2	LGIL2	leucine rich repeat LGI family member 2	protein-coding
./peak/HIBEpic-H3K9me3peak11389	chr19	17713127	17713799	+	56	NA	3' UTR (NM001080421exon 42 of 42)	3' UTR (NM001080421exon 42 of 42)	47005	NM024656	79709	Hs.418795	NM024656	ENSG00000130309	COLGALT1	BSVD3|ColGalT 1|GLT25D1	collagen beta(1-O)galactosyltransferase 1	protein-coding
./peak/HIBEpic-H3K9me3peak25237	chr7	155825106	155825224	+	56	NA	Intergenic	L2a|LINE|L2	69839	NM001291913	389602	Hs.583071	NM001291913		LOC389602	-	uncharacterized LOC389602	protein-coding
./peak/HIBEpic-H3K9me3peak453	chr1	13801132	13801591	+	56	NA	TTS (NM001010847)	TTS (NM001010847)	39137	NM001010847	126755	Hs.657356	NM001010847	ENSG00000162494	LRRC38	-	leucine rich repeat containing 38	protein-coding
./peak/HIBEpic-H3K9me3peak18915	chr3	128577826	128579258	+	56	NA	Intergenic	LTR4|LTR|ERV1	11842	NR034179	653712	Hs.653243	NR034179	ENSG00000231305	LOC653712	-	intraflagellar transport 122 homolog (Chlamydomonas) pseudogene	pseudo
./peak/HIBEpic-H3K9me3peak15170	chr2	236072643	236073051	+	56	NA	Intergenic	Intergenic	136468	NM001371306
./peak/HIBEpic-H3K9me3peak15008	chr2	220257632	220257760	+	56	NA	intron (NM001319117intron 1 of 13)	L2|LINE|L2	-4098	NM001319121	23549	Hs.258551	NM012100	ENSG00000123992	DNPEP	ASPEP|DAP	aspartyl aminopeptidase	protein-coding
./peak/HIBEpic-H3K9me3peak25699	chr8	47930851	47931109	+	56	NA	Intergenic	L1PA3|LINE|L1	-169950	NR037168	100287846	Hs.21550	NR037168		LOC100287846	-	uncharacterized LOC100287846	ncRNA
./peak/HIBEpic-H3K9me3peak398	chr1	12209933	12210441	+	56	NA	Intergenic	MLT1G1|LTR|ERVL-MaLR	-16813	NR107000	102465836		NR107000	ENSG00000283789	MIR7846	hsa-mir-7846	microRNA 7846	ncRNA
./peak/HIBEpic-H3K9me3peak2939	chr1	229203286	229203580	+	56	NA	Intergenic	Intergenic	107115	NR039659	100616234		NR039659	ENSG00000283468	MIR4454	-	microRNA 4454	ncRNA
./peak/HIBEpic-H3K9me3peak14672	chr2	165228962	165229469	+	56	NA	Intergenic	THE1C-int|LTR|ERVL-MaLR	195790	NM001303422	2888	Hs.411881	NM004490	ENSG00000115290	GRB14	-	growth factor receptor bound protein 14	protein-coding
./peak/HIBEpic-H3K9me3peak20903	chr5	10845006	10845275	+	56	NA	Intergenic	THE1B|LTR|ERVL-MaLR	-83794	NM004394	1611	Hs.75189	NM004394	ENSG00000112977	DAP	-	death associated protein	protein-coding
./peak/HIBEpic-H3K9me3peak2903	chr1	228775760	228777076	+	56	NA	Intergenic	CpG-2319	3256	NR023379	100169768		NR023379	ENSG00000200370	RNA5S17	RN5S17	RNA5S ribosomal 17	rRNA
./peak/HIBEpic-H3K9me3peak23841	chr7	51158261	51158391	+	56	NA	intron (NM001346441intron 6 of 12)	L1MB2|LINE|L1	226180	NM001346443	23242	Hs.99141	NM015198	ENSG00000106078	COBL	-	cordon-bleu WH2 repeat protein	protein-coding
./peak/HIBEpic-H3K9me3peak22268	chr6	52049812	52050155	+	56	NA	Intergenic	LTR33A|LTR|ERVL	-1190	NM002190	3605	Hs.41724	NM002190	ENSG00000112115	IL17A	CTLA-8|CTLA8|IL-17|IL-17A|IL17	interleukin 17A	protein-coding
./peak/HIBEpic-H3K9me3peak27845	chrX	75945710	75945833	+	56	NA	intron (NR110400intron 1 of 3)	L1PA2|LINE|L1	194014	NR029909	494333		NR029909	ENSG00000283242	MIR384	MIRN384|hsa-mir-384	microRNA 384	ncRNA
./peak/HIBEpic-H3K9me3peak11862	chr19	37759548	37764664	+	56	NA	Intergenic	SST1|Satellite|centr	-2194	NR029390	284412	Hs.635932	NR029390		LOC284412	-	uncharacterized LOC284412	ncRNA
./peak/HIBEpic-H3K9me3peak3525	chr10	44086890	44087052	+	56	NA	Intergenic	MER9a3|LTR|ERVK	-14884	NM001318140	220992	Hs.147440	NM145312	ENSG00000198298	ZNF485	-	zinc finger protein 485	protein-coding
./peak/HIBEpic-H3K9me3peak4815	chr10	131765033	131765268	+	55	NA	Intergenic	CpG-3433	-2612	NM001005463	253738	Hs.591374	NM001005463	ENSG00000108001	EBF3	COE3|EBF-3|HADDS|O/E-2|OE-2	EBF transcription factor 3	protein-coding
./peak/HIBEpic-H3K9me3peak14884	chr2	200006366	200006494	+	55	NA	Intergenic	MER52C|LTR|ERV1	316232	NR134967	23314	Hs.516617	NM015265	ENSG00000119042	SATB2	GLSS	SATB homeobox 2	protein-coding
./peak/HIBEpic-H3K9me3peak1051	chr1	41086023	41086141	+	55	NA	TTS (NM014747)	TTS (NM014747)	45272	NM014747	9783	Hs.654808	NM014747	ENSG00000117016	RIMS3	NIM3|RIM 3|RIM3	regulating synaptic membrane exocytosis 3	protein-coding
./peak/HIBEpic-H3K9me3peak21968	chr6	29520993	29521116	+	55	NA	Intergenic	Intergenic	6455	NM006398	10537	Hs.44532	NM006398	ENSG00000213886	UBD	FAT10|GABBR1|UBD-3	ubiquitin D	protein-coding
./peak/HIBEpic-H3K9me3peak20890	chr5	10494856	10495082	+	55	NA	intron (NR104606intron 2 of 2)	LTR22C|LTR|ERVK	7871	NR104606	101929412	Hs.508287	NR104606	ENSG00000249396	LINC02212	-	long intergenic non-protein coding RNA 2212	ncRNA
./peak/HIBEpic-H3K9me3peak23052	chr6	168740326	168740575	+	55	NA	Intergenic	Intergenic	-19993	NM001286351	168002	Hs.673059	NM214462	ENSG00000164488	DACT2	C6orf116|DAPPER2|DPR2|bA503C24.7	dishevelled binding antagonist of beta catenin 2	protein-coding
./peak/HIBEpic-H3K9me3peak24268	chr7	62993624	62993812	+	55	NA	Intergenic	Intergenic	-87750	NR036270	100422848		NR036270	ENSG00000265214	MIR4283-2	-	microRNA 4283-2	ncRNA
./peak/HIBEpic-H3K9me3peak5523	chr11	116122480	116122936	+	55	NA	Intergenic	MLT2B1|LTR|ERVL	-387431	NR135069	101929011	Hs.733911	NR135069	ENSG00000237937	LINC02702	-	long intergenic non-protein coding RNA 2702	ncRNA
./peak/HIBEpic-H3K9me3peak4752	chr10	128457201	128457383	+	55	NA	Intergenic	AluSz|SINE|Alu	-98213	NM001350923	118611	Hs.587663	NM001004298	ENSG00000154493	C10orf90	FATS|bA422P15.2	chromosome 10 open reading frame 90	protein-coding
./peak/HIBEpic-H3K9me3peak25266	chr7	156855848	156855972	+	55	NA	Intergenic	L1MD2|LINE|L1	52359	NR038835	645249	Hs.224879	NR038835	ENSG00000243479	MNX1-AS1	CCAT5	MNX1 antisense RNA 1 (head to head)	ncRNA
./peak/HIBEpic-H3K9me3peak21402	chr5	147100640	147100781	+	55	NA	intron (NM001270941intron 1 of 21)	L1PA2|LINE|L1	61581	NM001270934	9832	Hs.740461	NM014790	ENSG00000176049	JAKMIP2	JAMIP2|NECC1	janus kinase and microtubule interacting protein 2	protein-coding
./peak/HIBEpic-H3K9me3peak14998	chr2	219795378	219795653	+	55	NA	promoter-TSS (NR110238)	promoter-TSS (NR110238)	-156	NR110238	101928537	Hs.611129	NR110238	ENSG00000228135	LINC01494	-	long intergenic non-protein coding RNA 1494	ncRNA
./peak/HIBEpic-H3K9me3peak24283	chr7	63035809	63036790	+	55	NA	Intergenic	Intergenic	-45169	NR036270	100422848		NR036270	ENSG00000265214	MIR4283-2	-	microRNA 4283-2	ncRNA
./peak/HIBEpic-H3K9me3peak11204	chr19	12165390	12165872	+	55	NA	Intergenic	LTR29|LTR|ERV1	-1855	NM001080404	729747	Hs.704229	NM001080404	ENSG00000257446	ZNF878	-	zinc finger protein 878	protein-coding
./peak/HIBEpic-H3K9me3peak17642	chr21	42758526	42758747	+	55	NA	intron (NM002463intron 5 of 13)	intron (NM002463intron 5 of 13)	24682	NM002463	4600	Hs.926	NM002463	ENSG00000183486	MX2	MXB	MX dynamin like GTPase 2	protein-coding
./peak/HIBEpic-H3K9me3peak11134	chr19	9846225	9846827	+	55	NA	Intergenic	CpG	32888	NR148544	162993	Hs.665717	NM001077624	ENSG00000196605	ZNF846	-	zinc finger protein 846	protein-coding
./peak/HIBEpic-H3K9me3peak3418	chr10	31837125	31837243	+	55	NA	Intergenic	MSTA-int|LTR|ERVL-MaLR	-148500	NM001368169	100505502	Hs.730227	NM001368169		LOC100505502	-	putative UPF0607 protein FLJ37424	protein-coding
./peak/HIBEpic-H3K9me3peak19263	chr3	182893414	182893683	+	55	NA	Intergenic	L2b|LINE|L2	-13026	NM014398	27074	Hs.518448	NM014398	ENSG00000078081	LAMP3	CD208|DC LAMP|DC-LAMP|DCLAMP|LAMP|LAMP-3|TSC403	lysosomal associated membrane protein 3	protein-coding
./peak/HIBEpic-H3K9me3peak19053	chr3	138662158	138662433	+	55	NA	TTS (NM023067)	TTS (NM023067)	567	NR121649	103344930	Hs.195033	NR121649	ENSG00000244578	LINC01391	-	long intergenic non-protein coding RNA 1391	ncRNA
./peak/HIBEpic-H3K9me3peak5058	chr11	70617	70801	+	55	NA	Intergenic	L1PA8|LINE|L1	61144	NR028326	100133161	Hs.518952	NR028326		LINC01001	-	long intergenic non-protein coding RNA 1001	ncRNA
./peak/HIBEpic-H3K9me3peak5601	chr11	133762494	133762612	+	55	NA	Intergenic	L2b|LINE|L2	5923	NR039846	100616119		NR039846	ENSG00000284020	MIR4697	-	microRNA 4697	ncRNA
./peak/HIBEpic-H3K9me3peak19820	chr4	16285943	16286183	+	55	NA	Intergenic	THE1B-int|LTR|ERVL-MaLR	57777	NR027696	202020	Hs.445315	NM152684	ENSG00000263327	TAPT1-AS1	-	TAPT1 antisense RNA 1 (head to head)	ncRNA
./peak/HIBEpic-H3K9me3peak10714	chr18	47960656	47960787	+	55	NA	Intergenic	MLT1N2|LTR|ERVL-MaLR	59305	NM001039535	220134	Hs.134726	NM145060	ENSG00000154839	SKA1	C18orf24	spindle and kinetochore associated complex subunit 1	protein-coding
./peak/HIBEpic-H3K9me3peak13915	chr2	91778123	91779184	+	55	NA	Intergenic	Intergenic	69322	NR027238	654342	Hs.469287	NR027238		LSP1P4	-	LSP1 pseudogene 4	pseudo
./peak/HIBEpic-H3K9me3peak20928	chr5	13852979	13853423	+	55	NA	intron (NM001369intron 30 of 78)	L1PA7|LINE|L1	91388	NM001369	1767	Hs.212360	NM001369	ENSG00000039139	DNAH5	CILD3|DNAHC5|HL1|KTGNR|PCD	dynein axonemal heavy chain 5	protein-coding
./peak/HIBEpic-H3K9me3peak23862	chr7	51979307	51979968	+	55	NA	Intergenic	LTR33A|LTR|ERVL	-518684	NR157843	107986794		NR157843		LOC107986794	-	uncharacterized LOC107986794	ncRNA
./peak/HIBEpic-H3K9me3peak4046	chr10	82126578	82127057	+	55	NA	non-coding (NR070308exon 6 of 6)	non-coding (NR070308exon 6 of 6)	10280	NM032372	84332	Hs.741500	NM032372	ENSG00000133665	DYDC2	-	DPY30 domain containing 2	protein-coding
./peak/HIBEpic-H3K9me3peak17467	chr21	34558864	34559171	+	55	NA	Intergenic	Intergenic	-16476	NR024102	728409	Hs.125234	NR024102	ENSG00000229086	LINC01548	C21orf54	long intergenic non-protein coding RNA 1548	ncRNA
./peak/HIBEpic-H3K9me3peak17012	chr20	58854260	58855057	+	55	NA	intron (NR046099intron 3 of 4)	MER77|LTR|ERVL	-28874	NR030376	693231		NR030376	ENSG00000207802	MIR646	MIRN646|hsa-mir-646	microRNA 646	ncRNA
./peak/HIBEpic-H3K9me3peak17871	chr21	47379407	47380335	+	55	NA	Intergenic	Intergenic	-13013	NR109931	101928796	Hs.130919	NR109931		LOC101928796	-	uncharacterized LOC101928796	ncRNA
./peak/HIBEpic-H3K9me3peak10269	chr17	64908485	64908615	+	55	NA	Intergenic	L2a|LINE|L2	-52273	NM014405	27092	Hs.514423	NM014405	ENSG00000075461	CACNG4	-	calcium voltage-gated channel auxiliary subunit gamma 4	protein-coding
./peak/HIBEpic-H3K9me3peak18622	chr3	102578604	102578722	+	55	NA	Intergenic	THE1B-int|LTR|ERVL-MaLR	424804	NM001329788	131368	Hs.352213	NM175056	ENSG00000170044	ZPLD1	-	zona pellucida like domain containing 1	protein-coding
./peak/HIBEpic-H3K9me3peak23953	chr7	55865679	55866588	+	55	NA	intron (NM207366intron 9 of 9)	intron (NM207366intron 9 of 9)	64312	NM207366	346288	Hs.453629	NM207366	ENSG00000154997	SEPTIN14	14-Sep	septin 14	protein-coding
./peak/HIBEpic-H3K9me3peak5155	chr11	10985406	10985627	+	55	NA	Intergenic	L1P2|LINE|L1	105752	NR034137	729013	Hs.726427	NR034137	ENSG00000247271	ZBED5-AS1	-	ZBED5 antisense RNA 1	ncRNA
./peak/HIBEpic-H3K9me3peak14833	chr2	187649736	187650029	+	55	NA	Intergenic	L1PA11|LINE|L1	64015	NM182521	151112	Hs.375054	NM182521	ENSG00000163012	ZSWIM2	MEX|ZZZ2	zinc finger SWIM-type containing 2	protein-coding
./peak/HIBEpic-H3K9me3peak26481	chr8	144940198	144941214	+	55	NA	exon (NM031308exon 2 of 3)	exon (NM031308exon 2 of 3)	11926	NM031308	83481	Hs.200412	NM031308	ENSG00000261150	EPPK1	EPIPL|EPIPL1	epiplakin 1	protein-coding
./peak/HIBEpic-H3K9me3peak9514	chr17	1916364	1918099	+	55	NA	intron (NM178568intron 1 of 1)	LTR16C|LTR|ERVL	-3779	NR135642	105371485	Hs.655867	NR135642	ENSG00000228133	LOC105371485	-	uncharacterized LOC105371485	ncRNA
./peak/HIBEpic-H3K9me3peak22118	chr6	36151808	36152277	+	55	NA	Intergenic	LTR42|LTR|ERVL	-12479	NM015695	27154	Hs.520096	NM015695	ENSG00000096070	BRPF3	-	bromodomain and PHD finger containing 3	protein-coding
./peak/HIBEpic-H3K9me3peak24525	chr7	87396988	87397131	+	55	NA	intron (NM001134405intron 6 of 10)	L1PA17|LINE|L1	-54420	NM000927	5243	Hs.489033	NM000927	ENSG00000085563	ABCB1	ABC20|CD243|CLCS|GP170|MDR1|P-GP|PGY1	ATP binding cassette subfamily B member 1	protein-coding
./peak/HIBEpic-H3K9me3peak12852	chr19	57489350	57489480	+	55	NA	Intergenic	Intergenic	137145	NR024059	100073347	Hs.467337	NR024059	ENSG00000268654	MIMT1	LINC00067|MIM1|NCRNA00067	MER1 repeat containing imprinted transcript 1	ncRNA
./peak/HIBEpic-H3K9me3peak12954	chr19	58471912	58472367	+	55	NA	intron (NM152474intron 5 of 5)	intron (NM152474intron 5 of 5)	-13065	NM005773	10172	Hs.596242	NM005773	ENSG00000152454	ZNF256	BMZF-3|BMZF3	zinc finger protein 256	protein-coding
./peak/HIBEpic-H3K9me3peak7104	chr12	133507471	133507589	+	55	NA	intron (NM183238intron 4 of 4)	AluJb|SINE|Alu	25362	NM001164715	100289635	Hs.29698	NM183238	ENSG00000196458	ZNF605	-	zinc finger protein 605	protein-coding
./peak/HIBEpic-H3K9me3peak18155	chr22	47711938	47712057	+	55	NA	Intergenic	Intergenic	-29324	NR144462	339685	Hs.434351	NR038922	ENSG00000224715	LOC339685	-	uncharacterized LOC339685	ncRNA
./peak/HIBEpic-H3K9me3peak9367	chr16	87142338	87142463	+	55	NA	Intergenic	MLT1H|LTR|ERVL-MaLR	51010	NR126008	440390	Hs.513789	NR126008	ENSG00000232190	LINC02181	-	long intergenic non-protein coding RNA 2181	ncRNA
./peak/HIBEpic-H3K9me3peak20960	chr5	17520585	17522755	+	55	NA	Intergenic	MLT1E3|LTR|ERVL-MaLR	77551	NR134271	102723526		NR134270	ENSG00000249662	LINC02218	-	long intergenic non-protein coding RNA 2218	ncRNA
./peak/HIBEpic-H3K9me3peak10706	chr18	45187387	45187515	+	55	NA	Intergenic	L1HS|LINE|L1	269579	NM005901	4087	Hs.12253	NM005901	ENSG00000175387	SMAD2	JV18|JV18-1|MADH2|MADR2|hMAD-2|hSMAD2	SMAD family member 2	protein-coding
./peak/HIBEpic-H3K9me3peak22985	chr6	167083347	167083895	+	55	NA	intron (NM001006932intron 2 of 21)	intron (NM001006932intron 2 of 21)	-42882	NM021135	6196	Hs.655277	NM021135	ENSG00000071242	RPS6KA2	HU-2|MAPKAPK1C|RSK|RSK3|S6K-alpha|S6K-alpha2|p90-RSK3|p90RSK2|pp90RSK3	ribosomal protein S6 kinase A2	protein-coding
./peak/HIBEpic-H3K9me3peak8450	chr15	102403148	102403664	+	55	NA	Intergenic	THE1B-int|LTR|ERVL-MaLR	21084	NR046417	390651	Hs.578689	NR046417	ENSG00000214344	OR4F13P	GPCRLTM7	olfactory receptor family 4 subfamily F member 13 pseudogene	pseudo
./peak/HIBEpic-H3K9me3peak25155	chr7	154940569	154941128	+	55	NA	Intergenic	Intergenic	-77581	NR038945	100128264	Hs.248137	NR038945	ENSG00000220575	HTR5A-AS1	HTR5AOS	HTR5A antisense RNA 1	ncRNA
./peak/HIBEpic-H3K9me3peak6432	chr12	104787554	104788394	+	55	NA	Intergenic	L1PA4|LINE|L1	-62752	NM001173982	50515	Hs.17569	NM018413	ENSG00000171310	CHST11	C4ST|C4ST-1|C4ST1|HSA269537|OCBMD	carbohydrate sulfotransferase 11	protein-coding
./peak/HIBEpic-H3K9me3peak24007	chr7	56515624	56516194	+	55	NA	intron (NR029420intron 1 of 5)	intron (NR029420intron 1 of 5)	159	NR029420	650226	Hs.448401	NR029420		LOC650226	-	ankyrin repeat domain 26 pseudogene	pseudo
./peak/HIBEpic-H3K9me3peak13981	chr2	97063621	97063754	+	55	NA	Intergenic	MLT1A1-int|LTR|ERVL-MaLR	62183	NM001281712	23397	Hs.308045	NM015341	ENSG00000121152	NCAPH	BRRN1|CAP-H|CAPH|MCPH23	non-SMC condensin I complex subunit H	protein-coding
./peak/HIBEpic-H3K9me3peak24155	chr7	57283295	57283424	+	55	NA	Intergenic	L2|LINE|L2	6522	NR136269	105375297	Hs.586309	NR136269	ENSG00000234089	LOC105375297	-	uncharacterized LOC105375297	ncRNA
./peak/HIBEpic-H3K9me3peak10149	chr17	47197166	47198151	+	55	NA	Intergenic	L2c|LINE|L2	-12164	NM001159388	124872	Hs.374679	NM153446	ENSG00000167080	B4GALNT2	B4GALT|GALGT2	beta-1,4-N-acetyl-galactosaminyltransferase 2	protein-coding
./peak/HIBEpic-H3K9me3peak3799	chr10	64415262	64415380	+	55	NA	exon (NM199452exon 4 of 7)	exon (NM199452exon 4 of 7)	135114	NM199452	22891	Hs.22653	NM014951	ENSG00000138311	ZNF365	Su48|UAN|ZNF365D	zinc finger protein 365	protein-coding
./peak/HIBEpic-H3K9me3peak2970	chr1	229822710	229822840	+	55	NA	Intergenic	AluSz6|SINE|Alu	60781	NM014777	9816	Hs.533628	NM014777	ENSG00000135763	URB2	KIAA0133|NET10|NPA2	URB2 ribosome biogenesis homolog	protein-coding
./peak/HIBEpic-H3K9me3peak16867	chr20	56630204	56630339	+	55	NA	Intergenic	Intergenic	51311	NR147083	105376992	Hs.736662	NR147083	ENSG00000275852	LINC01742	-	long intergenic non-protein coding RNA 1742	ncRNA
./peak/HIBEpic-H3K9me3peak19461	chr3	197369713	197369838	+	55	NA	Intergenic	MLT2B4|LTR|ERVL	-15023	NR003266	220729	Hs.478854	NR003266	ENSG00000214135	LOC220729	-	succinate dehydrogenase complex flavoprotein subunit A pseudogene	pseudo
./peak/HIBEpic-H3K9me3peak24091	chr7	56991452	56991580	+	55	NA	Intergenic	Intergenic	32055	NR036270	100422848		NR036270	ENSG00000265214	MIR4283-2	-	microRNA 4283-2	ncRNA
./peak/HIBEpic-H3K9me3peak22126	chr6	37036832	37037139	+	55	NA	Intergenic	Intergenic	63554	NM173558	221472	Hs.509664	NM173558	ENSG00000146192	FGD2	ZFYVE4	FYVERhoGEF and PH domain containing 2	protein-coding
./peak/HIBEpic-H3K9me3peak236	chr1	4716296	4716458	+	55	NA	intron (NM001042478intron 1 of 5)	CpG	1708	NM018836	55966	Hs.12473	NM018836	ENSG00000196581	AJAP1	MOT8|SHREW-1|SHREW1	adherens junctions associated protein 1	protein-coding
./peak/HIBEpic-H3K9me3peak11768	chr19	35337869	35337988	+	55	NA	Intergenic	L2a|LINE|L2	-14155	NR033982	400685	Hs.730118	NR033982	ENSG00000267767	LINC01801	-	long intergenic non-protein coding RNA 1801	ncRNA
./peak/HIBEpic-H3K9me3peak8086	chr15	20545677	20547927	+	55	NA	Intergenic	Intergenic	58805	NR038836	646096	Hs.448789	NR038836	ENSG00000259156	CHEK2P2	-	checkpoint kinase 2 pseudogene 2	pseudo
./peak/HIBEpic-H3K9me3peak3562	chr10	44481905	44482775	+	55	NA	Intergenic	MER33|DNA|hAT-Charlie	74490	NR136148	283033	Hs.178244	NR033846		LINC00841	-	long intergenic non-protein coding RNA 841	ncRNA
./peak/HIBEpic-H3K9me3peak3905	chr10	73776370	73776575	+	55	NA	Intergenic	AluJb|SINE|Alu	52319	NM004273	9469	Hs.158304	NM004273	ENSG00000122863	CHST3	C6ST|C6ST1|HSD	carbohydrate sulfotransferase 3	protein-coding
./peak/HIBEpic-H3K9me3peak4526	chr10	122734974	122736586	+	55	NA	Intergenic	Intergenic	124906	NM018117	55717	Hs.144447	NM018117	ENSG00000120008	WDR11	BRWD2|DR11|HH14|SRI1|WDR15	WD repeat domain 11	protein-coding
./peak/HIBEpic-H3K9me3peak15135	chr2	234647550	234648103	+	55	NA	intron (NM019093intron 1 of 4)	THE1C-int|LTR|ERVL-MaLR	4818	NM001001394	414061	Hs.725533	NM001001394		DNAJB3	HCG3	DnaJ heat shock protein family (Hsp40) member B3	protein-coding
./peak/HIBEpic-H3K9me3peak25629	chr8	35034238	35034356	+	55	NA	Intergenic	L1PA2|LINE|L1	-58696	NM080872	137970	Hs.238889	NM080872	ENSG00000156687	UNC5D	PRO34692|Unc5h4	unc-5 netrin receptor D	protein-coding
./peak/HIBEpic-H3K9me3peak25778	chr8	56595211	56595388	+	55	NA	Intergenic	MLT2B1|LTR|ERVL	90638	NM001286657	137695	Hs.420076	NM152417	ENSG00000167904	TMEM68	-	transmembrane protein 68	protein-coding
./peak/HIBEpic-H3K9me3peak19818	chr4	15843330	15843941	+	55	NA	intron (NM001775intron 7 of 7)	L1HS|LINE|L1	63684	NM001775	952	Hs.479214	NM001775	ENSG00000004468	CD38	ADPRC 1|ADPRC1	CD38 molecule	protein-coding
./peak/HIBEpic-H3K9me3peak12785	chr19	56960730	56960957	+	55	NA	intron (NM001321356intron 6 of 6)	AluSx|SINE|Alu	27871	NM001321356	63934	Hs.676605	NM022103	ENSG00000198046	ZNF667	MIPU1	zinc finger protein 667	protein-coding
./peak/HIBEpic-H3K9me3peak20320	chr4	147207281	147207624	+	55	NA	intron (NR133924intron 7 of 9)	intron (NR133924intron 7 of 9)	71762	NM001371071
./peak/HIBEpic-H3K9me3peak13874	chr2	87719642	87722503	+	55	NA	Intergenic	Intergenic	-33874	NR024204	112597	Hs.652166	NR024204	ENSG00000222041	CYTOR	C2orf59|LINC00152|NCRNA00152	cytoskeleton regulator RNA	ncRNA
./peak/HIBEpic-H3K9me3peak2391	chr1	202253994	202254574	+	55	NA	intron (NM001017403intron 6 of 17)	intron (NM001017403intron 6 of 17)	56780	NM014176	29089	Hs.5199	NM014176	ENSG00000077152	UBE2T	FANCT|HSPC150|PIG50	ubiquitin conjugating enzyme E2 T	protein-coding
./peak/HIBEpic-H3K9me3peak16810	chr20	56050150	56050299	+	55	NA	Intergenic	Intergenic	49699	NM001269052	140690	Hs.131543	NM080618	ENSG00000124092	CTCFL	BORIS|CT27|CTCF-T|HMGB1L1|dJ579F20.2	CCCTC-binding factor like	protein-coding
./peak/HIBEpic-H3K9me3peak17347	chr21	16748076	16748534	+	55	NA	Intergenic	LTR1B|LTR|ERV1	-310984	NM003489	8204	Hs.155017	NM003489	ENSG00000180530	NRIP1	CAKUT3|RIP140	nuclear receptor interacting protein 1	protein-coding
./peak/HIBEpic-H3K9me3peak25883	chr8	72319083	72319396	+	55	NA	intron (NM001370336intron 2 of 17)	L1PA2|LINE|L1	-44935	NM001288575	2138	Hs.444971	NM000503	ENSG00000104313	EYA1	BOP|BOR|BOS1|OFC1	EYA transcriptional coactivator and phosphatase 1	protein-coding
./peak/HIBEpic-H3K9me3peak12268	chr19	50682833	50683831	+	55	NA	Intergenic	Intergenic	-16794	NM152358	126123	Hs.414175	NM152358	ENSG00000161652	IZUMO2	C19orf41|PLAL6978|PRO21961|SCRL	IZUMO family member 2	protein-coding
./peak/HIBEpic-H3K9me3peak7177	chr13	27086140	27086524	+	55	NA	Intergenic	Intergenic	-45488	NM006646	10810	Hs.618732	NM006646	ENSG00000132970	WASF3	Brush-1|SCAR3|WAVE3	WASP family member 3	protein-coding
./peak/HIBEpic-H3K9me3peak20211	chr4	113758292	113758849	+	55	NA	intron (NM001354249intron 1 of 44)	THE1D-int|LTR|ERVL-MaLR	19417	NM001354239	287	Hs.620557	NM001148	ENSG00000145362	ANK2	ANK-2|LQT4|brank-2	ankyrin 2	protein-coding
./peak/HIBEpic-H3K9me3peak2913	chr1	228954122	228954896	+	55	NA	Intergenic	MER52C|LTR|ERV1	83283	NM021205	58480	Hs.647774	NM021205	ENSG00000116574	RHOU	ARHU|CDC42L1|G28K|WRCH1|hG28K	ras homolog family member U	protein-coding
./peak/HIBEpic-H3K9me3peak719	chr1	24218527	24218652	+	55	NA	intron (NM001841intron 1 of 1)	intron (NM001841intron 1 of 1)	21263	NM001841	1269	Hs.73037	NM001841	ENSG00000188822	CNR2	CB-2|CB2|CX5	cannabinoid receptor 2	protein-coding
./peak/HIBEpic-H3K9me3peak5280	chr11	45056412	45056530	+	55	NA	Intergenic	Intergenic	-59093	NM001359633	56981	Hs.178715	NM001256695	ENSG00000019485	PRDM11	PFM8	PR/SET domain 11	protein-coding
./peak/HIBEpic-H3K9me3peak536	chr1	17478888	17479359	+	55	NA	Intergenic	MSTA-int|LTR|ERVL-MaLR	-33177	NM007365	11240	Hs.33455	NM007365	ENSG00000117115	PADI2	PAD-H19|PAD2|PDI2	peptidyl arginine deiminase 2	protein-coding
./peak/HIBEpic-H3K9me3peak15803	chr20	10110426	10110599	+	55	NA	intron (NR040710intron 2 of 4)	intron (NR040710intron 2 of 4)	-88934	NM001322908	6616	Hs.167317	NM003081	ENSG00000132639	SNAP25	CMS18|RIC-4|RIC4|SEC9|SNAP|SNAP-25|SUP|bA416N4.2|dJ1068F16.2	synaptosome associated protein 25	protein-coding
./peak/HIBEpic-H3K9me3peak700	chr1	22960573	22962140	+	55	NA	Intergenic	MER52A|LTR|ERV1	-1497	NR106742	102466615		NR106742	ENSG00000276835	MIR6127	hsa-mir-6127	microRNA 6127	ncRNA
./peak/HIBEpic-H3K9me3peak11873	chr19	38011442	38011746	+	55	NA	intron (NM001013659intron 3 of 7)	intron (NM001013659intron 3 of 7)	-13605	NR110723	101927720	Hs.18070	NR110723	ENSG00000266916	ZNF793-AS1	-	ZNF793 antisense RNA 1 (head to head)	ncRNA
./peak/HIBEpic-H3K9me3peak4188	chr10	98963024	98963988	+	55	NA	intron (NR037909intron 11 of 14)	MLT1L|LTR|ERVL-MaLR	-17790	NM003061	6585	Hs.632082	NM003061	ENSG00000187122	SLIT1	MEGF4|SLIL1|SLIT-1|SLIT3	slit guidance ligand 1	protein-coding
./peak/HIBEpic-H3K9me3peak24292	chr7	63064007	63064467	+	55	NA	Intergenic	MIR|SINE|MIR	-17231	NR036270	100422848		NR036270	ENSG00000265214	MIR4283-2	-	microRNA 4283-2	ncRNA
./peak/HIBEpic-H3K9me3peak12375	chr19	52180004	52180134	+	55	NA	Intergenic	LTR12|LTR|ERV1	-12618	NM001316994	147650	Hs.467174	NM207324	ENSG00000182310	SPACA6	LET7EH|LINC00085|NCRNA00085|SPACA6P	sperm acrosome associated 6	protein-coding
./peak/HIBEpic-H3K9me3peak11495	chr19	21873102	21874632	+	55	NA	Intergenic	HERVS71-int|LTR|ERV1	41397	NR144514	400682	Hs.568075	NR144514		LOC400682	-	zinc finger protein 100-like	pseudo
./peak/HIBEpic-H3K9me3peak9194	chr16	83704027	83704508	+	55	NA	intron (NM001220490intron 7 of 12)	intron (NM001220490intron 7 of 12)	133314	NR120308	102724163		NR120308	ENSG00000260228	LOC102724163	-	uncharacterized LOC102724163	ncRNA
./peak/HIBEpic-H3K9me3peak26154	chr8	122830535	122831180	+	55	NA	Intergenic	LTR1B|LTR|ERV1	-177177	NM005328	3037	Hs.159226	NM005328	ENSG00000170961	HAS2	-	hyaluronan synthase 2	protein-coding
./peak/HIBEpic-H3K9me3peak32	chr1	1622269	1622834	+	55	NA	5' UTR (NM001290264exon 2 of 10)	5' UTR (NM001290264exon 2 of 10)	1683	NM001110781	728661	Hs.655255	NM001110781	ENSG00000189339	SLC35E2B	SLC35E2	solute carrier family 35 member E2B	protein-coding
./peak/HIBEpic-H3K9me3peak1247	chr1	55096396	55096514	+	55	NA	exon (NM015547exon 16 of 17)	exon (NM015547exon 16 of 17)	-7257	NM176782	338094	Hs.234786	NM176782	ENSG00000162391	FAM151A	C1orf179	family with sequence similarity 151 member A	protein-coding
./peak/HIBEpic-H3K9me3peak510	chr1	15726424	15726970	+	55	NA	Intergenic	MLT1J|LTR|ERVL-MaLR	-9687	NM024329	79180	Hs.465374	NM024329	ENSG00000142634	EFHD2	SWS1	EF-hand domain family member D2	protein-coding
./peak/HIBEpic-H3K9me3peak8889	chr16	55137660	55138141	+	55	NA	Intergenic	Intergenic	172789	NM001252197	10265	Hs.435730	NM005853	ENSG00000176842	IRX5	HMMS|IRX-2a|IRXB2	iroquois homeobox 5	protein-coding
./peak/HIBEpic-H3K9me3peak9297	chr16	86333626	86333744	+	55	NA	Intergenic	Intergenic	13648	NR038438	146513	Hs.434338	NR038438	ENSG00000268532	LINC02135	-	long intergenic non-protein coding RNA 2135	ncRNA
./peak/HIBEpic-H3K9me3peak12401	chr19	52628791	52628981	+	55	NA	intron (NR135823intron 2 of 4)	MLT1A1-int|LTR|ERVL-MaLR	14305	NM178523	90317	Hs.645225	NM178523	ENSG00000204611	ZNF616	-	zinc finger protein 616	protein-coding
./peak/HIBEpic-H3K9me3peak5152	chr11	10939027	10939494	+	55	NA	Intergenic	MSTB-int|LTR|ERVL-MaLR	59496	NR034137	729013	Hs.726427	NR034137	ENSG00000247271	ZBED5-AS1	-	ZBED5 antisense RNA 1	ncRNA
./peak/HIBEpic-H3K9me3peak23506	chr7	43792436	43792683	+	55	NA	Intergenic	MLT2A2|LTR|ERVL	-5713	NM001253823	644	Hs.488143	NM000712	ENSG00000106605	BLVRA	BLVR|BVR|BVRA	biliverdin reductase A	protein-coding
./peak/HIBEpic-H3K9me3peak2723	chr1	223824748	223825423	+	55	NA	intron (NM001143962intron 2 of 16)	intron (NM001143962intron 2 of 16)	28318	NM001143962	388743	Hs.291487	NM001143962	ENSG00000203697	CAPN8	nCL-2	calpain 8	protein-coding
./peak/HIBEpic-H3K9me3peak7651	chr14	66230687	66230820	+	55	NA	Intergenic	Intergenic	292933	NR030355	693210		NR030355	ENSG00000207781	MIR625	MIRN625|hsa-mir-625	microRNA 625	ncRNA
./peak/HIBEpic-H3K9me3peak1901	chr1	153320528	153322140	+	55	NA	promoter-TSS (NM020393)	promoter-TSS (NM020393)	-17	NM020393	57115	Hs.58356	NM020393	ENSG00000163218	PGLYRP4	PGLYRPIbeta|PGRP-Ibeta|PGRPIB|SBBI67	peptidoglycan recognition protein 4	protein-coding
./peak/HIBEpic-H3K9me3peak517	chr1	16859309	16859534	+	55	NA	TTS (NR135765)	TTS (NR135765)	2726	NR135764	100132147	Hs.645945	NR135764	ENSG00000233421	LINC01783	-	long intergenic non-protein coding RNA 1783	ncRNA
./peak/HIBEpic-H3K9me3peak17612	chr21	40433358	40433492	+	55	NA	Intergenic	Intergenic	-83725	NR109962	101928435	Hs.385528	NR109962	ENSG00000232837	LINC01700	-	long intergenic non-protein coding RNA 1700	ncRNA
./peak/HIBEpic-H3K9me3peak2677	chr1	223090321	223090737	+	55	NA	intron (NM001350630intron 2 of 8)	LTR3B|LTR|ERVK	-11237	NM001369594	84976	Hs.528817	NM032890	ENSG00000154309	DISP1	DISPA	dispatched RND transporter family member 1	protein-coding
./peak/HIBEpic-H3K9me3peak12686	chr19	55444606	55445294	+	55	NA	exon (NM001127255exon 8 of 11)	exon (NM001127255exon 8 of 11)	13923	NM139176	199713	Hs.351118	NM139176	ENSG00000167634	NLRP7	CLR19.4|HYDM|NALP7|NOD12|PAN7|PYPAF3	NLR family pyrin domain containing 7	protein-coding
./peak/HIBEpic-H3K9me3peak11372	chr19	17035196	17035324	+	55	NA	intron (NM015692intron 26 of 41)	intron (NM015692intron 26 of 41)	-27502	NR147452	27151	Hs.631644	NM015692	ENSG00000160111	CPAMD8	ASGD8|K-CAP|VIP	C3 and PZP like alpha-2-macroglobulin domain containing 8	protein-coding
./peak/HIBEpic-H3K9me3peak13020	chr19	58687978	58688099	+	55	NA	Intergenic	Intergenic	-6318	NM001278734	10782	Hs.83761	NM016324	ENSG00000171606	ZNF274	HFB101|ZF2|ZKSCAN19|ZSCAN51	zinc finger protein 274	protein-coding
./peak/HIBEpic-H3K9me3peak24078	chr7	56948652	56949195	+	55	NA	intron (NR038450intron 1 of 4)	intron (NR038450intron 1 of 4)	916	NR038450	100130849	Hs.568145	NR038450	ENSG00000233437	LOC100130849	-	phosphorylase kinase catalytic subunit gamma 1 pseudogene	pseudo
./peak/HIBEpic-H3K9me3peak2788	chr1	226717812	226717936	+	55	NA	Intergenic	Intergenic	-18591	NM001003665	375057	Hs.116827	NM001003665	ENSG00000203685	STUM	C1orf95	stummechanosensory transduction mediator homolog	protein-coding
./peak/HIBEpic-H3K9me3peak24043	chr7	56753426	56753616	+	55	NA	Intergenic	AluSx|SINE|Alu	126908	NR130727	401357	Hs.457696	NR130727		LOC401357	-	uncharacterized LOC401357	ncRNA
./peak/HIBEpic-H3K9me3peak12280	chr19	50790848	50794613	+	55	NA	exon (NM024729exon 33 of 41)	exon (NM024729exon 33 of 41)	39904	NM004977	3748	Hs.467146	NM004977	ENSG00000131398	KCNC3	KSHIIID|KV3.3|SCA13	potassium voltage-gated channel subfamily C member 3	protein-coding
./peak/HIBEpic-H3K9me3peak24089	chr7	56978807	56979089	+	55	NA	Intergenic	L3|LINE|CR1	-29109	NR038450	100130849	Hs.568145	NR038450	ENSG00000233437	LOC100130849	-	phosphorylase kinase catalytic subunit gamma 1 pseudogene	pseudo
./peak/HIBEpic-H3K9me3peak9596	chr17	5938151	5938395	+	55	NA	Intergenic	Intergenic	-35661	NM015253	23302	Hs.370166	NM015253	ENSG00000179314	WSCD1	-	WSC domain containing 1	protein-coding
./peak/HIBEpic-H3K9me3peak26455	chr8	144183456	144184241	+	55	NA	Intergenic	Intergenic	21801	NM001368160	101928108		NM001368160	ENSG00000261667	LY6L	-	lymphocyte antigen 6 family member L	protein-coding
./peak/HIBEpic-H3K9me3peak6423	chr12	104029256	104029651	+	55	NA	intron (NM017564intron 6 of 68)	intron (NM017564intron 6 of 68)	48402	NM017564	55576	Hs.408249	NM017564	ENSG00000136011	STAB2	FEEL2|FELE-2|FELL2|FEX2|HARE|SCARH1	stabilin 2	protein-coding
./peak/HIBEpic-H3K9me3peak9676	chr17	9519957	9520092	+	55	NA	intron (NM001080556intron 7 of 12)	L1HS|LINE|L1	-28810	NM153210	124739	Hs.709621	NM153210	ENSG00000154914	USP43	-	ubiquitin specific peptidase 43	protein-coding
./peak/HIBEpic-H3K9me3peak8454	chr15	102499829	102500604	+	55	NA	promoter-TSS (NR003659)	promoter-TSS (NR003659)	583	NR036266	100422831		NR036266	ENSG00000283921	MIR1302-9	-	microRNA 1302-9	ncRNA
./peak/HIBEpic-H3K9me3peak2591	chr1	213100278	213101468	+	55	NA	Intergenic	AluSx1|SINE|Alu	-23010	NM001136475	79805	Hs.96885	NM024749	ENSG00000143494	VASH2	-	vasohibin 2	protein-coding
./peak/HIBEpic-H3K9me3peak8814	chr16	50562412	50562530	+	55	NA	Intergenic	MLT1J2|LTR|ERVL-MaLR	-19836	NM033119	85407	Hs.187578	NM033119	ENSG00000140807	NKD1	Naked1	NKD inhibitor of WNT signaling pathway 1	protein-coding
./peak/HIBEpic-H3K9me3peak13541	chr2	45211272	45211432	+	55	NA	Intergenic	MLT1H1|LTR|ERVL-MaLR	25239	NM016932	10736	Hs.101937	NM016932	ENSG00000170577	SIX2	-	SIX homeobox 2	protein-coding
./peak/HIBEpic-H3K9me3peak14339	chr2	121422767	121423425	+	55	NA	Intergenic	L1M5|LINE|L1	-70348	NM001371271
./peak/HIBEpic-H3K9me3peak2707	chr1	223642250	223642375	+	55	NA	Intergenic	Intergenic	75555	NM152610	164127	Hs.192090	NM152610	ENSG00000178395	CCDC185	C1orf65	coiled-coil domain containing 185	protein-coding
./peak/HIBEpic-H3K9me3peak9772	chr17	16729828	16729962	+	55	NA	Intergenic	AluJb|SINE|Alu	6252	NR029392	400578	Hs.723586	NR029392		KRT16P2	-	keratin 16 pseudogene 2	pseudo
./peak/HIBEpic-H3K9me3peak25069	chr7	150686198	150688585	+	55	NA	promoter-TSS (NM000603)	promoter-TSS (NM000603)	-714	NM000603	4846	Hs.647092	NM000603	ENSG00000164867	NOS3	ECNOS|eNOS	nitric oxide synthase 3	protein-coding
./peak/HIBEpic-H3K9me3peak15917	chr20	20227982	20228444	+	55	NA	intron (NM015585intron 19 of 26)	MER3|DNA|hAT-Charlie	-120535	NM002196	3642	Hs.89584	NM002196	ENSG00000173404	INSM1	IA-1|IA1	INSM transcriptional repressor 1	protein-coding
./peak/HIBEpic-H3K9me3peak15466	chr2	241297324	241298135	+	55	NA	Intergenic	Intergenic	-77351	NM002081	2817	Hs.328232	NM002081	ENSG00000063660	GPC1	glypican	glypican 1	protein-coding
./peak/HIBEpic-H3K9me3peak7523	chr14	34944624	34944856	+	55	NA	Intergenic	SVAB|Other|Other	-13294	NM138288	171546	Hs.740577	NM138288	ENSG00000165389	SPTSSA	C14orf147|SSSPTA	serine palmitoyltransferase small subunit A	protein-coding
./peak/HIBEpic-H3K9me3peak18613	chr3	101870759	101871193	+	55	NA	Intergenic	THE1B-int|LTR|ERVL-MaLR	-11573	NR135549	101929411	Hs.506540	NR135549		LOC101929411	-	uncharacterized LOC101929411	ncRNA
./peak/HIBEpic-H3K9me3peak4665	chr10	125862550	125864024	+	55	NA	Intergenic	Intergenic	-10173	NM001270765	51363	Hs.287537	NM014863	ENSG00000182022	CHST15	BRAG|GALNAC4S-6ST	carbohydrate sulfotransferase 15	protein-coding
./peak/HIBEpic-H3K9me3peak25923	chr8	81568345	81568502	+	55	NA	intron (NM001033723intron 7 of 8)	MLT1A|LTR|ERVL-MaLR	169962	NM001105539	65986	Hs.591868	NM023929	ENSG00000205189	ZBTB10	RINZF	zinc finger and BTB domain containing 10	protein-coding
./peak/HIBEpic-H3K9me3peak27894	chrX	103602677	103602815	+	55	NA	Intergenic	LTR26|LTR|ERV1	-103132	NM153448	80712	Hs.223782	NM153448	ENSG00000123576	ESX1	ESX1L|ESXR1	ESX homeobox 1	protein-coding
./peak/HIBEpic-H3K9me3peak19922	chr4	49317906	49318197	+	55	NA	Intergenic	Intergenic	329392	NM001286791	80157	Hs.479703	NM025087	ENSG00000109182	CWH43	CWH43-C|PGAP2IP	cell wall biogenesis 43 C-terminal homolog	protein-coding
./peak/HIBEpic-H3K9me3peak24435	chr7	71145012	71145578	+	55	NA	intron (NM022479intron 9 of 10)	(TCCC)n|Simplerepeat|Simplerepeat	-372539	NR037477	100500836		NR037477	ENSG00000265878	MIR3914-1	-	microRNA 3914-1	ncRNA
./peak/HIBEpic-H3K9me3peak2289	chr1	184815442	184816007	+	55	NA	intron (NM052966intron 5 of 13)	L1HS|LINE|L1	-91732	NM001319960	80267	Hs.523811	NM025191	ENSG00000116406	EDEM3	C1orf22	ER degradation enhancing alpha-mannosidase like protein 3	protein-coding
./peak/HIBEpic-H3K9me3peak27343	chr9	132334235	132334709	+	55	NA	Intergenic	Intergenic	-36691	NM001286796	28989	Hs.744027	NM014064	ENSG00000148335	NTMT1	AD-003|C9orf32|HOMT1A|METTL11A|NRMT|NRMT1|NTM1A	N-terminal Xaa-Pro-Lys N-methyltransferase 1	protein-coding
./peak/HIBEpic-H3K9me3peak12129	chr19	45083886	45084572	+	55	NA	Intergenic	MIR3|SINE|MIR	-24079	NR027754	388550	Hs.446909	NR027754	ENSG00000230666	CEACAM22P	-	carcinoembryonic antigen related cell adhesion molecule 22pseudogene	pseudo
./peak/HIBEpic-H3K9me3peak18825	chr3	126805349	126805675	+	55	NA	Intergenic	MER63A|DNA|hAT-Blackjack	98075	NM032242	5361	Hs.432329	NM032242	ENSG00000114554	PLXNA1	NOV|NOVP|PLEXIN-A1|PLXN1	plexin A1	protein-coding
./peak/HIBEpic-H3K9me3peak13922	chr2	91982271	91983122	+	55	NA	Intergenic	THE1B|LTR|ERVL-MaLR	19328	NR003503	645367	Hs.650223	NR003503		GGT8P	GGT1P1	gamma-glutamyltransferase 8 pseudogene	pseudo
./peak/HIBEpic-H3K9me3peak18172	chr22	48213577	48213883	+	55	NA	intron (NR122046intron 8 of 8)	intron (NR122046intron 8 of 8)	186307	NR122046	284930	Hs.407567	NR122046	ENSG00000224271	LOC284930	-	uncharacterized LOC284930	ncRNA
./peak/HIBEpic-H3K9me3peak21902	chr6	26778778	26781696	+	55	NA	Intergenic	Intergenic	-120257	NM001242798	79692	Hs.126280	NM024639	ENSG00000181315	ZNF322	HCG12|ZNF322A|ZNF388|ZNF489	zinc finger protein 322	protein-coding
./peak/HIBEpic-H3K9me3peak17560	chr21	38721949	38722079	+	55	NA	Intergenic	AluYc|SINE|Alu	-15861	NM001396	1859	Hs.368240	NM001396	ENSG00000157540	DYRK1A	DYRK|DYRK1|HP86|MNB|MNBH|MRD7	dual specificity tyrosine phosphorylation regulated kinase 1A	protein-coding
./peak/HIBEpic-H3K9me3peak26640	chr9	38384423	38384541	+	55	NA	Intergenic	MLT1J|LTR|ERVL-MaLR	-8217	NM000692	219	Hs.436219	NM000692	ENSG00000137124	ALDH1B1	ALDH5|ALDHX	aldehyde dehydrogenase 1 family member B1	protein-coding
./peak/HIBEpic-H3K9me3peak19006	chr3	134952647	134952843	+	55	NA	intron (NM004441intron 12 of 15)	THE1C-int|LTR|ERVL-MaLR	438643	NM004441	2047	Hs.116092	NM004441	ENSG00000154928	EPHB1	ELK|EPHT2|Hek6|NET	EPH receptor B1	protein-coding
./peak/HIBEpic-H3K9me3peak13940	chr2	95908625	95909000	+	55	NA	Intergenic	SVAD|Other|Other	-31385	NM001165977	150696	Hs.437376	NM144707	ENSG00000155066	PROM2	PROML2	prominin 2	protein-coding
./peak/HIBEpic-H3K9me3peak19774	chr4	9262428	9262848	+	55	NA	Intergenic	Intergenic	-1960	NM001256853	100287205	Hs.741128	NM001256853	ENSG00000227551	USP17L12	-	ubiquitin specific peptidase 17 like family member 12	protein-coding
./peak/HIBEpic-H3K9me3peak939	chr1	35538277	35538417	+	55	NA	intron (NM001289088intron 1 of 10)	AluSx|SINE|Alu	-6617	NM001289089	79830	Hs.471243	NM024772	ENSG00000197056	ZMYM1	MYM	zinc finger MYM-type containing 1	protein-coding
./peak/HIBEpic-H3K9me3peak18986	chr3	133800133	133800357	+	55	NA	Intergenic	LTR40c|LTR|ERVL	-23753	NR135574	100507210	Hs.669052	NR135574	ENSG00000243832	LINC02000	-	long intergenic non-protein coding RNA 2000	ncRNA
./peak/HIBEpic-H3K9me3peak1641	chr1	116595081	116595422	+	55	NA	intron (NM018420intron 8 of 11)	L1PA3|LINE|L1	-59125	NM152367	126868	Hs.376194	NM152367	ENSG00000173212	MAB21L3	C1orf161	mab-21 like 3	protein-coding
./peak/HIBEpic-H3K9me3peak19767	chr4	9239006	9239128	+	55	NA	Intergenic	Intergenic	2956	NM001256894	100288520	Hs.528621	NM001256894	ENSG00000223569	USP17L15	-	ubiquitin specific peptidase 17 like family member 15	protein-coding
./peak/HIBEpic-H3K9me3peak8731	chr16	33963912	33964114	+	55	NA	Intergenic	SSU-rRNAHsa|rRNA|rRNA	-2032	NR162093	113218496		NR162093		MIR9901	-	microRNA 9901	ncRNA
./peak/HIBEpic-H3K9me3peak16885	chr20	56715432	56715764	+	55	NA	Intergenic	MLT1C|LTR|ERVL-MaLR	-10360	NM178456	128602	Hs.43977	NM178456	ENSG00000124237	C20orf85	LLC1|bA196N14.1	chromosome 20 open reading frame 85	protein-coding
./peak/HIBEpic-H3K9me3peak7794	chr14	92679026	92679458	+	55	NA	Intergenic	Intergenic	90929	NM017437	53981	Hs.657632	NM017437	ENSG00000165934	CPSF2	CPSF100	cleavage and polyadenylation specific factor 2	protein-coding
./peak/HIBEpic-H3K9me3peak22117	chr6	36149832	36150381	+	55	NA	Intergenic	(GA)n|Simplerepeat|Simplerepeat	-14415	NM015695	27154	Hs.520096	NM015695	ENSG00000096070	BRPF3	-	bromodomain and PHD finger containing 3	protein-coding
./peak/HIBEpic-H3K9me3peak9819	chr17	19017918	19018708	+	55	NA	Intergenic	L1M4|LINE|L1	-2364	NR006882	780854		NR006882	ENSG00000281000	SNORD3D	RNU3-4|U3-4	small nucleolar RNAC/D box 3D	snoRNA
./peak/HIBEpic-H3K9me3peak17387	chr21	27617426	27617638	+	55	NA	Intergenic	MSTA|LTR|ERVL-MaLR	-74086	NM001136131	351	Hs.434980	NM000484	ENSG00000142192	APP	AAA|ABETA|ABPP|AD1|APPI|CTFgamma|CVAP|PN-II|PN2|preA4	amyloid beta precursor protein	protein-coding
./peak/HIBEpic-H3K9me3peak27484	chr9	137849717	137849842	+	55	NA	Intergenic	MLT2F|LTR|ERVL	-40021	NM002003	2219	Hs.440898	NM002003	ENSG00000085265	FCN1	FCNM	ficolin 1	protein-coding
./peak/HIBEpic-H3K9me3peak4827	chr10	132091058	132091179	+	55	NA	Intergenic	HERVK9-int|LTR|ERVK	156445	NM001321980	10539	Hs.42644	NM006541	ENSG00000108010	GLRX3	GLRX4|GRX3|GRX4|PICOT|TXNL2|TXNL3	glutaredoxin 3	protein-coding
./peak/HIBEpic-H3K9me3peak7577	chr14	52851085	52851710	+	55	NA	Intergenic	L1PA4|LINE|L1	70367	NM000956	5732	Hs.2090	NM000956	ENSG00000125384	PTGER2	EP2	prostaglandin E receptor 2	protein-coding
./peak/HIBEpic-H3K9me3peak25719	chr8	49380223	49380680	+	55	NA	Intergenic	MER74C|LTR|ERVL	-83676	NR105002	101929268	Hs.683934	NR105002	ENSG00000253608	LOC101929268	-	uncharacterized LOC101929268	ncRNA
./peak/HIBEpic-H3K9me3peak27481	chr9	137825210	137825328	+	55	NA	Intergenic	Intergenic	-15511	NM002003	2219	Hs.440898	NM002003	ENSG00000085265	FCN1	FCNM	ficolin 1	protein-coding
./peak/HIBEpic-H3K9me3peak1739	chr1	143279065	143281125	+	55	NA	Intergenic	ACRO1|Satellite|acro	-77856	NR110761	102723769	Hs.652926	NR110761		LOC102723769	-	uncharacterized LOC102723769	ncRNA
./peak/HIBEpic-H3K9me3peak6372	chr12	92993743	92994308	+	55	NA	Intergenic	THE1D-int|LTR|ERVL-MaLR	-102594	NM001037671	338809	Hs.326303	NM001037671	ENSG00000187510	C12orf74	-	chromosome 12 open reading frame 74	protein-coding
./peak/HIBEpic-H3K9me3peak27538	chr9	138346615	138348132	+	55	NA	Intergenic	Intergenic	16722	NR038969	100506599	Hs.561897	NR038969	ENSG00000225361	PPP1R26-AS1	-	PPP1R26 antisense RNA 1	ncRNA
./peak/HIBEpic-H3K9me3peak185	chr1	4005925	4006795	+	55	NA	TTS (NR147024)	TTS (NR147024)	2680	NR147024	105376672	Hs.435087	NR147024	ENSG00000226374	LINC01345	-	long intergenic non-protein coding RNA 1345	ncRNA
./peak/HIBEpic-H3K9me3peak22577	chr6	110830042	110830171	+	55	NA	Intergenic	LTR1B|LTR|ERV1	-32290	NM033125	85413	Hs.520319	NM033125	ENSG00000004809	SLC22A16	CT2|FLIPT2|HEL-S-18|OAT6|OCT6|OKB1|dJ261K5.1	solute carrier family 22 member 16	protein-coding
./peak/HIBEpic-H3K9me3peak26536	chr8	146169708	146169871	+	55	NA	intron (NM006958intron 2 of 2)	intron (NM006958intron 2 of 2)	6477	NM006958	7564	Hs.493225	NM006958	ENSG00000170631	ZNF16	HZF1|KOX9	zinc finger protein 16	protein-coding
./peak/HIBEpic-H3K9me3peak4493	chr10	121192992	121193232	+	55	NA	intron (NM005308intron 8 of 15)	intron (NM005308intron 8 of 15)	55628	NR039829	100616398		NR039829	ENSG00000265719	MIR4681	-	microRNA 4681	ncRNA
./peak/HIBEpic-H3K9me3peak4779	chr10	129595694	129595970	+	55	NA	Intergenic	(TCCA)n|Simplerepeat|Simplerepeat	60383	NM207426	399823	Hs.449674	NM207426	ENSG00000186766	FOXI2	-	forkhead box I2	protein-coding
./peak/HIBEpic-H3K9me3peak17666	chr21	43434891	43435223	+	55	NA	intron (NR119384intron 1 of 1)	AluJr4|SINE|Alu	-4588	NM020727	49854	Hs.434947	NM020727	ENSG00000173276	ZBTB21	ZNF295	zinc finger and BTB domain containing 21	protein-coding
./peak/HIBEpic-H3K9me3peak11	chr1	384385	386534	+	55	NA	Intergenic	L1PA8|LINE|L1	17800	NM001005224	26683	Hs.632360	NM001005224	ENSG00000230178	OR4F3	-	olfactory receptor family 4 subfamily F member 3	protein-coding
./peak/HIBEpic-H3K9me3peak10031	chr17	36284445	36286040	+	55	NA	5' UTR (NM001369499exon 1 of 13).2	5' UTR (NM001369499exon 1 of 13).2	1223	NM001291466	102723859	Hs.454716	NM001291466	ENSG00000278599	TBC1D3E	PRC17|TBC1D3|TBC1D3A|TBC1DE3	TBC1 domain family member 3E	protein-coding
./peak/HIBEpic-H3K9me3peak5484	chr11	96144047	96144278	+	55	NA	Intergenic	L1PA2|LINE|L1	20985	NM001261833	8690	Hs.105940	NM003772	ENSG00000183340	JRKL	HHMJG	JRK like	protein-coding
./peak/HIBEpic-H3K9me3peak11171	chr19	11765001	11765413	+	55	NA	Intergenic	Intergenic	12697	NR002944	664709	Hs.534822	NR002944		HNRNPA1P10	HNRPA1L-2	heterogeneous nuclear ribonucleoprotein A1 pseudogene 10	pseudo
./peak/HIBEpic-H3K9me3peak6715	chr12	119823561	119823679	+	55	NA	intron (NM178499intron 1 of 13)	LTR33|LTR|ERVL	51086	NM178499	160777	Hs.98188	NM178499	ENSG00000183273	CCDC60	-	coiled-coil domain containing 60	protein-coding
./peak/HIBEpic-H3K9me3peak25837	chr8	65152753	65153434	+	55	NA	intron (NR125826intron 1 of 4)	L1PA3|LINE|L1	128022	NR125826	102724623	Hs.586375	NR125826	ENSG00000253554	LINC01414	-	long intergenic non-protein coding RNA 1414	ncRNA
./peak/HIBEpic-H3K9me3peak6809	chr12	125243184	125243631	+	55	NA	Intergenic	Eulor2A|DNA?|DNA?	80810	NM001367982	949	Hs.731377	NM005505	ENSG00000073060	SCARB1	CD36L1|CLA-1|CLA1|HDLQTL6|SR-BI|SRB1	scavenger receptor class B member 1	protein-coding
./peak/HIBEpic-H3K9me3peak1926	chr1	154751329	154751644	+	55	NA	intron (NM001204087intron 2 of 8)	intron (NM001204087intron 2 of 8)	80866	NM170782	3782	Hs.490765	NM002249	ENSG00000143603	KCNN3	KCa2.3|SK3|SKCA3|hSK3	potassium calcium-activated channel subfamily N member 3	protein-coding
./peak/HIBEpic-H3K9me3peak25927	chr8	81858064	81858700	+	55	NA	Intergenic	THE1A-int|LTR|ERVL-MaLR	-71366	NM001033723	619279	Hs.434957	NM032651	ENSG00000164684	ZNF704	Gig1	zinc finger protein 704	protein-coding
./peak/HIBEpic-H3K9me3peak17600	chr21	40275931	40276370	+	55	NA	intron (NR120405intron 2 of 3)	intron (NR120405intron 2 of 3)	34203	NR120405	400867	Hs.689509	NR120405		LOC400867	-	uncharacterized LOC400867	ncRNA
./peak/HIBEpic-H3K9me3peak12619	chr19	55098695	55098902	+	55	NA	exon (NM006866exon 8 of 8)	exon (NM006866exon 8 of 8)	-6243	NR103503	11024	Hs.710507	NM006863	ENSG00000104974	LILRA1	CD85I|LIR-6|LIR6	leukocyte immunoglobulin like receptor A1	protein-coding
./peak/HIBEpic-H3K9me3peak27972	chrX	134352047	134352165	+	55	NA	Intergenic	Intergenic	-33903	NM001355522	101928677		NM001355522	ENSG00000238210	ETDA	-	embryonic testis differentiation homolog A	protein-coding
./peak/HIBEpic-H3K9me3peak21319	chr5	125259340	125259567	+	55	NA	Intergenic	L1PA3|LINE|L1	-255817	NR105042	102546228	Hs.582529	NR105042	ENSG00000248107	LINC02039	-	long intergenic non-protein coding RNA 2039	ncRNA
./peak/HIBEpic-H3K9me3peak3141	chr1	236324502	236324873	+	55	NA	intron (NM003272intron 1 of 6)	intron (NM003272intron 1 of 6)	18848	NM003272	7107	Hs.498160	NM003272	ENSG00000077585	GPR137B	TM7SF1	G protein-coupled receptor 137B	protein-coding
./peak/HIBEpic-H3K9me3peak15289	chr2	239364531	239364912	+	55	NA	Intergenic	L1M3f|LINE|L1	29153	NM001330196	51665	Hs.516788	NM016114	ENSG00000065802	ASB1	ASB-1	ankyrin repeat and SOCS box containing 1	protein-coding
./peak/HIBEpic-H3K9me3peak11760	chr19	35285021	35285139	+	55	NA	Intergenic	THE1B|LTR|ERVL-MaLR	-20960	NM001007248	148103	Hs.590961	NM001007247	ENSG00000153896	ZNF599	-	zinc finger protein 599	protein-coding
./peak/HIBEpic-H3K9me3peak26823	chr9	93727343	93727461	+	55	NA	Intergenic	Intergenic	110012	NR033912	100129316	Hs.458154	NR033912		LOC100129316	-	uncharacterized LOC100129316	ncRNA
./peak/HIBEpic-H3K9me3peak5742	chr12	5399376	5399502	+	55	NA	Intergenic	L1PA3|LINE|L1	-47122	NR120477	101929584	Hs.436529	NR120476	ENSG00000256115	LINC02443	-	long intergenic non-protein coding RNA 2443	ncRNA
./peak/HIBEpic-H3K9me3peak12906	chr19	57909358	57909476	+	55	NA	intron (NM152909intron 2 of 2)	intron (NM152909intron 2 of 2)	8195	NM001172773	147694	Hs.126905	NM152909	ENSG00000188785	ZNF548	-	zinc finger protein 548	protein-coding
./peak/HIBEpic-H3K9me3peak7702	chr14	71603544	71604278	+	55	NA	Intergenic	LTR1B|LTR|ERV1	-183282	NM015556	26037	Hs.654657	NM015556	ENSG00000197555	SIPA1L1	E6TP1|SPAR1	signal induced proliferation associated 1 like 1	protein-coding
./peak/HIBEpic-H3K9me3peak10809	chr18	77490873	77491647	+	55	NA	intron (NM001318511intron 11 of 11)	intron (NM001318511intron 11 of 11)	49830	NM001202504	9150	Hs.465490	NM004715	ENSG00000060069	CTDP1	CCFDN|FCP1	CTD phosphatase subunit 1	protein-coding
./peak/HIBEpic-H3K9me3peak16648	chr20	49909668	49910006	+	55	NA	Intergenic	Intergenic	159677	NR036162	100422889		NR036162	ENSG00000266761	MIR3194	mir-3194	microRNA 3194	ncRNA
./peak/HIBEpic-H3K9me3peak4107	chr10	92715304	92715451	+	55	NA	intron (NR131214intron 3 of 5)	L1PA7|LINE|L1	8320	NR131214	105378427		NR131214		XLOC008559	-	uncharacterized LOC105378427	ncRNA
./peak/HIBEpic-H3K9me3peak14292	chr2	119368407	119368554	+	55	NA	Intergenic	Intergenic	-7938	NR110272	101927709	Hs.274529	NR110272		LOC101927709	-	uncharacterized LOC101927709	ncRNA
./peak/HIBEpic-H3K9me3peak62	chr1	2630584	2631224	+	55	NA	intron (NM001242672intron 5 of 7)	intron (NM001242672intron 5 of 7)	-66449	NM033467	79258	Hs.591453	NM033467	ENSG00000142606	MMEL1	MMEL2|NEP2|NEPII|NL1|NL2|SEP	membrane metalloendopeptidase like 1	protein-coding
./peak/HIBEpic-H3K9me3peak11756	chr19	35238736	35240130	+	55	NA	Intergenic	Intergenic	14285	NM001145665	339318	Hs.720472	NM001029997	ENSG00000197841	ZNF181	HHZ181	zinc finger protein 181	protein-coding
./peak/HIBEpic-H3K9me3peak24390	chr7	64945872	64946141	+	55	NA	Intergenic	L1PA4|LINE|L1	73972	NR157837	101929322		NR157837		LOC101929322	-	integrator complex subunit 4 pseudogene	pseudo
./peak/HIBEpic-H3K9me3peak25744	chr8	53896079	53896543	+	54	NA	Intergenic	MER9a3|LTR|ERVK	43843	NM005285	2831	Hs.248117	NM005285	ENSG00000183729	NPBWR1	GPR7	neuropeptides B and W receptor 1	protein-coding
./peak/HIBEpic-H3K9me3peak18920	chr3	128749341	128749828	+	54	NA	exon (NM024768exon 3 of 8)	exon (NM024768exon 3 of 8)	-26739	NM001348521	57501	Hs.518247	NM020741	ENSG00000114656	KIAA1257	-	KIAA1257	protein-coding
./peak/HIBEpic-H3K9me3peak5617	chr12	60039	60195	+	54	NA	Intergenic	Intergenic	-7490	NR026823	677784	Hs.722487	NR026823	ENSG00000249054	FAM138D	F379	family with sequence similarity 138 member D	ncRNA
./peak/HIBEpic-H3K9me3peak2605	chr1	214104445	214104764	+	54	NA	intron (NR037850intron 2 of 5)	MER117|DNA|hAT-Charlie	6512	NR046189	100861504	Hs.742586	NR046189		LINC00538	PROX1UT|Yiya	long intergenic non-protein coding RNA 538	ncRNA
./peak/HIBEpic-H3K9me3peak23706	chr7	47921224	47921687	+	54	NA	intron (NM138295intron 20 of 56)	intron (NM138295intron 20 of 56)	66633	NM138295	168507	Hs.195979	NM138295	ENSG00000158683	PKD1L1	HTX8|PRO19563	polycystin 1 like 1transient receptor potential channel interacting	protein-coding
./peak/HIBEpic-H3K9me3peak22521	chr6	106135180	106135381	+	54	NA	Intergenic	THE1C-int|LTR|ERVL-MaLR	-284323	NM002726	5550	Hs.436564	NM002726	ENSG00000085377	PREP	PE|PEP	prolyl endopeptidase	protein-coding
./peak/HIBEpic-H3K9me3peak18559	chr3	86089037	86089159	+	54	NA	intron (NM001167674intron 8 of 9)	L1PA4|LINE|L1	-211898	NR046752	100874037	Hs.570566	NR046752	ENSG00000241648	CADM2-AS2	-	CADM2 antisense RNA 2	ncRNA
./peak/HIBEpic-H3K9me3peak28066	chrY	28812929	28813074	+	54	NA	Intergenic	(GAGTG)n|Simplerepeat|Simplerepeat	938364	NR001524	114760	Hs.511777	NR001524	ENSG00000231141	TTTY3	LINC00121|NCRNA00121|TTTY3A|TTY3	testis-specific transcriptY-linked 3	ncRNA
./peak/HIBEpic-H3K9me3peak5415	chr11	71538352	71539027	+	54	NA	Intergenic	THE1B|LTR|ERVL-MaLR	-5557	NM001002035	245911	Hs.555032	NM001002035	ENSG00000184276	DEFB108B	DEFB-8|hBD-8	defensin beta 108B	protein-coding
./peak/HIBEpic-H3K9me3peak27914	chrX	111473189	111473812	+	54	NA	intron (NM001004308intron 2 of 2)	L1P1|LINE|L1	147247	NM001004308	340595	Hs.368140	NM001004308	ENSG00000187823	RTL4	Mar4|Mart4|SIRH11|ZCCHC16	retrotransposon Gag like 4	protein-coding
./peak/HIBEpic-H3K9me3peak13205	chr2	10402637	10402937	+	54	NA	Intergenic	MLT1J1|LTR|ERVL-MaLR	-40243	NM002149	3241	Hs.580427	NM002149	ENSG00000115756	HPCAL1	BDR1|HLP2|VILIP-3	hippocalcin like 1	protein-coding
./peak/HIBEpic-H3K9me3peak19692	chr4	7134620	7134893	+	54	NA	Intergenic	L2c|LINE|L2	-29653	NR027441	730971	Hs.591718	NR027441		LINC02447	-	long intergenic non-protein coding RNA 2447	ncRNA
./peak/HIBEpic-H3K9me3peak23925	chr7	55456135	55456560	+	54	NA	intron (NM018697intron 1 of 8)	MER83A-int|LTR|ERV1	23206	NM018697	55915	Hs.595384	NM018697	ENSG00000132434	LANCL2	GPR69B|TASP	LanC like 2	protein-coding
./peak/HIBEpic-H3K9me3peak3776	chr10	57869285	57869408	+	54	NA	Intergenic	LTR1|LTR|ERV1	251674	NM007057	11130	Hs.591363	NM007057	ENSG00000122952	ZWINT	HZwint-1|KNTC2AP|SIP30|ZWINT1	ZW10 interacting kinetochore protein	protein-coding
./peak/HIBEpic-H3K9me3peak1000	chr1	38671066	38671514	+	54	NA	Intergenic	Intergenic	9149	NR038928	339442	Hs.434245	NR038928	ENSG00000237290	LINC01343	-	long intergenic non-protein coding RNA 1343	ncRNA
./peak/HIBEpic-H3K9me3peak6282	chr12	68983727	68984076	+	54	NA	Intergenic	MSTA-int|LTR|ERVL-MaLR	-20778	NM001251922	5908	Hs.369920	NM015646	ENSG00000127314	RAP1B	K-REV|RAL1B	RAP1Bmember of RAS oncogene family	protein-coding
./peak/HIBEpic-H3K9me3peak884	chr1	33714754	33714931	+	54	NA	Intergenic	L2b|LINE|L2	-7251	NM152493	149076	Hs.743358	NM152493	ENSG00000160094	ZNF362	RN|lin-29	zinc finger protein 362	protein-coding
./peak/HIBEpic-H3K9me3peak6310	chr12	75822589	75823035	+	54	NA	intron (NR072995intron 5 of 6)	THE1D-int|LTR|ERVL-MaLR	37943	NR072995	144321	Hs.406728	NM152436	ENSG00000180481	GLIPR1L2	-	GLIPR1 like 2	protein-coding
./peak/HIBEpic-H3K9me3peak23805	chr7	50872947	50873321	+	54	NA	Intergenic	Intergenic	-11984	NM001001555	2887	Hs.164060	NM005311	ENSG00000106070	GRB10	GRB-IR|Grb-10|IRBP|MEG1|RSS	growth factor receptor bound protein 10	protein-coding
./peak/HIBEpic-H3K9me3peak17683	chr21	43779181	43779394	+	54	NA	Intergenic	MER57B1|LTR|ERV1	7357	NM003225	7031	Hs.162807	NM003225	ENSG00000160182	TFF1	BCEI|D21S21|HP1.A|HPS2|pNR-2|pS2	trefoil factor 1	protein-coding
./peak/HIBEpic-H3K9me3peak14479	chr2	132577469	132577944	+	54	NA	Intergenic	Intergenic	-18472	NR161366	408029	Hs.145567	NR161366		C2orf27B	-	chromosome 2 open reading frame 27B	ncRNA
./peak/HIBEpic-H3K9me3peak18810	chr3	126768097	126769683	+	54	NA	Intergenic	L1MEe|LINE|L1	61453	NM032242	5361	Hs.432329	NM032242	ENSG00000114554	PLXNA1	NOV|NOVP|PLEXIN-A1|PLXN1	plexin A1	protein-coding
./peak/HIBEpic-H3K9me3peak25615	chr8	28188922	28189379	+	54	NA	intron (NM006228intron 2 of 3)	intron (NM006228intron 2 of 3)	-7014	NM001284244	5368	Hs.88218	NM006228	ENSG00000168081	PNOC	N/OFQ|NOP|OFQ|PPNOC|ppN/OFQ	prepronociceptin	protein-coding
./peak/HIBEpic-H3K9me3peak19348	chr3	191508466	191508885	+	54	NA	Intergenic	THE1B-int|LTR|ERVL-MaLR	329723	NM001083308	152138	Hs.690618	NM001083308	ENSG00000253548	PYDC2	POP2|cPOP2	pyrin domain containing 2	protein-coding
./peak/HIBEpic-H3K9me3peak22869	chr6	160287616	160288648	+	54	NA	Intergenic	Intergenic	-23888	NM001366704	4142	Hs.99900	NM002377	ENSG00000130368	MAS1	MAS|MGRA	MAS1 proto-oncogeneG protein-coupled receptor	protein-coding
./peak/HIBEpic-H3K9me3peak11579	chr19	29306145	29306352	+	54	NA	Intergenic	MSTD-int|LTR|ERVL-MaLR	-87647	NR110759	100420587	Hs.569956	NR110759	ENSG00000283403	LOC100420587	-	SHC binding and spindle associated 1 pseudogene	pseudo
./peak/HIBEpic-H3K9me3peak25759	chr8	54773144	54773320	+	54	NA	intron (NM001286674intron 1 of 2)	intron (NM001286674intron 1 of 2)	8877	NM001286674	8601	Hs.368733	NM003702	ENSG00000147509	RGS20	RGSZ1|ZGAP1|g(z)GAP|gz-GAP	regulator of G protein signaling 20	protein-coding
./peak/HIBEpic-H3K9me3peak24815	chr7	128757047	128757165	+	54	NA	Intergenic	Intergenic	-9219	NR002144	407835	Hs.592273	NR002144		LOC407835	-	mitogen-activated protein kinase kinase 2 pseudogene	pseudo
./peak/HIBEpic-H3K9me3peak14763	chr2	174569346	174569634	+	54	NA	Intergenic	L1PA2|LINE|L1	259118	NM001017371	6670	Hs.531587	NM003111	ENSG00000172845	SP3	SPR2	Sp3 transcription factor	protein-coding
./peak/HIBEpic-H3K9me3peak16462	chr20	45444865	45445096	+	54	NA	Intergenic	LTR16C|LTR|ERVL	-78283	NM172110	2139	Hs.472877	NM005244	ENSG00000064655	EYA2	EAB1	EYA transcriptional coactivator and phosphatase 2	protein-coding
./peak/HIBEpic-H3K9me3peak20275	chr4	132664812	132665515	+	54	NA	Intergenic	SST1|Satellite|centr	-20830	NR125883	101927305	Hs.507924	NR125883		SNHG27	-	small nucleolar RNA host gene 27	ncRNA
./peak/HIBEpic-H3K9me3peak23941	chr7	55762249	55762410	+	54	NA	intron (NR003949intron 2 of 5)	intron (NR003949intron 2 of 5)	-5176	NR027339	360132	Hs.446691	NM182827	ENSG00000176826	FKBP9P1	FKBP9L	FKBP prolyl isomerase 9 pseudogene 1	pseudo
./peak/HIBEpic-H3K9me3peak9094	chr16	71466005	71466465	+	54	NA	intron (NM001367365intron 4 of 9)	intron (NM001367365intron 4 of 9)	-5868	NR146574	105371333	Hs.578738	NR146574	ENSG00000261348	LINC02136	-	long intergenic non-protein coding RNA 2136	ncRNA
./peak/HIBEpic-H3K9me3peak26925	chr9	96656107	96656681	+	54	NA	Intergenic	Intergenic	61243	NM021570	56033	Hs.164960	NM021570	ENSG00000131668	BARX1	-	BARX homeobox 1	protein-coding
./peak/HIBEpic-H3K9me3peak26994	chr9	99487832	99488179	+	54	NA	promoter-TSS (NR026792)	promoter-TSS (NR026792)	-98	NR026792	441455	Hs.229613	NR026792		LOC441455	-	makorin ring finger protein 1 pseudogene	pseudo
./peak/HIBEpic-H3K9me3peak12458	chr19	53258292	53258790	+	54	NA	Intergenic	MER9a1|LTR|ERVK	-20234	NM001161500	81856	Hs.143951	NM030972	ENSG00000213020	ZNF611	-	zinc finger protein 611	protein-coding
./peak/HIBEpic-H3K9me3peak23581	chr7	45305962	45306082	+	54	NA	Intergenic	MLT1B|LTR|ERVL-MaLR	108632	NM005856	10268	Hs.25691	NM005856	ENSG00000122679	RAMP3	-	receptor activity modifying protein 3	protein-coding
./peak/HIBEpic-H3K9me3peak25402	chr7	158313980	158315177	+	54	NA	intron (NM001308267intron 1 of 21)	intron (NM001308267intron 1 of 21)	10927	NR030325	693180		NR030325	ENSG00000207637	MIR595	MIRN595|hsa-mir-595	microRNA 595	ncRNA
./peak/HIBEpic-H3K9me3peak25840	chr8	65292291	65292534	+	54	NA	TTS (NR029669)	TTS (NR029669)	706	NR029669	406908		NR029669	ENSG00000207816	MIR124-2	MIRN124-2|MIRN124A2|mir-124-2	microRNA 124-2	ncRNA
./peak/HIBEpic-H3K9me3peak23789	chr7	50653670	50654131	+	54	NA	Intergenic	MER3|DNA|hAT-Charlie	-20798	NM001082971	1644	Hs.359698	NM000790	ENSG00000132437	DDC	AADC	dopa decarboxylase	protein-coding
./peak/HIBEpic-H3K9me3peak18812	chr3	126772935	126773223	+	54	NA	Intergenic	MLT1F|LTR|ERVL-MaLR	65642	NM032242	5361	Hs.432329	NM032242	ENSG00000114554	PLXNA1	NOV|NOVP|PLEXIN-A1|PLXN1	plexin A1	protein-coding
./peak/HIBEpic-H3K9me3peak25450	chr8	244927	245058	+	54	NA	Intergenic	Intergenic	62536	NM001042416	169270	Hs.591388	NM173539	ENSG00000172748	ZNF596	-	zinc finger protein 596	protein-coding
./peak/HIBEpic-H3K9me3peak22050	chr6	32746833	32747120	+	54	NA	Intergenic	MSTC-int|LTR|ERVL-MaLR	-15667	NM001300790	3120	Hs.731563	NM182549	ENSG00000232629	HLA-DQB2	DQB2|HLA-DQB1|HLA-DXB	major histocompatibility complexclass IIDQ beta 2	protein-coding
./peak/HIBEpic-H3K9me3peak25890	chr8	73813327	73813458	+	54	NA	intron (NM004770intron 2 of 2)	intron (NM004770intron 2 of 2)	-107707	NM003218	7013	Hs.442707	NM003218	ENSG00000147601	TERF1	PIN2|TRBF1|TRF|TRF1|hTRF1-AS|t-TRF1	telomeric repeat binding factor 1	protein-coding
./peak/HIBEpic-H3K9me3peak17649	chr21	42905472	42905854	+	54	NA	Intergenic	Intergenic	-25578	NM005656	7113	Hs.439309	NM005656	ENSG00000184012	TMPRSS2	PP9284|PRSS10	transmembrane serine protease 2	protein-coding
./peak/HIBEpic-H3K9me3peak18826	chr3	126806343	126806592	+	54	NA	Intergenic	Intergenic	99030	NM032242	5361	Hs.432329	NM032242	ENSG00000114554	PLXNA1	NOV|NOVP|PLEXIN-A1|PLXN1	plexin A1	protein-coding
./peak/HIBEpic-H3K9me3peak12981	chr19	58565649	58567816	+	54	NA	TTS (NM182572)	TTS (NM182572)	-3875	NM007134	7694	Hs.85863	NM003436	ENSG00000176293	ZNF135	ZNF61|ZNF78L1|pHZ-17|pT3	zinc finger protein 135	protein-coding
./peak/HIBEpic-H3K9me3peak6684	chr12	117978840	117978965	+	54	NA	intron (NM173598intron 9 of 19)	G-rich|Lowcomplexity|Lowcomplexity	-179295	NM001204218	4842	Hs.654410	NM000620	ENSG00000089250	NOS1	IHPS1|N-NOS|NC-NOS|NOS|bNOS|nNOS	nitric oxide synthase 1	protein-coding
./peak/HIBEpic-H3K9me3peak22164	chr6	40553775	40554305	+	54	NA	intron (NM020737intron 1 of 2)	intron (NM020737intron 1 of 2)	1063	NM020737	57497	Hs.250015	NM020737	ENSG00000156564	LRFN2	FIGLER2|KIAA1246|SALM1	leucine rich repeat and fibronectin type III domain containing 2	protein-coding
./peak/HIBEpic-H3K9me3peak18919	chr3	128741631	128741754	+	54	NA	intron (NM024768intron 2 of 7)	intron (NM024768intron 2 of 7)	-18847	NM001348521	57501	Hs.518247	NM020741	ENSG00000114656	KIAA1257	-	KIAA1257	protein-coding
./peak/HIBEpic-H3K9me3peak8901	chr16	55512391	55512916	+	54	NA	promoter-TSS (NM001302508)	promoter-TSS (NM001302508)	-89	NM001302508	4313	Hs.513617	NM004530	ENSG00000087245	MMP2	CLG4|CLG4A|MMP-2|MMP-II|MONA|TBE-1	matrix metallopeptidase 2	protein-coding
./peak/HIBEpic-H3K9me3peak23008	chr6	167763753	167764182	+	54	NA	Intergenic	L1MDa|LINE|L1	25393	NM031949	83887	Hs.520554	NM031949	ENSG00000120440	TTLL2	C6orf104|NYD-TSPG|dJ366N23.3	tubulin tyrosine ligase like 2	protein-coding
./peak/HIBEpic-H3K9me3peak21686	chr6	2547420	2547804	+	54	NA	Intergenic	Intergenic	-87122	NR149119	105374885		NR149118		LINC02521	-	long intergenic non-protein coding RNA 2521	ncRNA
./peak/HIBEpic-H3K9me3peak6755	chr12	124533740	124533858	+	54	NA	intron (NM001204299intron 2 of 4)	intron (NM001204299intron 2 of 4)	76037	NM152437	144348	Hs.524828	NM152437	ENSG00000179195	ZNF664	ZFOC1|ZNF176	zinc finger protein 664	protein-coding
./peak/HIBEpic-H3K9me3peak12978	chr19	58558349	58559018	+	54	NA	intron (NM182572intron 4 of 5)	intron (NM182572intron 4 of 5)	-11924	NM007134	7694	Hs.85863	NM003436	ENSG00000176293	ZNF135	ZNF61|ZNF78L1|pHZ-17|pT3	zinc finger protein 135	protein-coding
./peak/HIBEpic-H3K9me3peak26463	chr8	144474715	144474833	+	54	NA	Intergenic	Intergenic	23728	NM052924	114822	Hs.521912	NM052924	ENSG00000158106	RHPN1	ODF5|RHOPHILIN|RHPN	rhophilin Rho GTPase binding protein 1	protein-coding
./peak/HIBEpic-H3K9me3peak14139	chr2	106344831	106344976	+	54	NA	Intergenic	Intergenic	-16466	NM003581	8440	Hs.529244	NM003581	ENSG00000071051	NCK2	GRB4|NCKbeta	NCK adaptor protein 2	protein-coding
./peak/HIBEpic-H3K9me3peak882	chr1	33576579	33576722	+	54	NA	intron (NR146648intron 10 of 11)	intron (NR146648intron 10 of 11)	28871	NM001301825	113451	Hs.101807	NM052998	ENSG00000142920	AZIN2	ADC|AZI2|AZIB1|ODC-p|ODC1L|ODCp	antizyme inhibitor 2	protein-coding
./peak/HIBEpic-H3K9me3peak25385	chr7	158148175	158148453	+	54	NA	intron (NM130842intron 1 of 21)	intron (NM130842intron 1 of 21)	177191	NR030325	693180		NR030325	ENSG00000207637	MIR595	MIRN595|hsa-mir-595	microRNA 595	ncRNA
./peak/HIBEpic-H3K9me3peak4516	chr10	122343403	122343821	+	54	NA	intron (NM001030059intron 6 of 6)	L2c|LINE|L2	-13849	NR103717	404216	Hs.196578	NM001012711	ENSG00000177234	LINC01561	C10orf85	long intergenic non-protein coding RNA 1561	ncRNA
./peak/HIBEpic-H3K9me3peak12367	chr19	52051607	52053311	+	54	NA	Intergenic	MER76|LTR|ERVL	-17535	NM001177548	946	Hs.720304	NM001245	ENSG00000105492	SIGLEC6	CD327|CD33L|CD33L1|CD33L2|CDW327|OBBP1	sialic acid binding Ig like lectin 6	protein-coding
./peak/HIBEpic-H3K9me3peak22371	chr6	74159571	74159698	+	54	NA	intron (NM138441intron 1 of 4)	AluSq|SINE|Alu	2386	NM138441	115004	Hs.658405	NM138441	ENSG00000164430	CGAS	C6orf150|MB21D1|h-cGAS	cyclic GMP-AMP synthase	protein-coding
./peak/HIBEpic-H3K9me3peak6091	chr12	52525946	52526067	+	54	NA	Intergenic	ERV3-16A3I-int|LTR|ERVL	38653	NR120440	26628	Hs.524431	NR120438	ENSG00000257542	OR7E47P	OR7E141	olfactory receptor family 7 subfamily E member 47 pseudogene	pseudo
./peak/HIBEpic-H3K9me3peak8143	chr15	33632393	33632511	+	54	NA	intron (NM001036intron 1 of 103)	intron (NM001036intron 1 of 103)	29284	NM001243996	6263	Hs.709373	NM001036	ENSG00000198838	RYR3	RYR-3	ryanodine receptor 3	protein-coding
./peak/HIBEpic-H3K9me3peak20451	chr4	185000492	185000928	+	54	NA	Intergenic	Intergenic	138316	NM153343	133121	Hs.297814	NM153343	ENSG00000164303	ENPP6	NPP6	ectonucleotide pyrophosphatase/phosphodiesterase 6	protein-coding
./peak/HIBEpic-H3K9me3peak8734	chr16	34309959	34310078	+	54	NA	Intergenic	L1PA3|LINE|L1	45298	NR158158	102724928	Hs.692710	NR158158		CCNYL3	-	cyclin Y like 3 (pseudogene)	pseudo
./peak/HIBEpic-H3K9me3peak179	chr1	3844192	3844397	+	54	NA	Intergenic	MLT2B2|LTR|ERVL	27326	NR024455	100133612	Hs.307652	NR024455	ENSG00000236423	LINC01134	-	long intergenic non-protein coding RNA 1134	ncRNA
./peak/HIBEpic-H3K9me3peak13026	chr19	58704893	58705020	+	54	NA	intron (NM001278734intron 4 of 8)	AluSx3|SINE|Alu	10528	NM133502	10782	Hs.83761	NM016324	ENSG00000171606	ZNF274	HFB101|ZF2|ZKSCAN19|ZSCAN51	zinc finger protein 274	protein-coding
./peak/HIBEpic-H3K9me3peak12560	chr19	54180523	54180980	+	54	NA	Intergenic	Intergenic	-1506	NR030187	574465		NR030187	ENSG00000207615	MIR515-2	MIRN515-2	microRNA 515-2	ncRNA
./peak/HIBEpic-H3K9me3peak25966	chr8	86817847	86818656	+	54	NA	Intergenic	Intergenic	-2461	NR003594	100288527	Hs.535056	NR003594		REXO1L2P	-	REXO1 like 2pseudogene	pseudo
./peak/HIBEpic-H3K9me3peak328	chr1	8287519	8288477	+	54	NA	Intergenic	THE1B|LTR|ERVL-MaLR	19266	NR125998	102724539	Hs.516816	NR125998	ENSG00000227634	LINC01714	-	long intergenic non-protein coding RNA 1714	ncRNA
./peak/HIBEpic-H3K9me3peak21181	chr5	61952078	61952382	+	54	NA	Intergenic	L1P1|LINE|L1	77584	NM181506	100130733	Hs.721348	NM181506	ENSG00000186105	LRRC70	SLRN	leucine rich repeat containing 70	protein-coding
./peak/HIBEpic-H3K9me3peak14723	chr2	171779580	171781017	+	54	NA	Intergenic	MER52A|LTR|ERV1	-4689	NM001201428	26003	Hs.431317	NM015530	ENSG00000115806	GORASP2	GOLPH6|GRASP55|GRS2|p59	golgi reassembly stacking protein 2	protein-coding
./peak/HIBEpic-H3K9me3peak5505	chr11	113965656	113965776	+	54	NA	intron (NM006006intron 2 of 6)	intron (NM006006intron 2 of 6)	31783	NM001354752	7704	Hs.591945	NM006006	ENSG00000109906	ZBTB16	PLZF|ZNF145	zinc finger and BTB domain containing 16	protein-coding
./peak/HIBEpic-H3K9me3peak18688	chr3	112682820	112683681	+	54	NA	intron (NM138806intron 1 of 7)	THE1B-int|LTR|ERVL-MaLR	10700	NM138939	131450	Hs.309158	NM138806	ENSG00000163606	CD200R1	CD200R|HCRTR2|MOX2R|OX2R	CD200 receptor 1	protein-coding
./peak/HIBEpic-H3K9me3peak6799	chr12	125154815	125155364	+	54	NA	Intergenic	L2c|LINE|L2	-102931	NM001206654	9612	Hs.137510	NM006312	ENSG00000196498	NCOR2	CTG26|N-CoR2|SMAP270|SMRT|SMRTE|SMRTE-tau|TNRC14|TRAC|TRAC-1|TRAC1	nuclear receptor corepressor 2	protein-coding
./peak/HIBEpic-H3K9me3peak16089	chr20	25836697	25836891	+	54	NA	Intergenic	SST1|Satellite|centr	-2137	NR110001	101926935	Hs.737440	NR110001		LOC101926935	-	uncharacterized LOC101926935	ncRNA
./peak/HIBEpic-H3K9me3peak11624	chr19	29982982	29983134	+	54	NA	intron (NR040029intron 1 of 9)	MER81|DNA|hAT-Blackjack	33601	NR040029	284395	Hs.631601	NR040029	ENSG00000264515	LOC284395	-	uncharacterized LOC284395	ncRNA
./peak/HIBEpic-H3K9me3peak14496	chr2	133137770	133138030	+	54	NA	Intergenic	LOR1-int|LTR|ERV1	27660	NR135203	339742	Hs.98178	NR135203		FAM201B	-	family with sequence similarity 201 member B	ncRNA
./peak/HIBEpic-H3K9me3peak20270	chr4	132655188	132658112	+	54	NA	Intergenic	(TG)n|Simplerepeat|Simplerepeat	-29343	NR125883	101927305	Hs.507924	NR125883		SNHG27	-	small nucleolar RNA host gene 27	ncRNA
./peak/HIBEpic-H3K9me3peak16100	chr20	26072670	26072936	+	54	NA	Intergenic	Intergenic	21874	NR003678	149934	Hs.711274	NM001039379	ENSG00000240108	NCOR1P1	C20orf191|bB329D4.2	nuclear receptor corepressor 1 pseudogene 1	pseudo
./peak/HIBEpic-H3K9me3peak12973	chr19	58546689	58547609	+	54	NA	intron (NM182572intron 1 of 5)	intron (NM182572intron 1 of 5)	1756	NM182572	284312	Hs.643437	NM182572	ENSG00000152467	ZSCAN1	MZF-1|ZNF915	zinc finger and SCAN domain containing 1	protein-coding
./peak/HIBEpic-H3K9me3peak18669	chr3	110663112	110663690	+	54	NA	Intergenic	L1M2|LINE|L1	125405	NR045114	100506555	Hs.535689	NR045114		NECTIN3-AS1	PVRL3-AS1	NECTIN3 antisense RNA 1	ncRNA
./peak/HIBEpic-H3K9me3peak28064	chrY	28806393	28806511	+	54	NA	Intergenic	(GAATG)n|Satellite|Satellite	931815	NR001524	114760	Hs.511777	NR001524	ENSG00000231141	TTTY3	LINC00121|NCRNA00121|TTTY3A|TTY3	testis-specific transcriptY-linked 3	ncRNA
./peak/HIBEpic-H3K9me3peak14585	chr2	144298975	144299995	+	54	NA	intron (NM018460intron 10 of 13)	L1PA4|LINE|L1	-395149	NR110237	101928386	Hs.668251	NR110237	ENSG00000232377	LOC101928386	-	uncharacterized LOC101928386	ncRNA
./peak/HIBEpic-H3K9me3peak7207	chr13	31877015	31877263	+	54	NA	intron (NM194318intron 12 of 14)	L1HS|LINE|L1	103027	NM194318	145173	Hs.13205	NM194318	ENSG00000187676	B3GLCT	B3GALTL|B3GTL|B3Glc-T|Gal-T|beta3Glc-T	beta 3-glucosyltransferase	protein-coding
./peak/HIBEpic-H3K9me3peak15887	chr20	19001749	19002371	+	54	NA	Intergenic	Intergenic	-191213	NR161343	100128496	Hs.664484	NR161342		C20orf78	-	chromosome 20 open reading frame 78	ncRNA
./peak/HIBEpic-H3K9me3peak21939	chr6	28753327	28754199	+	54	NA	Intergenic	Intergenic	77691	NR033379	401242	Hs.448285	NR033379	ENSG00000225595	LINC01623	-	long intergenic non-protein coding RNA 1623	ncRNA
./peak/HIBEpic-H3K9me3peak16957	chr20	57687259	57687400	+	54	NA	Intergenic	AluJb|SINE|Alu	-69428	NR037930	100533975	Hs.656865	NR037929		SLMO2-ATP5E	-	SLMO2-ATP5E readthrough	ncRNA
./peak/HIBEpic-H3K9me3peak3195	chr1	244938135	244938429	+	54	NA	Intergenic	Intergenic	-60326	NM001312871	116228	Hs.411490	NM198076	ENSG00000203667	COX20	FAM36A	cytochrome c oxidase assembly factor COX20	protein-coding
./peak/HIBEpic-H3K9me3peak471	chr1	14402877	14403409	+	54	NA	Intergenic	MER20|DNA|hAT-Charlie	327233	NM001007257	7799	Hs.371823	NM012231	ENSG00000116731	PRDM2	HUMHOXY1|KMT8|KMT8A|MTB-ZF|RIZ|RIZ1|RIZ2	PR/SET domain 2	protein-coding
./peak/HIBEpic-H3K9me3peak21685	chr6	2546487	2546707	+	54	NA	Intergenic	Intergenic	-88137	NR149119	105374885		NR149118		LINC02521	-	long intergenic non-protein coding RNA 2521	ncRNA
./peak/HIBEpic-H3K9me3peak20831	chr5	6578697	6579373	+	54	NA	Intergenic	Intergenic	-3214	NR024423	255167	Hs.435515	NR024423	ENSG00000250056	LINC01018	SRHC	long intergenic non-protein coding RNA 1018	ncRNA
./peak/HIBEpic-H3K9me3peak19863	chr4	33711567	33711998	+	54	NA	Intergenic	THE1B-int|LTR|ERVL-MaLR	329733	NR125902	101928622	Hs.631687	NR125902	ENSG00000250954	LOC101928622	-	uncharacterized LOC101928622	ncRNA
./peak/HIBEpic-H3K9me3peak26103	chr8	107962397	107963046	+	54	NA	Intergenic	MER52A|LTR|ERV1	-180249	NM139166	137735	Hs.374668	NM139166	ENSG00000174429	ABRA	STARS	actin binding Rho activating protein	protein-coding
./peak/HIBEpic-H3K9me3peak14698	chr2	169772112	169772250	+	54	NA	Intergenic	MLT1J|LTR|ERVL-MaLR	14380	NM021176	57818	Hs.283963	NM021176	ENSG00000152254	G6PC2	IGRP	glucose-6-phosphatase catalytic subunit 2	protein-coding
./peak/HIBEpic-H3K9me3peak23810	chr7	50902248	50905348	+	54	NA	Intergenic	Intergenic	-42648	NM001001555	2887	Hs.164060	NM005311	ENSG00000106070	GRB10	GRB-IR|Grb-10|IRBP|MEG1|RSS	growth factor receptor bound protein 10	protein-coding
./peak/HIBEpic-H3K9me3peak12079	chr19	43897329	43897578	+	54	NA	intron (NM031451intron 1 of 8)	intron (NM031451intron 1 of 8)	4690	NM031451	83639	Hs.97978	NM031451	ENSG00000131126	TEX101	CT131|GTPR867|NYD-SP8|PRO1884|SGRG|SPATA44|TES101RP	testis expressed 101	protein-coding
./peak/HIBEpic-H3K9me3peak2548	chr1	211161011	211161603	+	54	NA	intron (NM002238intron 6 of 10)	L1PA4|LINE|L1	145409	NR046784	100874296	Hs.737764	NR046784		KCNH1-IT1	-	KCNH1 intronic transcript 1	ncRNA
./peak/HIBEpic-H3K9me3peak9624	chr17	6640333	6640467	+	54	NA	Intergenic	LTR7B|LTR|ERV1	-18366	NM001353135	54739	Hs.441975	NM017523	ENSG00000132530	XAF1	BIRC4BP|HSXIAPAF1|XIAPAF1	XIAP associated factor 1	protein-coding
./peak/HIBEpic-H3K9me3peak14098	chr2	102587085	102587387	+	54	NA	Intergenic	MSTB|LTR|ERVL-MaLR	-12691	NR103791	100506328	Hs.516245	NR103791		LINC01127	-	long intergenic non-protein coding RNA 1127	ncRNA
./peak/HIBEpic-H3K9me3peak12168	chr19	46686657	46686775	+	54	NA	Intergenic	CT-rich|Lowcomplexity|Lowcomplexity	19603	NR135234	645553	Hs.613068	NR135234		IGFL2-AS1	-	IGFL2 antisense RNA 1	ncRNA
./peak/HIBEpic-H3K9me3peak27556	chr9	138626094	138626212	+	54	NA	intron (NM020822intron 2 of 30)	intron (NM020822intron 2 of 30)	32122	NM020822	57582	Hs.104950	NM020822	ENSG00000107147	KCNT1	EIEE14|ENFL5|KCa4.1|SLACK|Slo2.2|bA100C15.2	potassium sodium-activated channel subfamily T member 1	protein-coding
./peak/HIBEpic-H3K9me3peak10193	chr17	53450889	53451007	+	54	NA	Intergenic	THE1B-int|LTR|ERVL-MaLR	48248	NM012329	23531	Hs.463483	NM012329	ENSG00000108960	MMD	MMA|MMD1|PAQR11	monocyte to macrophage differentiation associated	protein-coding
./peak/HIBEpic-H3K9me3peak4361	chr10	115003397	115003831	+	54	NA	Intergenic	Intergenic	114584	NM001349870	6934	Hs.593995	NM030756	ENSG00000148737	TCF7L2	TCF-4|TCF4	transcription factor 7 like 2	protein-coding
./peak/HIBEpic-H3K9me3peak11698	chr19	33780554	33780842	+	54	NA	Intergenic	Intergenic	12742	NM001287424	1050	Hs.76171	NM004364	ENSG00000245848	CEBPA	C/EBP-alpha|CEBP	CCAAT enhancer binding protein alpha	protein-coding
./peak/HIBEpic-H3K9me3peak25953	chr8	86765992	86766938	+	54	NA	Intergenic	Intergenic	-8704	NR003594	100288527	Hs.535056	NR003594		REXO1L2P	-	REXO1 like 2pseudogene	pseudo
./peak/HIBEpic-H3K9me3peak21800	chr6	13255977	13256519	+	54	NA	intron (NM001322312intron 7 of 11)	MSTA-int|LTR|ERVL-MaLR	27426	NR134859	100130357	Hs.484678	NM001242698		LOC100130357	-	uncharacterized LOC100130357	ncRNA
./peak/HIBEpic-H3K9me3peak15531	chr2	242879041	242879716	+	54	NA	intron (NR110220intron 2 of 3)	intron (NR110220intron 2 of 3)	-33456	NR110592	102723927	Hs.733585	NR110592	ENSG00000237940	LINC01238	-	long intergenic non-protein coding RNA 1238	ncRNA
./peak/HIBEpic-H3K9me3peak15678	chr20	2538997	2539310	+	54	NA	exon (NM080751exon 3 of 20)	exon (NM080751exon 3 of 20)	21900	NM080751	117532	Hs.352626	NM080751	ENSG00000149488	TMC2	C20orf145	transmembrane channel like 2	protein-coding
./peak/HIBEpic-H3K9me3peak18611	chr3	101726841	101727988	+	54	NA	Intergenic	L1PA4|LINE|L1	67711	NR026934	152225	Hs.376768	NR026934	ENSG00000214407	LINC02085	-	long intergenic non-protein coding RNA 2085	ncRNA
./peak/HIBEpic-H3K9me3peak1388	chr1	86386964	86387271	+	54	NA	intron (NM152890intron 24 of 59)	L1PA6|LINE|L1	-213001	NM017953	54680	Hs.5111	NM017953	ENSG00000117174	ZNHIT6	BCD1|C1orf181|NY-BR-75	zinc finger HIT-type containing 6	protein-coding
./peak/HIBEpic-H3K9me3peak4120	chr10	94164941	94165624	+	54	NA	Intergenic	Intergenic	-13136	NR038243	100507674	Hs.568772	NR038243		MARK2P9	-	microtubule affinity regulating kinase 2 pseudogene 9	pseudo
./peak/HIBEpic-H3K9me3peak3858	chr10	71998373	71998501	+	54	NA	Intergenic	SVAA|Other|Other	-5252	NM021129	5464	Hs.437403	NM021129	ENSG00000180817	PPA1	HEL-S-66p|IOPPP|PP|PP1|SID6-8061	pyrophosphatase (inorganic) 1	protein-coding
./peak/HIBEpic-H3K9me3peak12799	chr19	57138410	57139001	+	54	NA	intron (NR163262intron 3 of 5)	MER74A|LTR|ERVL	-15822	NM001193628	147670	Hs.336588	NM001193628	ENSG00000268182	SMIM17	-	small integral membrane protein 17	protein-coding
./peak/HIBEpic-H3K9me3peak13219	chr2	11015295	11015507	+	54	NA	Intergenic	L1M4b|LINE|L1	-2992	NR110575	101929733	Hs.736697	NR110575	ENSG00000271952	LINC01954	-	long intergenic non-protein coding RNA 1954	ncRNA
./peak/HIBEpic-H3K9me3peak27999	chrX	150499436	150499557	+	54	NA	Intergenic	L1HS|LINE|L1	-65571	NM001363810	203547	Hs.58633	NM001017980	ENSG00000160131	VMA21	MEAX|XMEA	vacuolar ATPase assembly factor VMA21	protein-coding
./peak/HIBEpic-H3K9me3peak20425	chr4	177876284	177876730	+	54	NA	Intergenic	THE1D-int|LTR|ERVL-MaLR	79651	NR149104	105377556		NR149104	ENSG00000250263	LINC02509	-	long intergenic non-protein coding RNA 2509	ncRNA
./peak/HIBEpic-H3K9me3peak4344	chr10	113977920	113978069	+	54	NA	Intergenic	Intergenic	-34471	NM020918	57678	Hs.42586	NM020918	ENSG00000119927	GPAM	GPAT|GPAT1	glycerol-3-phosphate acyltransferasemitochondrial	protein-coding
./peak/HIBEpic-H3K9me3peak23919	chr7	55398826	55399249	+	54	NA	Intergenic	Intergenic	-34104	NM018697	55915	Hs.595384	NM018697	ENSG00000132434	LANCL2	GPR69B|TASP	LanC like 2	protein-coding
./peak/HIBEpic-H3K9me3peak20454	chr4	185062356	185062555	+	54	NA	intron (NM153343intron 2 of 7)	intron (NM153343intron 2 of 7)	76571	NM153343	133121	Hs.297814	NM153343	ENSG00000164303	ENPP6	NPP6	ectonucleotide pyrophosphatase/phosphodiesterase 6	protein-coding
./peak/HIBEpic-H3K9me3peak14795	chr2	178508473	178509028	+	54	NA	intron (NM001077197intron 20 of 20)	THE1B-int|LTR|ERVL-MaLR	-25280	NM152275	92104	Hs.128384	NM152275	ENSG00000197557	TTC30A	IFT70A|TTC30B	tetratricopeptide repeat domain 30A	protein-coding
./peak/HIBEpic-H3K9me3peak26132	chr8	118311261	118311505	+	54	NA	Intergenic	MSTA|LTR|ERVL-MaLR	164149	NM001172814	169026	Hs.532270	NM173851	ENSG00000164756	SLC30A8	ZNT8|ZnT-8	solute carrier family 30 member 8	protein-coding
./peak/HIBEpic-H3K9me3peak10310	chr17	70821311	70821784	+	54	NA	intron (NM001352691intron 7 of 10)	MSTA-int|LTR|ERVL-MaLR	-184936	NR033876	400619	Hs.447555	NR033876	ENSG00000227036	LINC00511	LCAL5|onco-lncRNA-12	long intergenic non-protein coding RNA 511	ncRNA
./peak/HIBEpic-H3K9me3peak16467	chr20	45585086	45585331	+	54	NA	intron (NM005244intron 1 of 15)	MLT1J2|LTR|ERVL-MaLR	61726	NM005244	2139	Hs.472877	NM005244	ENSG00000064655	EYA2	EAB1	EYA transcriptional coactivator and phosphatase 2	protein-coding
./peak/HIBEpic-H3K9me3peak21784	chr6	9261285	9261435	+	54	NA	Intergenic	THE1C-int|LTR|ERVL-MaLR	608918	NR004855	728655	Hs.214343	NR004855		HULC	HCCAT1|LINC00078|NCRNA00078	hepatocellular carcinoma up-regulated long non-coding RNA	ncRNA
./peak/HIBEpic-H3K9me3peak25940	chr8	86566486	86566654	+	54	NA	TTS (NR003594)	TTS (NR003594)	1335	NR003594	100288527	Hs.535056	NR003594		REXO1L2P	-	REXO1 like 2pseudogene	pseudo
./peak/HIBEpic-H3K9me3peak15819	chr20	13361863	13362131	+	54	NA	Intergenic	L1PA7|LINE|L1	-141663	NR040043	100505536	Hs.665253	NR040043		ISM1-AS1	-	ISM1 antisense RNA 1	ncRNA
./peak/HIBEpic-H3K9me3peak2614	chr1	214926918	214927195	+	54	NA	Intergenic	LTR1|LTR|ERV1	150518	NM016343	1063	Hs.497741	NM016343	ENSG00000117724	CENPF	CENF|CILD31|PRO1779|STROMS|hcp-1	centromere protein F	protein-coding
./peak/HIBEpic-H3K9me3peak8436	chr15	101399620	101399758	+	54	NA	intron (NR160704intron 2 of 8)	intron (NR160704intron 2 of 8)	-2359	NR160709	105369201	Hs.612155	NR160702	ENSG00000272808	LOC105369201	-	uncharacterized LOC105369201	ncRNA
./peak/HIBEpic-H3K9me3peak12225	chr19	49771037	49771562	+	54	NA	Intergenic	L1M2|LINE|L1	40826	NR036209	100422979		NR036209	ENSG00000265407	MIR4324	mir-4324	microRNA 4324	ncRNA
./peak/HIBEpic-H3K9me3peak7494	chr14	24995826	24995944	+	54	NA	Intergenic	L1P1|LINE|L1	-18414	NM001836	1215	Hs.135626	NM001836	ENSG00000092009	CMA1	CYH|MCT1|chymase	chymase 1	protein-coding
./peak/HIBEpic-H3K9me3peak25104	chr7	152618141	152618735	+	54	NA	Intergenic	Intergenic	161601	NM020445	57180	Hs.647117	NM020445	ENSG00000133627	ACTR3B	ARP11|ARP3BETA	actin related protein 3B	protein-coding
./peak/HIBEpic-H3K9me3peak187	chr1	4008976	4009096	+	54	NA	promoter-TSS (NR147024)	promoter-TSS (NR147024)	4	NR147024	105376672	Hs.435087	NR147024	ENSG00000226374	LINC01345	-	long intergenic non-protein coding RNA 1345	ncRNA
./peak/HIBEpic-H3K9me3peak15528	chr2	242867012	242867205	+	54	NA	intron (NR110220intron 2 of 3)	intron (NR110220intron 2 of 3)	-22334	NR135766	285095	Hs.85890	NR135766	ENSG00000216921	LOC285095	-	uncharacterized LOC285095	ncRNA
./peak/HIBEpic-H3K9me3peak18882	chr3	127242277	127242542	+	54	NA	intron (NR125397intron 5 of 6)	intron (NR125397intron 5 of 6)	14214	NR125397	101927149	Hs.407798	NR125397	ENSG00000239921	LINC01471	-	long intergenic non-protein coding RNA 1471	ncRNA
./peak/HIBEpic-H3K9me3peak18142	chr22	46405773	46405892	+	54	NA	non-coding (NR027240exon 1 of 1)	non-coding (NR027240exon 1 of 1)	3336	NR027240	730668	Hs.640071	NR027240	ENSG00000280424	LOC730668	-	dynein heavy chain -like pseudogene	pseudo
./peak/HIBEpic-H3K9me3peak17393	chr21	30569880	30570270	+	54	NA	intron (NR027072intron 1 of 1)	LTR1B|LTR|ERV1	4260	NR027072	193629	Hs.720711	NM138968	ENSG00000215533	LINC00189	C21orf109|NCRNA00189	long intergenic non-protein coding RNA 189	ncRNA
./peak/HIBEpic-H3K9me3peak20288	chr4	133551775	133551926	+	54	NA	intron (NR126401intron 1 of 3)	THE1D-int|LTR|ERVL-MaLR	39606	NR126401	104355285	Hs.123483	NR126401	ENSG00000251398	LINC01256	TCONSl200021715	long intergenic non-protein coding RNA 1256	ncRNA
./peak/HIBEpic-H3K9me3peak16632	chr20	49796772	49796890	+	54	NA	Intergenic	L2a|LINE|L2	-157187	NM002237	3755	Hs.118695	NM002237	ENSG00000026559	KCNG1	K13|KCNG|KV6.1|kH2	potassium voltage-gated channel modifier subfamily G member 1	protein-coding
./peak/HIBEpic-H3K9me3peak23882	chr7	54105225	54105603	+	54	NA	Intergenic	MSTA-int|LTR|ERVL-MaLR	-225790	NR038371	401337	Hs.531378	NM001001707	ENSG00000205628	LINC01446	GS1-179L18.1	long intergenic non-protein coding RNA 1446	ncRNA
./peak/HIBEpic-H3K9me3peak2488	chr1	206325193	206325337	+	54	NA	exon (NM148964exon 5 of 8)	exon (NM148964exon 5 of 8)	7792	NM148964	1510	Hs.644082	NM001910	ENSG00000196188	CTSE	CATE	cathepsin E	protein-coding
./peak/HIBEpic-H3K9me3peak2876	chr1	228485685	228486538	+	54	NA	intron (NM001098623intron 43 of 104)	intron (NM001098623intron 43 of 104)	-84746	NR073154	574407	Hs.650039	NM001025495	ENSG00000162913	OBSCN-AS1	C1orf145	OBSCN antisense RNA 1	ncRNA
./peak/HIBEpic-H3K9me3peak14849	chr2	190879663	190880280	+	54	NA	Intergenic	THE1D-int|LTR|ERVL-MaLR	47484	NM005259	2660	Hs.41565	NM005259	ENSG00000138379	MSTN	GDF8|MSLHP	myostatin	protein-coding
./peak/HIBEpic-H3K9me3peak24347	chr7	63502099	63502393	+	54	NA	Intergenic	Intergenic	-3566	NM001159522	442319	Hs.640774	NM001159522	ENSG00000214652	ZNF727	ZNF727P	zinc finger protein 727	protein-coding
./peak/HIBEpic-H3K9me3peak9990	chr17	33813270	33813408	+	54	NA	intron (NM001363830intron 2 of 4)	intron (NM001363830intron 2 of 4)	1419	NM001195790	100506736	Hs.447559	NM001145027	ENSG00000205045	SLFN12L	-	schlafen family member 12 like	protein-coding
./peak/HIBEpic-H3K9me3peak11547	chr19	23695330	23695569	+	54	NA	Intergenic	Intergenic	-96573	NR126448	104472717	Hs.162105	NR126448	ENSG00000269416	LINC01224	-	long intergenic non-protein coding RNA 1224	ncRNA
./peak/HIBEpic-H3K9me3peak23904	chr7	55299040	55299287	+	54	NA	Intergenic	L1PA11|LINE|L1	24165	NR110426	102725541	Hs.590524	NR110426		ELDR	Fabl|LINC01156	EGFR long non-coding downstream RNA	ncRNA
./peak/HIBEpic-H3K9me3peak15024	chr2	223163000	223164450	+	54	NA	promoter-TSS (NM181457)	promoter-TSS (NM181457)	-8	NM013942	5077	Hs.42146	NM000438	ENSG00000135903	PAX3	CDHS|HUP2|WS1|WS3	paired box 3	protein-coding
./peak/HIBEpic-H3K9me3peak7034	chr12	132114382	132114795	+	54	NA	Intergenic	Intergenic	18078	NR146868	105370085	Hs.739274	NR146868		LINC02414	-	long intergenic non-protein coding RNA 2414	ncRNA
./peak/HIBEpic-H3K9me3peak824	chr1	30608623	30609244	+	54	NA	Intergenic	MIR3|SINE|MIR	-98474	NR110790	101929406	Hs.639413	NR110790	ENSG00000233399	LINC01648	-	long intergenic non-protein coding RNA 1648	ncRNA
./peak/HIBEpic-H3K9me3peak9994	chr17	33819340	33819795	+	54	NA	intron (NM001363830intron 2 of 4)	intron (NM001363830intron 2 of 4)	-4809	NM001195790	100506736	Hs.447559	NM001145027	ENSG00000205045	SLFN12L	-	schlafen family member 12 like	protein-coding
./peak/HIBEpic-H3K9me3peak6667	chr12	117132543	117133126	+	54	NA	Intergenic	MIRc|SINE|MIR	43040	NM001353623	79794	Hs.120170	NM024738	ENSG00000111412	C12orf49	-	chromosome 12 open reading frame 49	protein-coding
./peak/HIBEpic-H3K9me3peak22242	chr6	45757205	45757333	+	54	NA	Intergenic	Intergenic	148065	NR045672	53405	Hs.485489	NM016929	ENSG00000112782	CLIC5	DFNB102|DFNB103|MST130|MSTP130	chloride intracellular channel 5	protein-coding
./peak/HIBEpic-H3K9me3peak15869	chr20	18337875	18338197	+	54	NA	Intergenic	MSTB|LTR|ERVL-MaLR	-21657	NR034167	440757	Hs.120399	NM001004344	ENSG00000237282	LINC00851	DZANK1-AS1	long intergenic non-protein coding RNA 851	ncRNA
./peak/HIBEpic-H3K9me3peak27577	chr9	139770792	139771343	+	54	NA	Intergenic	Intergenic	-9901	NM021138	7186	Hs.522506	NM021138	ENSG00000127191	TRAF2	MGC:45012|RNF117|TRAP|TRAP3	TNF receptor associated factor 2	protein-coding
./peak/HIBEpic-H3K9me3peak1858	chr1	149694529	149695040	+	54	NA	intron (NR135813intron 2 of 2)	MLT1C|LTR|ERVL-MaLR	24578	NR135813	101929798	Hs.649642	NR135813	ENSG00000275585	LOC101929798	CH17-118O6.3	phosphodiesterase 4D interacting protein pseudogene	pseudo
./peak/HIBEpic-H3K9me3peak15114	chr2	233769829	233770353	+	54	NA	intron (NM019850intron 5 of 14)	SVAD|Other|Other	22770	NM001114090	25791	Hs.97316	NM019850	ENSG00000066248	NGEF	ARHGEF27|EPHEXIN	neuronal guanine nucleotide exchange factor	protein-coding
./peak/HIBEpic-H3K9me3peak18714	chr3	118986471	118986820	+	54	NA	intron (NR046574intron 3 of 3)	L1PA8|LINE|L1	-26585	NM020754	57514	Hs.668218	NM020754	ENSG00000031081	ARHGAP31	AOS1|CDGAP	Rho GTPase activating protein 31	protein-coding
./peak/HIBEpic-H3K9me3peak11434	chr19	20078055	20078214	+	54	NA	Intergenic	L1P3b|LINE|L1	66379	NM031218	81931	Hs.301059	NM031218	ENSG00000184635	ZNF93	HPF34|HTF34|TF34|ZNF505	zinc finger protein 93	protein-coding
./peak/HIBEpic-H3K9me3peak10459	chr17	75703704	75704177	+	54	NA	Intergenic	Intergenic	20701	NR104134	100132174	Hs.640110	NR104134	ENSG00000267790	LINC01987	-	long intergenic non-protein coding RNA 1987	ncRNA
./peak/HIBEpic-H3K9me3peak7078	chr12	132994560	132995877	+	54	NA	Intergenic	AluJb|SINE|Alu	-71519	NM001367871	57666	Hs.411138	NM001142641	ENSG00000112787	FBRSL1	-	fibrosin like 1	protein-coding
./peak/HIBEpic-H3K9me3peak12499	chr19	53695497	53696677	+	54	NA	intron (NM001353458intron 1 of 4)	CpG	524	NM001353457	79788	Hs.745230	NM024733	ENSG00000197497	ZNF665	ZFP160L	zinc finger protein 665	protein-coding
./peak/HIBEpic-H3K9me3peak10941	chr19	5461790	5462782	+	54	NA	Intergenic	Intergenic	6858	NM181710	148066	Hs.126496	NM181710	ENSG00000105428	ZNRF4	RNF204|SPERIZIN|Ssrzf1|spzn	zinc and ring finger 4	protein-coding
./peak/HIBEpic-H3K9me3peak2902	chr1	228773529	228774980	+	54	NA	Intergenic	CpG-2319	5420	NR023379	100169768		NR023379	ENSG00000200370	RNA5S17	RN5S17	RNA5S ribosomal 17	rRNA
./peak/HIBEpic-H3K9me3peak27048	chr9	101768014	101768207	+	54	NA	intron (NM001855intron 9 of 41)	L2c|LINE|L2	61921	NM001855	1306	Hs.409034	NM001855	ENSG00000204291	COL15A1	-	collagen type XV alpha 1 chain	protein-coding
./peak/HIBEpic-H3K9me3peak15417	chr2	240755616	240756120	+	54	NA	Intergenic	Intergenic	71314	NR037808	150935	Hs.555582	NR037808		LOC150935	-	uncharacterized LOC150935	ncRNA
./peak/HIBEpic-H3K9me3peak13876	chr2	87729235	87730945	+	54	NA	Intergenic	(CAGC)n|Simplerepeat|Simplerepeat	-24856	NR024204	112597	Hs.652166	NR024204	ENSG00000222041	CYTOR	C2orf59|LINC00152|NCRNA00152	cytoskeleton regulator RNA	ncRNA
./peak/HIBEpic-H3K9me3peak15269	chr2	238551953	238552335	+	54	NA	intron (NM001137550intron 1 of 23)	intron (NM001137550intron 1 of 23)	15914	NM001137550	9208	Hs.471779	NM004735	ENSG00000124831	LRRFIP1	FLAP-1|FLAP1|FLIIAP1|GCF-2|GCF2|HUFI-1|TRIP	LRR binding FLII interacting protein 1	protein-coding
./peak/HIBEpic-H3K9me3peak9672	chr17	9076496	9078448	+	54	NA	non-coding (NR110828exon 2 of 4)	non-coding (NR110828exon 2 of 4)	4963	NR110828	101928266	Hs.639880	NR110828	ENSG00000262966	LOC101928266	-	uncharacterized LOC101928266	ncRNA
./peak/HIBEpic-H3K9me3peak2969	chr1	229819627	229820347	+	54	NA	Intergenic	L1MB4|LINE|L1	57993	NM014777	9816	Hs.533628	NM014777	ENSG00000135763	URB2	KIAA0133|NET10|NPA2	URB2 ribosome biogenesis homolog	protein-coding
./peak/HIBEpic-H3K9me3peak25415	chr7	158630665	158630785	+	54	NA	Intergenic	MSTA|LTR|ERVL-MaLR	-1211	NM001350914	55112	Hs.389945	NM018051	ENSG00000126870	WDR60	FAP163|SRPS6|SRTD8	WD repeat domain 60	protein-coding
./peak/HIBEpic-H3K9me3peak14161	chr2	106849846	106850367	+	54	NA	Intergenic	L1M1|LINE|L1	-39311	NM025076	80146	Hs.469561	NM025076	ENSG00000115652	UXS1	SDR6E1|UGD	UDP-glucuronate decarboxylase 1	protein-coding
[truncated: 20,595 more rows]
