# Supplementary material for: Differential enrichment of H3K9me3 in intrahepatic cholangiocarcinoma
Source: BMC Med Genomics. 2022 Aug 26;15:185. doi: 10.1186/s12920-022-01338-1 (PMC9414128; doi:10.1186/s12920-022-01338-1)
Supplement: Supplementary file 3 — Additional file 3. Differentlly expressed genes in ICC. [file 12920_2022_1338_MOESM3_ESM.csv]

Table s2: differentlly expressed genes in ICC
	mRNA	logFC	FDR	Tumor	Normal	Delta
SPP1	SPP1	7.379873754	3.92E-11	195682.4167	1084.666667	1444111.531
ALB	ALB	-4.666232919	9.12E-12	244885.3889	6052495.889	1142692.263
ATP1A1	ATP1A1	3.997539459	2.05E-15	128117.6111	7915.666667	512155.2058
SERPINA1	SERPINA1	-2.117516475	3.69E-06	225129.5556	978938.4444	476715.543
ACTG1	ACTG1	2.026583346	2.30E-13	173294.5556	43703.22222	351195.8603
AQP1	AQP1	4.68577687	6.85E-09	71686.41667	2740.444444	335906.5531
S100A6	S100A6	5.794705487	1.78E-15	51911.61111	899.3333333	300812.4977
TMSB10	TMSB10	4.037881426	3.63E-18	71415.25	4178.444444	288366.3115
PKM2	PKM2	5.433362225	2.13E-28	52905.77778	1161.555556	287456.2544
COL1A1	COL1A1	3.368296518	3.90E-10	76923.30556	6601.888889	259100.5023
HP	HP	-4.472520491	1.10E-06	53326.36111	1355928.111	238503.2428
KRT8	KRT8	2.120461092	5.92E-06	108597.6389	25606.88889	230277.0679
FLNA	FLNA	3.749845434	3.62E-15	56361.69444	3878.777778	211347.6426
KRT18	KRT18	2.229316558	3.42E-06	91014.91667	20056.11111	202901.0608
ITIH5	ITIH5	7.129042653	9.14E-15	27263.69444	182.4444444	194364.0406
VIM	VIM	3.210273512	2.22E-08	59326.55556	5790.444444	190454.4698
HSP90AB1	HSP90AB1	2.540266914	5.45E-08	70637.52778	12755.77778	179438.1747
KRT19	KRT19	5.992751499	2.30E-12	29108.36111	424.6666667	174439.1747
HLA-B	HLA-B	2.13536735	1.36E-06	78643.83333	18398.22222	167933.474
UBD	UBD	5.034447947	1.33E-10	32983.72222	967.3333333	166054.8326
ALDOA	ALDOA	3.517634982	1.77E-18	46929.52778	4060.888889	165080.9486
RPS3	RPS3	2.593105654	3.78E-07	61503.72222	10132	159485.6498
HLA-A	HLA-A	2.165056374	2.39E-08	70995.86111	16039	153710.0416
ANXA2	ANXA2	3.627456613	2.92E-18	42063.02778	3285.777778	152581.8083
TIMP1	TIMP1	3.124278673	8.89E-07	48632.44444	4986.888889	151941.309
FGA	FGA	-4.129886483	5.80E-13	36660.52778	642877.7778	151403.8181
TAGLN2	TAGLN2	3.173589482	1.80E-17	47506.77778	4946.444444	150767.0103
RPS4X	RPS4X	2.210161331	1.63E-09	68183.75	15108.33333	150697.0877
RPL8	RPL8	2.093811791	2.28E-11	71394.05556	16509.11111	149485.7154
COL1A2	COL1A2	3.212465483	4.58E-09	44968.05556	4261.888889	144458.3263
RPLP0	RPLP0	2.084519454	3.46E-10	68905.16667	16358.22222	143634.1604
ITGB1	ITGB1	2.581253937	1.95E-10	54146.61111	8920.555556	139766.1531
ANXA4	ANXA4	3.231037495	3.42E-12	42026.25	4638.777778	135788.3895
COL3A1	COL3A1	2.55519617	5.08E-07	49093.08333	7639.222222	125442.4585
VTN	VTN	-2.068694573	5.28E-05	60287	262740.1111	124715.3897
LGALS3BP	LGALS3BP	2.753309757	7.07E-12	44018.66667	6902.111111	121197.0244
RPS19	RPS19	2.397573872	1.17E-10	48371.91667	9063.222222	115975.2435
KRT7	KRT7	4.161106778	7.59E-10	27815.63889	1430.444444	115743.8435
TM4SF4	TM4SF4	2.219561311	0.001304887	51209.19444	12111.22222	113661.9468
RPS18	RPS18	2.007921766	9.69E-10	55845.22222	14052.55556	112132.8372
FGB	FGB	-4.209430957	7.98E-10	25954.91667	463929.4444	109255.4297
PMEPA1	PMEPA1	5.767334267	9.68E-16	18524.33333	313.6666667	106836.0224
S100A11	S100A11	4.808188448	1.40E-19	22011.22222	738.2222222	105834.1044
LAMC2	LAMC2	6.837021476	1.61E-18	15478.05556	124.7777778	105823.7982
COL4A2	COL4A2	3.550934594	1.22E-13	29629.30556	2220.333333	105211.7261
FGG	FGG	-3.61491257	2.40E-09	28748.30556	344680.1111	103922.6111
AGRN	AGRN	3.366465586	3.09E-14	30580.77778	2829.111111	102949.136
ATP1B1	ATP1B1	2.8525202	6.69E-10	35793.52778	4976	102101.761
SPINT1	SPINT1	5.829582786	1.29E-27	17442.22222	286	101680.8784
YWHAZ	YWHAZ	2.755031061	6.53E-17	36478.33333	5332.111111	100498.9414
PTPRF	PTPRF	2.502607077	3.24E-10	39819.27778	7111.666667	99652.00638
EPCAM	EPCAM	5.979745349	7.51E-22	16643.36111	256.6666667	99523.06119
RPL13A	RPL13A	2.143155371	1.30E-09	46227.08333	10395.44444	99071.82191
SPINT2	SPINT2	5.017549435	1.30E-25	19660.80556	581.5555556	98649.0638
ORM1	ORM1	-3.478084716	1.81E-06	28313.16667	380526	98475.59225
CPLX2	CPLX2	11.60305681	0.000780267	8334.222222	2.222222222	96702.45388
SPARC	SPARC	2.549183098	2.00E-09	37856.55556	6027.666667	96503.29155
GSTP1	GSTP1	4.719732281	1.56E-10	20131.72222	728.4444444	95016.33925
ITGB4	ITGB4	6.175355998	1.71E-21	15325.97222	198.3333333	94643.33449
RPS8	RPS8	2.031471038	4.35E-08	46525.13889	11332.66667	94514.4722
EEF1G	EEF1G	2.093593102	7.36E-09	45105.5	10615.77778	94432.56367
SLC25A6	SLC25A6	2.907205161	1.39E-14	32177.94444	4171.777778	93547.88614
C4A	C4A	-2.059490318	2.21E-07	45021.5	200003.3333	92721.34337
TM4SF1	TM4SF1	3.486197709	9.85E-11	26557.80556	2286.777778	92585.76088
TPM4	TPM4	3.445568562	3.61E-16	26719.47222	2275.555556	92063.77348
MMP7	MMP7	5.913207083	3.05E-08	15346.08333	213.1111111	90744.56866
LAD1	LAD1	4.25294791	2.80E-18	20630.13889	1124.777778	87738.90607
CEACAM6	CEACAM6	7.398915311	3.62E-07	11705.72222	68.44444444	86609.64737
TF	TF	-3.276721124	0.000523548	25552.94444	409012.7778	83729.87285
DCDC2	DCDC2	5.515758008	1.51E-11	14932.47222	309.8888889	82363.90324
APOA1	APOA1	-4.841768956	2.65E-07	16873.55556	508421.3333	81697.85747
KRT23	KRT23	7.29808216	1.50E-09	11173.63889	63	81546.13464
AMBP	AMBP	-3.532367377	4.73E-09	22738.91667	293329.8889	80322.20743
DDR1	DDR1	4.946302686	7.79E-19	15851.08333	493.5555556	78404.25607
LAMC1	LAMC1	3.545737273	8.04E-14	21452.22222	1757.444444	76063.94393
COL4A1	COL4A1	3.447059229	4.18E-12	22048.72222	1782	76003.25141
RPL28	RPL28	2.018751581	3.74E-08	37366.91667	9052.777778	75434.52209
QSOX1	QSOX1	3.379072216	2.17E-08	22127.22222	1889	74769.48183
LAMB3	LAMB3	5.237807072	1.32E-16	14252.22222	388.4444444	74650.39035
CD59	CD59	2.301816667	1.38E-10	32362.63889	6411.666667	74492.86159
CFL1	CFL1	2.145114276	9.59E-15	34339.55556	7834.555556	73662.27086
CA9	CA9	7.263909442	1.94E-07	10015.80556	73.33333333	72753.90455
MMP14	MMP14	4.066454185	1.67E-19	17610.83333	990.6666667	71613.64692
PTMA	PTMA	2.088805075	6.27E-14	34105.38889	7947.555556	71239.50941
RPS2	RPS2	2.313615402	1.65E-10	30788.63889	6178.333333	71233.06915
CLDN4	CLDN4	5.471945751	3.11E-12	12923.61111	275.8888889	70717.29891
CTSH	CTSH	2.856019326	9.17E-09	24178.75	3328.777778	69054.97728
APOB	APOB	-3.527339421	2.48E-10	19146.08333	233709.1111	67534.7345
JUP	JUP	2.526864788	1.41E-13	25340.36111	4427.555556	64031.66622
SLC12A2	SLC12A2	4.647964738	5.98E-10	13631.33333	506.4444444	63357.95666
RPLP2	RPLP2	2.04618927	7.02E-07	30755.27778	7526.222222	62931.11937
HSPB1	HSPB1	2.503712146	6.60E-09	25047.30556	4300	62711.24314
MVP	MVP	3.09747044	1.28E-19	20113.77778	2367.777778	62301.83209
STAT1	STAT1	2.812847833	3.01E-09	21993.75	3004.333333	61865.07203
PDZK1IP1	PDZK1IP1	6.674293689	1.09E-10	9238.472222	84.77777778	61660.27685
CDH1	CDH1	2.165993119	1.14E-07	28377.97222	6470.555556	61466.49257
GPR56	GPR56	4.89244457	2.58E-22	12535.13889	411.2222222	61327.47219
LAMA5	LAMA5	3.596099315	1.84E-18	16699.08333	1366	60051.56213
RPL37A	RPL37A	2.040070874	2.47E-08	28874.36111	7042	58905.74312
FXYD2	FXYD2	5.029477973	7.76E-07	11591.88889	391.1111111	58301.14983
DSP	DSP	2.167358787	1.86E-06	26777.19444	5772.222222	58035.78766
TESC	TESC	6.483370238	2.03E-14	8903.166667	95.44444444	57722.52579
TMEM132A	TMEM132A	6.74009868	2.85E-13	8483.972222	70.55555556	57182.80997
ITGA3	ITGA3	5.298805309	3.88E-12	10789.19444	250.8888889	57169.8408
RPS23	RPS23	2.015562651	1.15E-08	28296.16667	7068.555556	57032.6967
A2M	A2M	-2.583906078	1.86E-13	22071.72222	137664.4444	57031.2572
C4orf7	C4orf7	13.55946336	2.15E-07	4193.75	0.222222222	56864.99949
APOE	APOE	-3.500881285	9.48E-17	16241.05556	192232.5556	56858.00744
TUBA1B	TUBA1B	2.340638668	6.60E-14	24286.5	4781.111111	56845.92102
RBP4	RBP4	-4.079204569	3.43E-08	13629.02778	262010.7778	55595.59238
C11orf9	C11orf9	4.067173317	8.86E-14	13614.83333	829.4444444	55373.88684
CTSC	CTSC	3.668181057	4.73E-12	15029.72222	1258.555556	55131.74234
RPL23	RPL23	2.102676701	8.16E-10	26125.97222	6158.444444	54934.47307
PLEC	PLEC	2.313040718	1.48E-11	23564.19444	4547	54504.94123
CEACAM7	CEACAM7	9.234192662	1.31E-07	5859.944444	9.555555556	54111.85599
C1S	C1S	-2.283406038	8.81E-10	23613.86111	115868.5556	53920.03303
ALDOB	ALDOB	-4.286689646	1.19E-07	12544.55556	340046.1111	53774.61641
NQO1	NQO1	6.482687762	1.33E-13	8201.055556	98.11111111	53164.88248
LMNA	LMNA	2.113602715	2.19E-11	25107.75	5601.333333	53067.80856
DEFB1	DEFB1	2.889681684	9.98E-05	18264.30556	2578.777778	52778.02923
CD151	CD151	2.442176878	3.04E-11	21568.83333	3976.555556	52674.90604
BCL2L1	BCL2L1	2.681088713	4.83E-12	19631.91667	3103.666667	52634.91018
CCND1	CCND1	2.156956474	0.000238049	24388.08333	5545.777778	52604.03423
EEF1A2	EEF1A2	6.416583608	1.22E-09	8162.972222	96.66666667	52378.39375
ANXA2P2	ANXA2P2	3.637669554	1.63E-16	14216.75	1104.333333	51715.83863
GC	GC	-3.254321189	1.99E-10	15841.83333	149772.5556	51554.41389
CLIC1	CLIC1	3.056859044	1.45E-17	16708.5	1973.777778	51075.52933
CALM2	CALM2	2.105958043	4.36E-14	23999.75	5616.444444	50542.46653
RPL10A	RPL10A	2.031508456	4.77E-10	24873.30556	5997.777778	50530.33056
CTNNA1	CTNNA1	2.260590318	4.54E-14	22341.27778	4719	50504.47624
CFTR	CFTR	4.767043313	6.71E-06	10491.77778	365.3333333	50014.75909
9-Sep	9-Sep	2.466617146	3.66E-16	20174.41667	3659.333333	49762.56206
TIMP2	TIMP2	2.707967671	9.40E-10	18365.25	2608.111111	49732.50328
ELF3	ELF3	2.968507111	8.10E-08	16737.16667	2150.222222	49684.39826
MMP11	MMP11	7.039950588	7.70E-17	6956.777778	49.88888889	48975.37181
SEL1L3	SEL1L3	4.440500462	2.54E-19	10960	507.4444444	48667.88506
SYT13	SYT13	6.878597573	1.72E-11	7068	61	48617.92765
MUC13	MUC13	7.954022755	3.56E-09	6110.777778	30.33333333	48605.26549
SEPP1	SEPP1	-2.816666507	4.07E-14	17230.11111	134859.3333	48531.47688
SLC34A2	SLC34A2	6.122018215	2.45E-11	7890	109.1111111	48302.72372
MUC1	MUC1	6.195458053	1.04E-08	7787	104.4444444	48244.03186
HSPG2	HSPG2	2.564798237	1.81E-10	18799.80556	2875.444444	48217.70814
NME2	NME2	2.452358886	2.12E-12	19635.69444	3647.222222	48153.76975
BSG	BSG	2.098002277	2.86E-13	22814.11111	5429.333333	47864.05706
MUC6	MUC6	4.447550525	0.000446584	10729.22222	459	47718.75793
SLC38A1	SLC38A1	4.549614694	5.55E-20	10472.83333	448.2222222	47647.35642
VTCN1	VTCN1	5.963175337	2.94E-08	7893.972222	110.2222222	47073.14047
KIAA1522	KIAA1522	3.98989892	1.15E-18	11795.61111	737.8888889	47063.29603
ERBB3	ERBB3	2.607786637	8.34E-08	17959.77778	2979.111111	46835.2685
PPAP2C	PPAP2C	5.866552414	1.88E-22	7963.111111	130.5555556	46716.00871
2-Sep	2-Sep	2.444414088	1.81E-17	18899.22222	3431.444444	46197.52505
KRT81	KRT81	9.550656679	2.06E-07	4735.694444	5.555555556	45228.99177
VCAN	VCAN	4.991938591	9.48E-10	8963.805556	241.1111111	44746.76687
RHOC	RHOC	2.620414365	1.09E-11	16871.97222	2741.222222	44211.55838
ANXA13	ANXA13	4.696626257	2.58E-07	9406.777778	384.1111111	44180.11951
TPM3	TPM3	2.346830923	2.95E-15	18625.33333	3611.111111	43710.50822
RPS27A	RPS27A	2.026877048	1.65E-10	21557.33333	5295.555556	43694.06416
DSG2	DSG2	3.513837069	2.38E-13	12395.30556	1091.777778	43555.08414
NPM1	NPM1	2.206523099	6.03E-13	19647.52778	4285	43352.72387
SCTR	SCTR	7.048126694	7.15E-10	6077.027778	43.55555556	42831.6617
ANXA5	ANXA5	2.336543892	6.35E-11	18299.36111	3568.666667	42757.26044
APOA2	APOA2	-4.269999075	1.40E-06	9964.777778	225100.8889	42549.5919
ITIH2	ITIH2	-2.207948233	0.000311437	19174.19444	87554.11111	42335.62874
NAP1L1	NAP1L1	2.557535001	2.96E-14	16464.58333	2733.444444	42108.74815
TACSTD2	TACSTD2	4.443437581	1.19E-05	9351.555556	371.1111111	41553.05339
ANXA11	ANXA11	2.682684004	9.12E-18	15482.72222	2328.888889	41535.25125
LAMB1	LAMB1	3.020480369	8.46E-13	13551.83333	1594.888889	40933.04655
ARRDC2	ARRDC2	3.389689675	9.09E-11	11990.30556	1115	40643.41494
PYGB	PYGB	3.664420258	1.57E-17	11087.80556	879.4444444	40630.37929
CLDN7	CLDN7	4.298776096	6.54E-15	9447	453	40610.53778
CAPN2	CAPN2	2.965191377	1.20E-16	13666.91667	1765.555556	40525.02345
SLC44A2	SLC44A2	3.578862299	3.43E-18	11321.52778	897.8888889	40518.18893
SSR2	SSR2	2.502708784	1.13E-14	16127.05556	2840	40361.32359
TPM1	TPM1	2.86345931	5.30E-13	14085.86111	1961.888889	40334.29014
HMGA1	HMGA1	4.207369551	1.12E-15	9570.444444	522.7777778	40266.39655
ST14	ST14	3.852219509	2.57E-18	10358.5	692.3333333	39903.21579
WNK2	WNK2	5.358771324	2.61E-12	7443.194444	167.2222222	39886.37695
FAM129B	FAM129B	3.112158373	2.34E-12	12807.69444	1435.444444	39859.5735
C1R	C1R	-2.172166379	2.71E-10	18278.05556	81810.11111	39702.97774
CRYAB	CRYAB	5.39919184	6.21E-07	7342.805556	151.1111111	39645.21584
USH1C	USH1C	6.970195398	1.15E-19	5664.277778	45.44444444	39481.1229
SHC1	SHC1	2.542738533	5.38E-10	15491.08333	2591.555556	39389.77451
TSPAN15	TSPAN15	5.121997699	6.62E-20	7673.888889	200.3333333	39305.64123
LGALS1	LGALS1	2.775772664	8.97E-08	14146.52778	2009.444444	39267.54509
SPINK1	SPINK1	6.71208678	2.05E-06	5782.944444	58.11111111	38815.62495
MYO1C	MYO1C	2.371569369	3.07E-13	16324.05556	3235.777778	38713.63014
ADAR	ADAR	2.043919009	7.66E-10	18690.75	4655.666667	38202.37923
APOH	APOH	-4.616267739	1.73E-11	8265.027778	235951.8889	38153.58109
S100A10	S100A10	2.844376451	2.28E-11	13336.08333	1902.777778	37932.84138
DBN1	DBN1	4.99742255	1.24E-20	7588.444444	222.8888889	37922.66338
OLFM4	OLFM4	8.875538204	4.86E-05	4250.166667	7.888888889	37722.51662
COL6A3	COL6A3	2.988937183	4.32E-08	12618.77778	1423.111111	37716.73411
CEACAM5	CEACAM5	11.6045142	8.97E-07	3246.916667	1	37678.89057
SEZ6L2	SEZ6L2	6.456074498	3.93E-22	5824.75	64.33333333	37605.01993
CCT3	CCT3	2.176711667	6.69E-14	17223.55556	3883.666667	37490.71433
UNC13D	UNC13D	4.749401831	8.10E-12	7880.638889	285.1111111	37428.32077
PFKP	PFKP	5.622897857	7.15E-18	6645.111111	123.7777778	37364.78103
TMC4	TMC4	4.84945667	1.25E-15	7679.027778	260.3333333	37239.11248
SYNGR2	SYNGR2	2.772035669	1.97E-16	13426.22222	1983.222222	37217.9669
RAP1GAP	RAP1GAP	3.699127391	2.62E-11	10041.36111	757.3333333	37144.27393
NCRNA00188	NCRNA00188	2.187162853	3.51E-11	16877.58333	3781.555556	36914.02331
APOC1	APOC1	-4.27876977	4.11E-14	8558.555556	178167.8889	36620.08879
NEB	NEB	6.770128164	2.67E-08	5400.055556	56	36559.06821
ITGB5	ITGB5	2.437032821	1.47E-09	14745.16667	2810.333333	35934.45512
RAB25	RAB25	6.636248234	2.02E-19	5382.333333	53.77777778	35718.50008
CHD3	CHD3	4.086826542	6.89E-17	8709.916667	482.5555556	35595.91861
S100A14	S100A14	4.559120139	1.02E-08	7748.555556	321.8888889	35326.59568
ITGAV	ITGAV	3.213816238	1.30E-11	10973.36111	1148.222222	35266.36612
LGALS3	LGALS3	4.099455173	8.03E-16	8571.222222	442.3333333	35137.34128
ITIH4	ITIH4	-4.254025892	1.90E-16	8235.416667	152025.2222	35033.67573
DYNC1H1	DYNC1H1	2.203799354	1.98E-14	15863.94444	3470.222222	34960.95052
SLC26A9	SLC26A9	10.00667343	5.65E-07	3485.527778	2.555555556	34878.53819
RANGAP1	RANGAP1	2.503375993	2.81E-12	13916.86111	2495.444444	34839.136
CDC42EP1	CDC42EP1	2.211490338	4.70E-08	15717.25	3439.111111	34758.54651
IGFBP5	IGFBP5	2.686973748	1.38E-05	12934.36111	1850.777778	34754.28876
APOC3	APOC3	-4.277738346	3.40E-05	8092.138889	212961	34616.05282
PPP2R1A	PPP2R1A	2.168256052	1.54E-15	15958.08333	3554.666667	34601.21077
TACC1	TACC1	2.982036026	3.13E-11	11542.75	1375.333333	34420.89634
CAPN1	CAPN1	2.42232645	5.34E-15	14168.27778	2643.888889	34320.19401
MSLN	MSLN	10.10243568	1.56E-05	3393.472222	3.111111111	34282.33484
SPTAN1	SPTAN1	2.002110834	1.96E-14	17075.88889	4234.444444	34187.82214
CAPNS1	CAPNS1	2.068557933	5.39E-13	16475.27778	3906.222222	34080.06655
MDK	MDK	4.891391095	7.96E-11	6952.555556	200.7777778	34007.66833
SOX4	SOX4	4.071273732	1.93E-15	8324.583333	508.1111111	33891.65745
C1orf106	C1orf106	6.394510343	6.64E-18	5269.055556	59	33693.03025
MYOF	MYOF	4.853163396	9.56E-16	6931.75	219	33640.91537
HNF1B	HNF1B	3.971184804	5.24E-10	8408.861111	542.1111111	33393.14146
HNRNPA1	HNRNPA1	2.439072515	2.65E-15	13674.61111	2519.888889	33353.36811
KRT80	KRT80	5.670153976	1.22E-12	5827.611111	108.1111111	33043.45231
HKDC1	HKDC1	5.072507599	2.72E-13	6511.638889	187.7777778	33030.33775
RBM3	RBM3	2.977596708	3.52E-23	11065.80556	1367	32949.50619
MUC5B	MUC5B	4.629673804	0.003938361	7094.25	285.5555556	32844.06339
RPS21	RPS21	2.07588886	3.22E-09	15769.66667	3769.555556	32736.07536
CYBA	CYBA	3.419414671	3.71E-10	9530.75	862.6666667	32589.58638
HPX	HPX	-4.645066041	9.70E-09	7003.861111	202489.7778	32533.3974
TAX1BP3	TAX1BP3	3.579992508	5.15E-19	9069.833333	735.7777778	32469.93538
PPDPF	PPDPF	2.705069919	1.15E-15	11986.77778	1865.666667	32425.07199
RPS10	RPS10	2.036261527	1.02E-08	15888.52778	3877.666667	32353.19783
ILF3	ILF3	2.498438852	1.51E-20	12936.27778	2277.111111	32320.499
JAG1	JAG1	3.636186932	2.29E-13	8862.555556	666.5555556	32225.9087
C19orf21	C19orf21	7.720829831	2.23E-13	4157	20.11111111	32095.48961
KRT17	KRT17	7.781430206	8.55E-07	4114.25	17.22222222	32014.74923
ALDH2	ALDH2	-2.815196974	2.27E-15	11340.47222	80012.11111	31925.66309
ENAH	ENAH	3.567362137	9.70E-12	8926.611111	694.8888889	31844.45449
NOTCH3	NOTCH3	3.799309964	2.90E-12	8291.722222	538.5555556	31502.82286
FGFR3	FGFR3	2.738386453	3.01E-06	11483.33333	1670.222222	31445.80444
PKN1	PKN1	2.961080365	6.08E-14	10606.13889	1305	31405.62961
SOX9	SOX9	3.998792222	4.79E-14	7818.638889	455.6666667	31265.11238
AHNAK2	AHNAK2	6.655958919	7.42E-11	4687.472222	47.22222222	31199.62254
CYP2E1	CYP2E1	-4.943816847	3.13E-10	6298.277778	184313.3333	31137.53178
TNC	TNC	3.791897297	8.24E-06	8197.944444	562	31085.76338
CD44	CD44	3.572991059	7.82E-07	8675.472222	664.8888889	30997.38468
PLG	PLG	-3.626203781	0.001684993	8540.527778	99392.11111	30969.69412
MAL2	MAL2	2.805492049	4.95E-09	11014	1532	30899.68943
COL5A1	COL5A1	3.161559712	6.81E-10	9720.138889	963.4444444	30730.79951
DUOX2	DUOX2	6.171599308	3.98E-05	4970.5	54.88888889	30675.93436
TTYH1	TTYH1	6.828481496	3.69E-07	4483.666667	34.44444444	30616.63487
GOLM1	GOLM1	3.469363582	1.86E-15	8822.777778	829.6666667	30609.42391
SLC2A1	SLC2A1	5.856867938	5.01E-08	5195.138889	85.44444444	30427.24239
RAB11FIP1	RAB11FIP1	3.597804302	4.54E-15	8384.472222	660.2222222	30165.69024
ARL4C	ARL4C	3.770099894	2.69E-10	7990.916667	561.4444444	30126.55408
ITPR3	ITPR3	5.181976453	1.47E-23	5813.055556	150.1111111	30123.11701
RPL17	RPL17	2.118429729	1.39E-10	14208.55556	3245.111111	30099.8265
EPS8L3	EPS8L3	9.82914749	3.45E-21	3054.972222	3.333333333	30027.77255
ADAM9	ADAM9	3.903023766	7.88E-18	7686.75	483.8888889	30001.56794
CTTN	CTTN	2.36652003	2.41E-12	12654.05556	2503.111111	29946.07593
TNFRSF21	TNFRSF21	3.530685243	1.81E-10	8416.833333	697	29717.18924
ARPC1B	ARPC1B	2.712257646	5.90E-13	10904.58333	1602.777778	29576.03953
ADH1B	ADH1B	-5.049056907	6.08E-13	5840.75	188565.2222	29490.27913
SFRP5	SFRP5	3.487983296	0.00031253	8446.555556	704.6666667	29461.44469
FRAS1	FRAS1	5.919945888	2.18E-12	4931.083333	77.44444444	29191.7465
IQGAP1	IQGAP1	3.240632309	6.01E-14	8932.194444	909.5555556	28945.95791
CAP1	CAP1	2.002340681	5.92E-12	14325.27778	3559.666667	28684.08647
CLDN10	CLDN10	5.119218157	8.75E-10	5591.444444	165.4444444	28623.82393
LRP10	LRP10	2.537730219	5.27E-14	11276	1900.111111	28615.44595
EIF2S3	EIF2S3	2.096840044	6.93E-14	13632.25	3241.111111	28584.64769
PLP2	PLP2	4.474530408	7.49E-22	6374	270.8888889	28520.65682
ABLIM1	ABLIM1	2.727979545	6.91E-10	10454.83333	1611	28520.57147
ITGA5	ITGA5	2.393891221	4.81E-08	11909.22222	2187.777778	28509.38253
SLC39A1	SLC39A1	2.388840926	7.68E-13	11903.69444	2246.222222	28436.03246
LOC84740	LOC84740	10.20496533	5.83E-11	2767	2.222222222	28237.13906
GLG1	GLG1	2.32436174	4.87E-14	12106.41667	2409.444444	28139.69171
GATM	GATM	-2.634842927	7.33E-09	10665.5	69770.11111	28101.91724
FAM171A1	FAM171A1	3.314978962	1.72E-08	8449.694444	825.1111111	28010.55932
ESRP1	ESRP1	6.828265023	6.20E-27	4101.694444	34.33333333	28007.45671
IVNS1ABP	IVNS1ABP	2.715456835	1.03E-09	10302.91667	1609.555556	27977.12548
MPZL1	MPZL1	3.221195139	5.03E-19	8679.111111	918.8888889	27957.11052
C12orf75	C12orf75	6.238398853	4.95E-16	4471.611111	58.66666667	27895.69363
AP2B1	AP2B1	2.419012191	3.87E-18	11490.47222	2134.222222	27795.59239
UCA1	UCA1	6.198960495	5.68E-07	4480.861111	57	27776.68101
BAT2	BAT2	2.180416875	9.99E-15	12680.25	2793	27648.23108
TRIM28	TRIM28	2.216771258	4.57E-16	12310.02778	2653.444444	27288.51577
MCAM	MCAM	3.427515963	2.59E-08	7941.555556	625.3333333	27219.80844
CES1	CES1	-3.66183687	6.60E-08	7400.416667	107115.8889	27099.1186
FKBP10	FKBP10	3.958512037	1.84E-14	6838.694444	405.1111111	27071.05427
YWHAB	YWHAB	2.038384719	1.20E-15	13266.22222	3226.222222	27041.66465
EIF3D	EIF3D	2.309326939	2.77E-17	11679.19444	2342.333333	26971.07836
LDHB	LDHB	3.427095384	1.26E-07	7866.805556	708.7777778	26960.29301
GSN	GSN	2.005038212	2.27E-07	13353.91667	3218.222222	26775.1132
TAP1	TAP1	3.313675291	6.05E-14	8070.416667	809.3333333	26742.7403
PFKFB3	PFKFB3	2.587712083	5.82E-08	10272.52778	1745.666667	26582.34425
HMGCS2	HMGCS2	-3.358228193	0.000236505	7913.222222	77180	26574.40596
PTRF	PTRF	2.485659885	1.50E-09	10498.38889	1721.777778	26095.42411
B3GNT3	B3GNT3	5.77223542	3.99E-17	4497.388889	82.22222222	25959.98744
TNFAIP2	TNFAIP2	2.648669459	5.24E-09	9795.222222	1510.555556	25944.30595
FAM38A	FAM38A	2.483887144	2.26E-12	10439.88889	1813.333333	25931.5058
CP	CP	-3.110023929	2.65E-06	8295.805556	84296.44444	25800.15379
HNRNPUL1	HNRNPUL1	2.045849316	5.37E-15	12597.63889	3041.888889	25772.87091
HRG	HRG	-4.923795579	6.53E-10	5177.722222	150949.1111	25494.04579
TTR	TTR	-5.163765452	1.58E-13	4927.416667	197191.3333	25444.02395
SCD	SCD	-2.749471486	2.96E-12	9249.972222	64955.22222	25432.53488
BACE2	BACE2	4.37548901	1.20E-15	5801.416667	266.8888889	25384.03487
KCNH6	KCNH6	11.70782569	4.23E-05	2162.444444	0.444444444	25317.52262
REG1A	REG1A	11.0422349	5.08E-07	2278.194444	0.888888889	25156.3582
TAGLN	TAGLN	2.129618929	7.79E-06	11807.22222	2513.333333	25144.88395
SEMA6A	SEMA6A	3.88954515	2.66E-11	6452.027778	422.2222222	25095.45335
MARCKSL1	MARCKSL1	3.173600137	1.92E-09	7906.055556	857.4444444	25090.65899
IL8	IL8	3.896847069	1.52E-06	6423.444444	421.4444444	25031.18065
KRT6B	KRT6B	9.465263905	1.16E-05	2644.222222	3.444444444	25028.26116
CFH	CFH	-2.674654113	1.13E-08	9301.333333	68739.44444	24877.84946
H19	H19	-2.138206465	0.001031385	11584	48579.55556	24768.98369
BCAM	BCAM	2.277227754	1.46E-07	10875.52778	2205.666667	24766.05369
LOXL4	LOXL4	4.882049294	6.31E-12	5032.416667	157.4444444	24568.50624
LENG8	LENG8	2.520595031	8.29E-13	9676.138889	1660.888889	24389.6276
SYT8	SYT8	6.929691444	8.88E-06	3503.361111	28.88888889	24277.21152
NPNT	NPNT	4.739507059	6.77E-11	5105.444444	194.4444444	24197.28998
RNF213	RNF213	2.205965442	3.40E-13	10911.52778	2421.666667	24070.4532
S100A16	S100A16	2.0392396	1.78E-06	11706.19444	2902	23871.73528
HIF1A	HIF1A	2.573306033	1.02E-08	9255.583333	1501.555556	23817.44843
MYL9	MYL9	2.594315193	3.39E-08	9161.25	1391.555556	23767.17007
IRAK1	IRAK1	2.807133151	2.58E-18	8429.083333	1207.666667	23661.55926
AEBP1	AEBP1	2.117272517	1.95E-05	11173.72222	2317.333333	23657.81498
FUS	FUS	2.254600243	1.40E-18	10478.27778	2223.666667	23624.32762
PBXIP1	PBXIP1	2.182860502	3.17E-09	10795.80556	2329.111111	23565.73754
GDF15	GDF15	2.765848829	1.82E-05	8516.194444	1302.666667	23554.50643
PKHD1	PKHD1	4.181717524	2.83E-08	5614.833333	308.8888889	23479.64694
YWHAQ	YWHAQ	2.044515029	4.15E-14	11473.44444	2836.333333	23457.6296
SMARCA4	SMARCA4	2.916356476	4.42E-23	8014.111111	1062.777778	23372.00484
SERPINH1	SERPINH1	2.713657271	2.46E-12	8589.166667	1233.555556	23308.05457
FAT1	FAT1	2.442408061	5.59E-08	9497.583333	1765.555556	23196.9741
HN1L	HN1L	2.461611223	5.03E-14	9421.194444	1743.111111	23191.31798
PLEKHB1	PLEKHB1	5.373476707	9.27E-16	4288.388889	92.55555556	23043.55781
GAS5	GAS5	3.571681778	1.21E-16	6431.027778	521.4444444	22969.58473
PEA15	PEA15	2.675572401	3.18E-13	8582.416667	1268.222222	22962.87716
MT2A	MT2A	-3.155384437	3.47E-13	7274.694444	67183.22222	22954.45763
FBLIM1	FBLIM1	4.085651845	2.55E-17	5612.472222	317	22930.60749
CHMP4B	CHMP4B	2.322572384	8.71E-15	9861.166667	2003.666667	22903.27338
ASS1	ASS1	-2.733520128	3.23E-13	8369.777778	56675.11111	22878.95602
ATN1	ATN1	2.637618204	6.50E-17	8669.055556	1320.333333	22865.65875
MFSD10	MFSD10	3.94435946	4.24E-20	5789.027778	355.5555556	22834.00648
PRSS8	PRSS8	2.91120164	1.69E-06	7836.777778	1044.555556	22814.44032
SUB1	SUB1	2.219044545	5.45E-11	10273.25	2247.666667	22796.79937
HDAC7	HDAC7	3.581253711	6.80E-20	6354.805556	496.1111111	22758.17098
PACS1	PACS1	3.265052541	1.20E-19	6968.833333	685.2222222	22753.60698
PVRL4	PVRL4	8.20779862	3.50E-12	2764.222222	7.666666667	22688.17934
NCOR2	NCOR2	2.610060951	1.06E-16	8681.75	1421.333333	22659.89666
CTSE	CTSE	7.104439094	4.33E-05	3189.416667	18	22659.01645
TMED3	TMED3	3.994039379	2.72E-28	5664.777778	345.3333333	22625.34552
ARPC5	ARPC5	2.11962712	1.06E-13	10638.08333	2450.666667	22548.76994
HIP1R	HIP1R	2.775794892	7.12E-14	8118.083333	1183.666667	22534.13425
C1orf116	C1orf116	5.651921908	2.65E-12	3983.722222	72.44444444	22515.6869
EZR	EZR	2.061129083	3.68E-07	10917.47222	2756.333333	22502.31951
AHSG	AHSG	-5.018588144	1.19E-08	4480.416667	159972.4444	22485.36596
DGCR2	DGCR2	2.336770666	2.12E-15	9601.722222	1895.111111	22437.02284
MUC20	MUC20	4.240073753	1.25E-08	5253.583333	273.6666667	22275.5808
TUBA1A	TUBA1A	3.41326882	8.60E-13	6512.972222	576.7777778	22230.52501
DMKN	DMKN	6.324132385	7.10E-16	3511.666667	38.44444444	22208.24489
TFPI2	TFPI2	4.860479863	0.000105838	4548.972222	131.2222222	22110.18788
CS	CS	2.540192284	8.63E-14	8676.166667	1517.222222	22039.13162
PROM1	PROM1	4.859895389	2.38E-07	4533.222222	146.8888889	22030.98578
SCRN1	SCRN1	4.621847713	8.04E-17	4748.305556	178.8888889	21945.94517
FGFR1	FGFR1	3.774989521	7.15E-13	5806.444444	399.2222222	21919.26693
CCT5	CCT5	2.205984071	1.40E-13	9922.694444	2223.111111	21889.30588
RGS4	RGS4	4.641201106	3.26E-05	4693.194444	163.2222222	21782.05925
MLLT6	MLLT6	2.835813672	2.67E-13	7561.444444	1028.444444	21442.84754
SULF1	SULF1	4.485416376	2.74E-11	4776.805556	207.5555556	21425.96186
ILF2	ILF2	2.515716031	1.49E-17	8512.416667	1503.333333	21414.82307
CACNA2D2	CACNA2D2	7.029993135	3.65E-05	3040.5	18.22222222	21374.69413
BAT2L2	BAT2L2	2.195498684	4.05E-10	9640.777778	2151.777778	21166.31493
PDGFD	PDGFD	4.523067551	6.31E-12	4670.666667	197.5555556	21125.74084
ARF3	ARF3	2.226783248	4.63E-17	9487.083333	2036	21125.67824
LYZ	LYZ	2.467054394	5.93E-05	8559.722222	1393.111111	21117.30032
PKP3	PKP3	6.876544299	6.82E-11	3060.944444	27.22222222	21048.72007
DDIT4	DDIT4	2.259716745	4.38E-05	9309.194444	1985.444444	21036.14257
CSDA	CSDA	3.314913795	2.77E-11	6330.25	583.5555556	20984.23305
ACTA2	ACTA2	2.062622839	6.05E-07	10150.36111	2306.666667	20936.36665
LCN2	LCN2	4.899351213	3.15E-06	4271.527778	138.5555556	20927.7148
IGSF3	IGSF3	5.574518159	2.55E-23	3750.25	75.11111111	20905.83673
CRIM1	CRIM1	2.99455834	2.27E-10	6961.861111	856.5555556	20847.69925
FAM83H	FAM83H	2.757255597	1.98E-11	7560.777778	1110.666667	20846.99684
SLFN13	SLFN13	5.193981207	1.09E-22	4013.083333	109.1111111	20843.87941
H2AFY	H2AFY	2.468874306	1.93E-20	8409.888889	1522.333333	20762.9586
RAN	RAN	2.398146132	5.34E-16	8648.027778	1671.333333	20739.23436
LLGL2	LLGL2	2.471688506	4.49E-12	8376.416667	1537.444444	20703.8928
WWC1	WWC1	3.018175111	3.78E-09	6852.222222	875.2222222	20681.20657
KIF12	KIF12	3.30737705	7.81E-08	6249.833333	629.8888889	20670.55533
THBS2	THBS2	3.09716442	1.86E-07	6661.75	670.1111111	20632.53507
FKBP1A	FKBP1A	2.098729809	5.99E-13	9830.833333	2286.777778	20632.26297
SRCAP	SRCAP	2.568992259	8.63E-22	7990.555556	1333.555556	20527.67537
TUG1	TUG1	2.282527279	1.19E-14	8982.305556	1881.666667	20502.35746
SLC12A7	SLC12A7	2.241172074	1.33E-09	9139.638889	2013.333333	20483.50345
SH3BGRL3	SH3BGRL3	2.280261832	4.30E-09	8973.388889	1779.555556	20461.67618
TTYH3	TTYH3	2.857695998	1.35E-09	7158.666667	973.2222222	20457.29309
ITGA2	ITGA2	5.999084936	3.15E-14	3400.861111	46.77777778	20402.05466
LYPD6B	LYPD6B	7.2294703	5.37E-12	2807.666667	18	20297.94278
C1orf198	C1orf198	3.229455242	8.02E-15	6284.944444	651.2222222	20296.94678
EPHX1	EPHX1	-2.710276073	1.65E-13	7456.222222	54539.88889	20208.42068
VAT1	VAT1	2.064074776	1.13E-10	9788.111111	2308.777778	20203.39325
RCC2	RCC2	3.040545911	1.98E-21	6634.027778	800.5555556	20171.06603
TFF1	TFF1	8.171027977	4.16E-05	2464.833333	8.555555556	20140.22212
EHF	EHF	5.548647739	1.30E-14	3629.277778	72.44444444	20137.58394
CLIP2	CLIP2	4.384284546	4.04E-26	4580.277778	214.1111111	20081.24108
CSGALNACT1	CSGALNACT1	4.835393087	1.03E-12	4133.861111	135.4444444	19988.84344
AKR1B10	AKR1B10	3.269096807	0.000368154	6111.583333	745.1111111	19979.35756
GAL3ST1	GAL3ST1	4.773843384	1.95E-11	4179.555556	166.6666667	19952.54364
RGS5	RGS5	2.323034717	6.21E-05	8571.916667	1643.222222	19912.86
EPRS	EPRS	2.454413496	1.05E-14	8107.944444	1489.666667	19900.24827
MGP	MGP	3.119458392	1.63E-07	6372.25	673.1111111	19877.96874
GMNN	GMNN	4.353085442	1.75E-14	4562.444444	218.3333333	19860.71049
LGALS9	LGALS9	3.53303268	9.02E-13	5620.444444	467.1111111	19857.2139
SNRPB	SNRPB	2.403315818	5.11E-15	8201.888889	1537.555556	19711.72931
CCT6A	CCT6A	2.249481118	8.47E-15	8756.666667	1878.666667	19697.95632
TNFRSF12A	TNFRSF12A	2.296787667	3.80E-06	8574.75	1786.333333	19694.38005
CCT2	CCT2	2.427403342	3.43E-08	8093.861111	1534.888889	19647.06551
NPAS2	NPAS2	4.028092948	1.40E-11	4865.472222	297.2222222	19598.57435
SERPINC1	SERPINC1	-3.838169289	7.85E-05	5093.361111	106916.4444	19549.18219
BCL9L	BCL9L	3.061074297	1.70E-15	6369.25	737.3333333	19496.74747
USP22	USP22	2.145563064	3.36E-12	9043.861111	2056.333333	19404.17435
ARPC2	ARPC2	2.036906796	2.34E-13	9499.277778	2292.555556	19349.14346
KIAA0100	KIAA0100	2.885721406	1.20E-18	6699.833333	900.1111111	19333.85247
FXYD3	FXYD3	8.464218813	2.95E-10	2283.111111	5.888888889	19324.75202
CDK4	CDK4	2.687857624	3.89E-09	7152.833333	1102.555556	19225.79761
CBX5	CBX5	2.791210006	8.85E-16	6876.194444	1010.777778	19192.90274
CCND3	CCND3	3.473421469	7.63E-06	5525.055556	519.8888889	19190.84658
CDH6	CDH6	5.354312229	1.99E-09	3580.722222	82.55555556	19172.30478
POSTN	POSTN	4.016836055	1.78E-08	4749.527778	285.4444444	19078.07442
TPM2	TPM2	3.440843227	1.62E-09	5522.444444	453.8888889	19001.86556
SLC39A6	SLC39A6	3.484569207	1.20E-14	5409.722222	465.3333333	18850.55148
GBP2	GBP2	3.138870021	3.10E-12	5998.972222	677.8888889	18829.99407
NEO1	NEO1	3.157572102	1.82E-14	5953.638889	685.5555556	18799.04406
GIPC1	GIPC1	2.690772231	7.39E-16	6983.083333	1079.777778	18789.88672
BICC1	BICC1	5.208170713	1.29E-09	3605.361111	88.33333333	18777.33615
OBSL1	OBSL1	2.156476015	1.45E-05	8682.444444	1831.111111	18723.4832
FGL1	FGL1	-2.730376165	3.19E-05	6848.944444	48827.11111	18700.19467
UBAP2L	UBAP2L	2.496997117	5.65E-15	7483.861111	1311.666667	18687.17962
UFC1	UFC1	2.483332164	2.47E-14	7507.25	1346.888889	18642.99539
AGR2	AGR2	6.591434735	0.000738536	2826.583333	27.44444444	18631.23956
KIAA0802	KIAA0802	5.180492139	5.11E-14	3587.277778	97.55555556	18583.86433
MYO10	MYO10	3.130262797	2.05E-10	5933	640.8888889	18571.84917
MCM3	MCM3	3.309732442	7.43E-24	5609.027778	567.1111111	18564.3812
VASP	VASP	2.464155087	1.83E-14	7519.083333	1367.444444	18528.18744
LAPTM4B	LAPTM4B	2.641800737	5.94E-10	7010.5	1123	18520.34407
SERPINE2	SERPINE2	3.659082952	1.39E-07	5050.861111	398.3333333	18481.51978
ARHGEF1	ARHGEF1	2.386141835	1.88E-08	7733.888889	1429.888889	18454.15582
APOC2	APOC2	-2.787921107	0.000333095	6609.222222	66753.88889	18425.99014
IER3	IER3	2.81341935	6.57E-07	6525.5	896.8888889	18358.96797
SNRPN	SNRPN	2.352537348	6.40E-09	7792.222222	1592.777778	18331.4938
KIF13B	KIF13B	2.577557887	1.54E-09	7057.5	1195.666667	18191.11479
SLC4A3	SLC4A3	7.197170623	1.06E-14	2524.194444	14.11111111	18167.0581
SYNE2	SYNE2	2.248689431	8.31E-07	8035.611111	1713.333333	18069.59378
AZGP1	AZGP1	-3.46862179	9.10E-13	5199.194444	61108.11111	18034.03914
ISYNA1	ISYNA1	3.578410549	6.33E-09	5038.083333	396.4444444	18028.33055
SLC16A3	SLC16A3	4.488095147	2.04E-12	4014.638889	161.5555556	18018.08131
FSTL3	FSTL3	2.999169028	9.45E-07	6003.555556	663.3333333	18005.67788
ODC1	ODC1	2.341528179	4.11E-09	7663.5	1622.111111	17944.3012
DNAJC10	DNAJC10	2.858101993	3.88E-18	6275.888889	870.5555556	17937.13054
ARHGEF18	ARHGEF18	2.925096813	3.43E-18	6125.361111	783.6666667	17917.27427
CAPRIN1	CAPRIN1	2.011422144	2.14E-12	8887.277778	2264.111111	17876.06732
KLF5	KLF5	4.473052079	4.89E-09	3985.75	184.6666667	17828.46733
NCK2	NCK2	3.600816548	5.01E-19	4949.444444	396.8888889	17822.04146
SCNN1A	SCNN1A	4.263671188	3.31E-06	4178.694444	194.3333333	17816.57911
GAS7	GAS7	4.80024554	5.95E-07	3700.416667	120.6666667	17762.9086
IL18	IL18	4.597639116	4.93E-08	3861.861111	158.6666667	17755.4437
TSPO	TSPO	2.78870552	2.75E-13	6365.472222	935.5555556	17751.42752
SH3YL1	SH3YL1	3.648561314	1.81E-14	4849.916667	376	17695.21833
B4GALNT4	B4GALNT4	8.120220444	2.10E-19	2178.75	6.666666667	17691.93029
TMC5	TMC5	6.897410006	1.12E-09	2564.444444	19.33333333	17688.02477
DKK1	DKK1	8.729962727	5.25E-07	2025.888889	5.111111111	17685.93449
PPP1R13L	PPP1R13L	4.141372371	1.09E-14	4263.472222	232.7777778	17656.62606
INHA	INHA	8.730132593	1.78E-08	2021.027778	3.777777778	17643.84047
CDC42SE1	CDC42SE1	2.645133194	4.28E-14	6619.916667	1042.666667	17510.56131
ORM2	ORM2	-4.09411132	1.55E-08	4274.027778	82075.55556	17498.34551
SMG5	SMG5	2.298159969	3.91E-15	7595.666667	1553.888889	17456.05707
GABRP	GABRP	4.928453106	0.000222197	3516.638889	105.4444444	17331.58985
SERPINF2	SERPINF2	-3.771062386	5.85E-11	4573.25	71280.33333	17246.01106
BIRC3	BIRC3	3.244614224	8.72E-08	5311.972222	562.3333333	17235.30063
UBE2Z	UBE2Z	2.427666882	1.43E-18	7098.5	1330.555556	17232.79336
SFN	SFN	6.497724239	2.77E-14	2642.694444	30.66666667	17171.49975
CALU	CALU	2.232077162	8.17E-09	7691.777778	1577.777778	17168.64151
DHX9	DHX9	2.039572673	3.11E-13	8403.666667	2049.777778	17139.88889
SLC1A5	SLC1A5	3.793397728	1.63E-11	4515.944444	309.8888889	17130.77339
BAIAP2L2	BAIAP2L2	6.387856148	1.26E-20	2680.638889	32.66666667	17123.53561
PTGFRN	PTGFRN	3.170533762	4.88E-14	5397.75	584.1111111	17113.74861
ACLY	ACLY	2.500253229	1.02E-13	6836.388889	1198	17092.7034
MFI2	MFI2	6.125191415	2.93E-15	2785.972222	34.55555556	17064.61314
LRIG3	LRIG3	3.502071473	1.03E-06	4823.722222	419.5555556	16893.01999
YWHAH	YWHAH	2.188260785	1.01E-13	7716.277778	1690	16885.22806
GLT25D2	GLT25D2	6.25877496	4.14E-05	2697.722222	39.44444444	16884.43629
TMEM176B	TMEM176B	-2.175972745	4.80E-09	7751.916667	35781	16867.95939
NES	NES	3.109510811	2.38E-09	5386.833333	578.2222222	16750.41649
CAPG	CAPG	4.050470377	4.94E-14	4133.666667	235.7777778	16743.29438
COL17A1	COL17A1	9.858676801	1.70E-05	1695.555556	1.666666667	16715.93422
CITED4	CITED4	2.910897002	7.39E-07	5742.472222	748.8888889	16715.74517
MAPKAPK2	MAPKAPK2	2.0631739	2.32E-13	8091.638889	1968.222222	16694.45817
ZNF664	ZNF664	2.066984604	3.43E-10	8069.361111	2013.888889	16679.24518
ABR	ABR	3.517137568	4.73E-20	4728.027778	397.4444444	16629.12412
FXYD5	FXYD5	3.08627131	1.44E-09	5387.388889	583.2222222	16626.94377
NEURL3	NEURL3	5.903572834	1.80E-10	2806.972222	45.66666667	16571.16496
CYB561	CYB561	3.1883839	4.58E-22	5186.666667	574.5555556	16537.0845
PODXL	PODXL	3.104593922	4.83E-08	5321.055556	560.4444444	16519.71674
TSPAN8	TSPAN8	2.937132007	0.004129283	5620.305556	735.5555556	16507.57934
SMAD3	SMAD3	2.650259721	5.31E-14	6207.333333	1018	16451.04551
LAMA1	LAMA1	6.214988075	8.18E-05	2646.722222	26.88888889	16449.34705
CLSTN1	CLSTN1	2.707688545	1.49E-11	6061.111111	882.3333333	16411.60112
EPS8L1	EPS8L1	5.698884836	8.39E-17	2874.027778	53.66666667	16378.75332
LAMA3	LAMA3	4.58334024	3.08E-11	3567.222222	146.2222222	16349.79315
LPCAT1	LPCAT1	3.562108486	8.68E-12	4581.444444	365.8888889	16319.60213
TUBA1C	TUBA1C	2.184108351	2.73E-08	7448.666667	1708.333333	16268.69507
TOP2A	TOP2A	6.244459876	4.38E-20	2597.388889	33.11111111	16219.2907
C17orf28	C17orf28	4.246317624	3.60E-15	3815.694444	188.2222222	16202.65057
AP1G2	AP1G2	3.388433442	3.58E-15	4780.472222	441.1111111	16198.31195
PLOD3	PLOD3	2.136415565	2.15E-13	7564.25	1669.444444	16160.38144
TPR	TPR	2.192314044	1.87E-10	7368.277778	1615.666667	16153.57885
C15orf52	C15orf52	4.028419925	2.58E-13	4003.694444	234.2222222	16128.56247
SLPI	SLPI	2.085548984	0.000153621	7727.833333	1909.888889	16116.77495
LTBP2	LTBP2	3.512659035	7.89E-10	4587.583333	370.1111111	16114.61604
G6PD	G6PD	4.311539696	1.30E-12	3734.694444	181.8888889	16102.28335
CXCL5	CXCL5	6.172229389	8.27E-06	2602.388889	33.55555556	16062.54118
SPNS2	SPNS2	3.319771007	4.27E-09	4833.166667	490.4444444	16045.00657
ZMIZ2	ZMIZ2	2.504544484	3.74E-14	6405.222222	1116.333333	16042.16399
EVPL	EVPL	7.397182094	1.28E-06	2168.416667	13.44444444	16040.17294
THY1	THY1	3.429092652	2.67E-13	4669.555556	384.6666667	16012.33864
CAPS	CAPS	4.350468304	1.33E-10	3673.972222	175.2222222	15983.4997
KIFC3	KIFC3	2.460905211	1.36E-09	6485.972222	1195.333333	15961.36284
SLC44A3	SLC44A3	4.068417492	8.26E-12	3910.833333	235.8888889	15910.90274
PLEKHB2	PLEKHB2	2.833265061	5.02E-16	5614.638889	775	15907.76019
CTNND2	CTNND2	5.681319863	2.07E-12	2796.138889	52.66666667	15885.75941
CDCP1	CDCP1	5.553119425	7.01E-15	2855.194444	54	15855.23573
GRAMD1A	GRAMD1A	3.268174924	1.39E-13	4851.027778	472.1111111	15854.00734
LUM	LUM	2.151438433	9.20E-05	7348.25	1514	15809.30747
PTK7	PTK7	4.871085334	1.94E-13	3242.777778	99.77777778	15795.84727
PAQR5	PAQR5	4.920641587	1.78E-12	3204.916667	102.1111111	15770.24623
VPS24	VPS24	2.829266761	4.14E-24	5571.361111	776	15762.8668
PRSS23	PRSS23	3.006694253	1.21E-09	5228.388889	607	15720.16682
SPATA20	SPATA20	2.252922274	2.59E-08	6957.388889	1492.444444	15674.4564
PHLDA3	PHLDA3	4.100265214	1.67E-19	3822.555556	206.6666667	15673.49157
OBSCN	OBSCN	5.407217862	1.92E-15	2891.972222	66.88888889	15637.52386
A1BG	A1BG	-4.787844819	2.93E-11	3252.888889	87005.66667	15574.32721
C19orf77	C19orf77	3.032241799	0.003137114	5129.027778	669.4444444	15552.45242
CYTH2	CYTH2	2.952526451	8.08E-19	5261.638889	670.1111111	15535.12799
B4GALT5	B4GALT5	2.310158869	3.24E-09	6721.361111	1366.333333	15527.41198
ZMIZ1	ZMIZ1	2.490310805	3.04E-11	6212.305556	1040.555556	15470.57165
RHBDF2	RHBDF2	3.837479365	2.40E-17	4025.194444	271	15446.60062
SRC	SRC	3.406875947	1.64E-19	4526.916667	413.2222222	15422.6435
RNF19A	RNF19A	2.050474451	4.70E-07	7512.805556	1881.444444	15404.81584
PRKDC	PRKDC	2.188824921	2.22E-11	7031.444444	1573.777778	15390.60083
TMEM109	TMEM109	2.116019841	8.76E-11	7266.055556	1659.777778	15375.11772
PI3	PI3	8.821451776	9.74E-09	1738.111111	3.555555556	15332.66335
KNG1	KNG1	-3.757901801	1.57E-05	4076.861111	75206.22222	15320.44371
BCAR1	BCAR1	2.234916615	6.82E-11	6854.472222	1503.444444	15319.17386
FSCN1	FSCN1	2.942114762	5.18E-08	5206.083333	638	15316.89463
FKBP9	FKBP9	2.557220963	5.05E-15	5987.944444	1012.444444	15312.49706
ELOVL7	ELOVL7	5.282164099	6.94E-14	2883.166667	74.11111111	15229.35946
RALY	RALY	2.163944441	3.58E-15	7025.333333	1577.666667	15202.43101
CBX3	CBX3	2.203856539	7.21E-16	6888.638889	1503.333333	15181.57186
SH2D3A	SH2D3A	5.760537039	2.23E-24	2630.527778	46.33333333	15153.2527
SCAMP3	SCAMP3	2.563100451	5.56E-14	5901.833333	1004.666667	15126.99168
AP1M2	AP1M2	5.973143873	4.78E-12	2532.333333	36.88888889	15125.99133
PLXNB3	PLXNB3	5.67446675	3.78E-11	2647.416667	48.55555556	15022.67785
ANXA3	ANXA3	4.933115455	3.61E-15	3035.527778	95.66666667	14974.60899
IDS	IDS	2.195362417	2.22E-10	6802.277778	1481.666667	14933.46498
RNPEPL1	RNPEPL1	2.151810875	1.00E-14	6930.472222	1562.555556	14913.0655
GRB7	GRB7	3.813703196	3.84E-13	3909.888889	278.4444444	14911.15575
TPCN2	TPCN2	3.128477883	0.000259491	4761.638889	553.3333333	14896.68195
APCDD1	APCDD1	4.453886263	1.51E-09	3336.972222	152.3333333	14862.49474
NCEH1	NCEH1	4.201019386	1.29E-14	3532.888889	183.3333333	14841.73471
ARHGAP1	ARHGAP1	2.014734721	8.99E-13	7364.666667	1794.666667	14837.84964
ATXN2L	ATXN2L	2.176400229	3.66E-16	6803.972222	1508.888889	14808.1667
PAH	PAH	-2.923171209	9.58E-09	5057.361111	39564	14783.53239
TMEM9	TMEM9	2.139025906	1.30E-10	6888.833333	1570.333333	14735.39296
ANKRD10	ANKRD10	2.252731171	8.36E-09	6540.361111	1328.888889	14733.67534
SHROOM3	SHROOM3	2.424433564	3.24E-05	6074	1147.444444	14726.00947
MYO1D	MYO1D	2.236358668	2.58E-09	6568.277778	1382.111111	14689.02494
SF3B4	SF3B4	2.661378429	3.27E-17	5518.944444	871.4444444	14687.9997
FBL	FBL	2.201923197	1.17E-10	6668.916667	1434.111111	14684.44231
GDI1	GDI1	2.120088697	1.76E-14	6905.722222	1574.333333	14640.74363
STK24	STK24	2.215504182	2.71E-12	6592.277778	1440.333333	14605.21899
TUBB3	TUBB3	4.934053078	2.61E-16	2957.388889	93.11111111	14591.91375
KIF5B	KIF5B	2.074875673	2.74E-12	7031.666667	1661.666667	14589.83411
POGK	POGK	2.870610075	1.16E-14	5078.583333	698.5555556	14578.63248
LIF	LIF	4.264184709	1.99E-08	3408.194444	183	14533.17064
ECHS1	ECHS1	-2.093681259	1.73E-14	6926.388889	31899.66667	14501.65061
TPPP3	TPPP3	4.229356594	1.03E-07	3425.361111	169.3333333	14487.0736
C20orf199	C20orf199	3.17073289	2.79E-15	4564.666667	498.8888889	14473.33873
C19orf33	C19orf33	8.133671459	6.83E-10	1776.694444	6.111111111	14451.04889
TPD52L2	TPD52L2	2.366865192	5.65E-18	6067.166667	1161.333333	14360.1656
INTS3	INTS3	2.18596254	2.40E-10	6561.805556	1450.888889	14343.86114
TTC39A	TTC39A	6.903869974	4.34E-18	2076.416667	17	14335.31068
PROM2	PROM2	6.026071213	3.65E-08	2377.611111	33	14327.65387
DLGAP4	DLGAP4	2.433699363	9.89E-16	5878.111111	1061	14305.55527
STIP1	STIP1	2.220311486	4.75E-12	6442.722222	1410.666667	14304.85015
SMG7	SMG7	2.232102368	1.76E-13	6404.277778	1383.888889	14295.00359
PDLIM7	PDLIM7	3.860591761	1.78E-15	3694.527778	232.5555556	14263.0635
ACE	ACE	4.711447134	2.08E-07	3026.5	95.77777778	14259.19475
AOX1	AOX1	-3.618119361	1.54E-08	3940.416667	45248	14256.89783
SCRIB	SCRIB	2.311309564	3.79E-12	6156.444444	1219	14229.44892
SFXN3	SFXN3	3.679050267	1.94E-16	3864.25	279.6666667	14216.77
TRIM47	TRIM47	3.22104605	8.04E-14	4382.916667	457	14117.57642
TGFB2	TGFB2	4.850837582	2.27E-10	2905.583333	92.11111111	14094.51283
RAB11A	RAB11A	2.085979228	3.02E-14	6750.777778	1600.777778	14081.98222
MINK1	MINK1	2.328632466	5.35E-15	6037.805556	1174.444444	14059.83004
CKAP4	CKAP4	2.187927861	1.23E-08	6425.222222	1360	14057.92271
HK1	HK1	3.492350915	5.20E-13	4016.083333	326.5555556	14025.5723
OGT	OGT	2.071294846	2.22E-11	6757.25	1648.555556	13996.2571
ETV4	ETV4	5.52104146	7.75E-12	2528.083333	52.88888889	13957.6529
BAT2L1	BAT2L1	2.060816165	6.02E-12	6756.305556	1602.111111	13923.50371
MCM7	MCM7	2.707891816	1.16E-17	5139.083333	783.8888889	13916.0817
VIL1	VIL1	2.665456357	8.08E-05	5217.555556	846	13907.16662
TMPRSS4	TMPRSS4	9.606443286	8.05E-07	1446.833333	1.777777778	13898.92236
CYS1	CYS1	4.675414982	1.41E-06	2971.638889	125.3333333	13893.64498
SIPA1L3	SIPA1L3	3.583615057	2.18E-24	3876.194444	326.3333333	13890.78877
STMN1	STMN1	3.387193068	2.14E-13	4098.416667	386.4444444	13882.12852
ATP11A	ATP11A	2.645673685	1.70E-09	5242.944444	803.5555556	13871.12015
PLCD3	PLCD3	5.353718895	1.40E-20	2581.972222	59.77777778	13823.15347
CKB	CKB	3.689005894	7.38E-09	3744.944444	298.4444444	13815.12213
LBH	LBH	3.051372482	1.41E-10	4521.777778	518.1111111	13797.62828
GLS	GLS	3.232398314	1.00E-15	4258.388889	445.5555556	13764.80907
PKDCC	PKDCC	3.793918818	2.78E-07	3624.472222	233.1111111	13750.95337
APLP1	APLP1	7.469143266	2.81E-10	1838.166667	10.33333333	13729.53018
ABCC1	ABCC1	4.045409509	1.76E-16	3391.694444	192.3333333	13720.79296
RBMX	RBMX	2.059626313	1.58E-15	6658.222222	1602.555556	13713.44969
ATP1B3	ATP1B3	3.674789836	1.18E-16	3717.083333	292.5555556	13659.50005
TCF3	TCF3	3.186031401	2.41E-20	4278.555556	461.8888889	13631.61235
UBASH3B	UBASH3B	5.37066322	3.86E-13	2535.277778	57.77777778	13616.12311
KRT6C	KRT6C	9.217091747	0.000658409	1473.083333	2	13577.54423
MAPRE1	MAPRE1	2.671844747	7.61E-20	5076.666667	791.6666667	13564.06516
CTBP2	CTBP2	3.837655765	4.35E-23	3531.305556	233.2222222	13551.93513
ENTPD6	ENTPD6	2.343190981	7.24E-13	5777.083333	1138.555556	13536.80956
CSNK1E	CSNK1E	2.755947659	6.91E-18	4905.888889	715.4444444	13520.373
DCTN2	DCTN2	2.290041202	8.07E-17	5903.694444	1210	13519.70352
RBPMS	RBPMS	2.2690599	3.33E-08	5956.111111	1266.888889	13514.77288
CAPN6	CAPN6	6.048127639	2.55E-09	2230.5	31.77777778	13490.3487
RNPS1	RNPS1	2.211070203	2.00E-16	6090.555556	1329.888889	13466.64591
FBLN1	FBLN1	2.643902558	4.89E-05	5091.138889	730.7777778	13460.47513
ITGB8	ITGB8	4.588738499	2.71E-11	2910.833333	119.8888889	13357.05298
GARS	GARS	2.156139731	2.87E-11	6190.777778	1412.666667	13348.18193
TEAD2	TEAD2	4.066097529	6.87E-17	3282.333333	180.6666667	13346.28746
ATHL1	ATHL1	2.213953992	1.44E-05	6027.555556	1300.333333	13344.73068
S100A1	S100A1	5.68718623	6.53E-07	2346.194444	40.55555556	13343.24474
CXCL6	CXCL6	3.402996594	8.34E-05	3919.805556	346.7777778	13339.08496
FCGBP	FCGBP	4.186532275	2.09E-07	3180.861111	168.5555556	13316.7777
COL5A2	COL5A2	2.520277027	1.33E-07	5266.25	890.6666667	13272.40889
CAV2	CAV2	2.141179819	1.38E-07	6196.305556	1419.555556	13267.40441
RASSF4	RASSF4	2.414612974	2.77E-06	5491.805556	990.6666667	13260.58494
CLDN18	CLDN18	10.89005437	1.38E-06	1215.833333	0.444444444	13240.4911
SERPINF1	SERPINF1	-2.624229621	8.44E-09	5043.222222	32884.11111	13234.57314
ENDOD1	ENDOD1	3.329782308	8.77E-11	3974.166667	402.6666667	13233.10985
SLC6A8	SLC6A8	4.830975443	1.88E-15	2729.388889	97	13185.6107
SP1	SP1	2.122120752	3.32E-13	6210.583333	1445.111111	13179.60777
FMNL2	FMNL2	3.97653197	4.65E-11	3310.805556	198.8888889	13165.52414
RASAL2	RASAL2	3.722681414	2.77E-13	3535.111111	264.1111111	13160.09243
TMEM54	TMEM54	3.979980375	1.36E-11	3299.944444	207.2222222	13133.71413
DAB2IP	DAB2IP	2.810933082	1.82E-12	4661.055556	643.1111111	13101.91526
H2AFZ	H2AFZ	2.429126577	9.29E-13	5388.75	1030.222222	13089.95584
ATIC	ATIC	2.383280656	2.56E-15	5486.666667	1074.444444	13076.26653
SLC5A1	SLC5A1	3.964908657	6.23E-05	3288.5	206.4444444	13038.60212
SAA1	SAA1	-3.490530349	1.40E-05	3724.861111	45711.66667	13001.74075
CDK16	CDK16	2.769402635	2.42E-20	4688.527778	680.5555556	12984.42118
MGST1	MGST1	-2.058717449	1.45E-07	6304.527778	27611.22222	12979.24134
PLAT	PLAT	3.758399889	2.42E-06	3452.444444	241.2222222	12975.66682
MED15	MED15	2.393313206	3.26E-18	5418.305556	1015.222222	12967.70224
CYP3A4	CYP3A4	-4.858393526	2.14E-07	2668.833333	75880.22222	12966.24259
ITIH1	ITIH1	-5.12694263	9.94E-19	2527	84928.55556	12955.78403
SNRPD2	SNRPD2	2.177059978	3.21E-11	5947.138889	1317.111111	12947.27806
TCIRG1	TCIRG1	2.075777986	2.51E-08	6230.75	1469.666667	12933.65369
SCD5	SCD5	4.073960138	1.38E-07	3164.972222	175.6666667	12893.97067
ADH1C	ADH1C	-3.142343405	3.29E-05	4097.861111	38512.88889	12876.88684
ANKRD1	ANKRD1	6.183664541	7.03E-08	2081.888889	28.22222222	12873.7025
LYPD1	LYPD1	6.280391055	3.67E-11	2045.638889	25.44444444	12847.41218
CRIP2	CRIP2	2.233612805	4.24E-08	5748.055556	1162.222222	12838.93049
ELOVL1	ELOVL1	2.64764567	2.55E-15	4826.138889	758.3333333	12777.90573
FGD6	FGD6	3.721495384	9.07E-13	3432.444444	252	12773.82615
C4BPA	C4BPA	-3.108219775	3.88E-08	4099.222222	43023.66667	12741.28357
AGXT	AGXT	-3.791756075	0.000192959	3358.75	70348	12735.56072
CD97	CD97	2.485942193	5.12E-11	5118.555556	887	12724.43322
BAAT	BAAT	-2.842120641	1.17E-08	4448.444444	34583.44444	12643.01578
IGFBP1	IGFBP1	-3.52322605	6.93E-10	3582.666667	39576.66667	12622.54453
ADAM15	ADAM15	2.44239947	2.24E-13	5161.805556	923.7777778	12607.19115
POGZ	POGZ	2.248880568	1.25E-09	5591.583333	1167.444444	12574.8031
RASSF7	RASSF7	2.233139972	2.37E-11	5629.722222	1197.111111	12571.95773
TINAGL1	TINAGL1	2.732034587	5.87E-09	4595.583333	647.5555556	12555.29262
ITGA6	ITGA6	2.863862674	6.31E-12	4374.805556	600.2222222	12528.84234
PPM1G	PPM1G	2.059694109	1.55E-14	6075.361111	1480.555556	12513.38549
BAZ2A	BAZ2A	2.333272965	7.70E-15	5354.305556	1039.333333	12493.0564
TFR2	TFR2	-3.100147799	7.03E-08	4024.666667	37134.22222	12477.06151
PAQR4	PAQR4	4.928295789	4.35E-23	2529.722222	79.11111111	12467.21937
IQCE	IQCE	4.230649717	4.85E-31	2946.194444	153.3333333	12464.31669
PCK1	PCK1	-5.05188756	6.98E-12	2462	80438.22222	12437.74717
UGT1A10	UGT1A10	8.793900815	3.92E-06	1413.833333	3.555555556	12433.1101
F2	F2	-4.47004458	1.77E-08	2774.805556	71177.88889	12403.50453
TRIOBP	TRIOBP	2.234883929	1.40E-12	5547.694444	1208.888889	12398.45315
PLVAP	PLVAP	2.835895972	2.31E-11	4369.861111	543	12392.47152
TFRC	TFRC	2.715086542	5.09E-11	4555.444444	719.4444444	12368.4259
CLDN3	CLDN3	2.460890276	3.98E-05	5025.527778	936.4444444	12367.27244
PKP4	PKP4	2.132095165	1.41E-11	5789.472222	1385.444444	12343.70574
COL15A1	COL15A1	4.67416504	8.73E-11	2640	84.44444444	12339.79571
THSD4	THSD4	2.929686808	2.21E-06	4210.388889	607.8888889	12335.12079
MKI67	MKI67	5.352153478	5.45E-23	2302.527778	55.11111111	12323.48205
CCDC6	CCDC6	2.663193929	5.47E-17	4623.25	720.1111111	12312.61133
EPS8	EPS8	2.162372903	1.67E-08	5668.583333	1287.888889	12257.591
TSPAN14	TSPAN14	2.241063878	4.88E-12	5461.611111	1126.888889	12239.81938
ITIH3	ITIH3	-3.961153567	1.18E-09	3084	49989.77778	12216.1976
CHST4	CHST4	3.259187424	0.00033486	3734.416667	384.3333333	12171.16384
C5orf32	C5orf32	2.309348732	3.64E-08	5266.361111	1078.111111	12161.86435
PXN	PXN	2.065226338	3.30E-12	5887.166667	1419.111111	12158.33166
DBNDD2	DBNDD2	4.431623975	4.15E-21	2742.444444	117.2222222	12153.48255
PLIN3	PLIN3	2.539603859	2.36E-13	4779.166667	799.4444444	12137.19011
CENPF	CENPF	5.833363491	1.31E-20	2079.5	35	12130.47938
TUBB6	TUBB6	2.585339212	3.67E-11	4680.694444	729	12101.18289
MKKS	MKKS	2.18013524	1.71E-09	5546.138889	1238.666667	12091.33284
PLLP	PLLP	3.876629973	4.78E-15	3116.888889	218.2222222	12083.02489
MAT1A	MAT1A	-4.725379049	3.09E-11	2552.055556	69926.33333	12059.42986
SPEG	SPEG	6.313137513	1.48E-14	1910.138889	22.44444444	12058.96947
KCNK5	KCNK5	2.754214181	1.52E-07	4375.472222	701.4444444	12050.98764
CRIP1	CRIP1	3.94066223	6.93E-10	3056.694444	177.7777778	12045.40035
DPYSL2	DPYSL2	2.169950502	2.23E-07	5547.083333	1210.888889	12036.89626
TES	TES	3.374781992	1.99E-21	3559.25	352.1111111	12011.6928
C9orf86	C9orf86	2.876419992	3.81E-15	4174.222222	558.2222222	12006.81625
CHMP1A	CHMP1A	2.048927619	4.22E-13	5855.638889	1421.555556	11997.78025
SLC13A2	SLC13A2	5.13705721	0.003755673	2332.166667	55.66666667	11980.47359
RHOV	RHOV	7.055117753	7.34E-15	1698	11.88888889	11979.58994
KDM5B	KDM5B	2.941533288	5.18E-12	4072.555556	515.3333333	11979.55773
TMC6	TMC6	3.419938731	6.07E-12	3500.861111	300.3333333	11972.73051
PDGFRB	PDGFRB	2.127606257	4.63E-07	5621.888889	1194.444444	11961.16598
SLC35B2	SLC35B2	2.283286381	6.80E-09	5226.361111	1103.888889	11933.27915
CDR2L	CDR2L	4.416020166	2.34E-16	2698.388889	118.6666667	11916.13975
NBEAL2	NBEAL2	3.179524831	2.41E-13	3740.527778	381.7777778	11893.10095
PHLDB1	PHLDB1	3.125155755	6.26E-13	3800.888889	415.3333333	11878.36978
ELMO3	ELMO3	3.576113744	1.97E-16	3317.222222	279.3333333	11862.76398
C22orf9	C22orf9	2.034757007	5.20E-11	5819.222222	1430	11840.70319
TRIP10	TRIP10	3.364491019	3.89E-19	3508.055556	321.4444444	11802.82141
MAPK13	MAPK13	4.90068134	4.14E-24	2407.888889	78.33333333	11800.29615
MAP7D1	MAP7D1	2.753647766	6.80E-14	4280.916667	608.5555556	11788.13661
ANTXR1	ANTXR1	3.020497137	7.02E-08	3902.638889	429.8888889	11787.90959
ADH4	ADH4	-5.510216449	1.25E-07	2139.277778	96726.11111	11787.8836
VSIG10	VSIG10	3.372814119	1.75E-14	3494.861111	333.4444444	11787.5169
S100P	S100P	7.23811608	4.85E-05	1628.527778	15.44444444	11787.4731
GPR107	GPR107	2.390195086	3.17E-13	4930.444444	934.3333333	11784.72408
GSTA1	GSTA1	-3.590109865	0.000143367	3281.611111	45645.11111	11781.34442
VSIG1	VSIG1	8.258243788	5.36E-06	1426.416667	3.888888889	11779.69658
DLG3	DLG3	4.430936568	1.19E-23	2656	116.6666667	11768.56752
ATP6V1E1	ATP6V1E1	2.035947118	1.73E-13	5780.166667	1422.666667	11768.11367
PDCD6	PDCD6	2.296221716	7.84E-09	5118.388889	1096.555556	11752.95572
PDGFA	PDGFA	4.142535846	4.71E-16	2834.111111	151.2222222	11740.40687
RAB34	RAB34	3.921148688	3.18E-10	2990.916667	181.7777778	11727.82896
EFNB1	EFNB1	2.681380127	0.000358045	4370.555556	587.2222222	11719.12081
KIAA1462	KIAA1462	3.687312855	6.42E-07	3177.222222	204.2222222	11715.41234
PAEP	PAEP	10.31937266	1.63E-06	1131.805556	0.888888889	11679.52331
PRMT1	PRMT1	2.338628782	1.92E-15	4992.666667	984.2222222	11675.99397
PYGO2	PYGO2	2.727623455	8.47E-16	4279.944444	634.6666667	11674.07685
RGL2	RGL2	2.632007441	1.87E-12	4419.277778	674.8888889	11631.572
ALOX5	ALOX5	4.380194463	2.57E-09	2655.222222	120.4444444	11630.38968
NUAK2	NUAK2	3.821370471	3.09E-09	3036.861111	213.1111111	11604.97138
FNBP1L	FNBP1L	2.715969722	8.59E-11	4270.083333	674.4444444	11597.41704
GLT25D1	GLT25D1	2.074039235	4.28E-13	5577.972222	1300.444444	11568.93324
DYNLRB1	DYNLRB1	2.195335631	2.81E-12	5268.388889	1157.777778	11565.88184
LRG1	LRG1	-2.456857114	7.55E-09	4706.333333	28824.77778	11562.78853
SMAD5	SMAD5	2.145091937	1.87E-08	5388.75	1245.555556	11559.36417
CFI	CFI	-2.052963711	1.11E-08	5624.055556	24516	11545.98197
CAT	CAT	-2.662436588	3.44E-24	4332.111111	28537.88889	11533.97112
KIAA0174	KIAA0174	2.035667938	4.38E-15	5655.722222	1387.666667	11513.1724
ATP9A	ATP9A	2.310364185	6.69E-09	4962.25	1015.666667	11464.60468
LMNB2	LMNB2	3.564551654	6.71E-20	3215.388889	267	11461.41978
HNRNPA1L2	HNRNPA1L2	2.374100294	6.17E-16	4824.138889	923.6666667	11452.98956
RPL18A	RPL18A	2.243830436	6.41E-10	5097.388889	1084.333333	11437.67633
COTL1	COTL1	2.080008946	3.91E-05	5497.611111	1226.888889	11435.08029
CMTM4	CMTM4	3.985022526	1.05E-19	2868.861111	181.7777778	11432.47615
CLTB	CLTB	2.090317733	5.53E-09	5465.583333	1234.222222	11424.80576
MARCKS	MARCKS	2.19199742	2.78E-10	5210.333333	1106.888889	11421.03723
ZBTB4	ZBTB4	2.590379696	3.69E-15	4407.972222	699	11418.32175
CAV1	CAV1	2.536961547	2.17E-07	4500.027778	729.5555556	11416.39743
POF1B	POF1B	6.020525066	7.34E-22	1887.805556	27.77777778	11365.58067
ARNT2	ARNT2	5.237103566	3.82E-13	2167.75	54.33333333	11352.73126
MST1R	MST1R	6.260560345	1.12E-15	1810.027778	23	11331.78813
NFKB2	NFKB2	2.216693229	3.96E-10	5103.027778	1066.888889	11311.84712
HCFC1	HCFC1	2.358408949	3.31E-19	4768.777778	922.6666667	11246.72819
SLC7A1	SLC7A1	4.419451021	4.49E-15	2544.527778	120.3333333	11245.41589
MMP2	MMP2	2.26914232	1.52E-05	4949.888889	935	11232.00236
CX3CL1	CX3CL1	2.022223143	2.00E-05	5544.222222	1391.666667	11211.65449
ATF5	ATF5	-2.67358062	9.76E-07	4189.027778	39037.22222	11199.70348
EVC	EVC	3.301605883	3.70E-10	3391.361111	353.3333333	11196.9378
SERPINB6	SERPINB6	2.117231936	3.41E-12	5278.722222	1203.444444	11176.27927
KLF13	KLF13	2.514075693	6.06E-12	4427.888889	781.3333333	11132.04783
PLXNA1	PLXNA1	3.719759657	5.64E-19	2989.472222	212.2222222	11120.11817
C1orf77	C1orf77	2.101152509	7.79E-12	5282.583333	1225.666667	11099.51323
FABP1	FABP1	-4.76417901	2.22E-08	2317.5	60532.44444	11040.98485
CXCR4	CXCR4	2.426095902	0.000262454	4549.944444	874	11038.60157
LARS	LARS	2.204452817	1.28E-15	5005.916667	1090	11035.3071
DPCR1	DPCR1	5.02799911	0.007570582	2192.944444	61.33333333	11026.12271
ANKRD11	ANKRD11	2.013446816	6.95E-14	5459.5	1353.777778	10992.41289
C2CD4A	C2CD4A	5.547152638	8.41E-07	1979.527778	47.33333333	10980.74273
TMEM184B	TMEM184B	2.917223091	5.87E-19	3759.277778	487	10966.65194
TNFRSF19	TNFRSF19	4.838999543	5.19E-10	2263.277778	74.44444444	10952.00013
FAM60A	FAM60A	3.645716087	3.29E-19	3003.861111	237.6666667	10951.22478
TAT	TAT	-3.822158556	4.15E-05	2862.972222	67386	10942.73377
MX1	MX1	2.503030194	6.83E-06	4363.527778	794.1111111	10922.04178
UNC45A	UNC45A	2.244118026	5.17E-17	4864.833333	1037	10917.26017
DDAH2	DDAH2	2.273135939	3.61E-08	4801.805556	992.4444444	10915.15678
PYCR1	PYCR1	4.650661933	7.85E-16	2346.111111	91.33333333	10910.96963
TNNT1	TNNT1	11.04206154	2.91E-13	987.8333333	0.333333333	10907.71645
MALL	MALL	3.930550386	4.55E-06	2773.833333	179.2222222	10902.69168
NIPA1	NIPA1	3.250569729	5.69E-16	3347.333333	366.8888889	10880.74041
PCSK1N	PCSK1N	6.705319698	1.68E-06	1621.194444	16.77777778	10870.62704
FLRT2	FLRT2	3.742115448	6.57E-06	2902.861111	194.6666667	10862.84141
FAM100B	FAM100B	2.566063657	1.34E-14	4232.5	737.3333333	10860.86443
ADAM10	ADAM10	2.467344968	5.67E-08	4401.833333	801.7777778	10860.84133
SLC6A19	SLC6A19	4.479519966	0.001516275	2423.555556	112.1111111	10856.3655
MFSD6	MFSD6	4.259083714	1.27E-22	2547.777778	128.2222222	10851.19884
RAC2	RAC2	3.076369329	2.46E-07	3517.916667	403.5555556	10822.41094
GABBR1	GABBR1	4.210988131	2.78E-16	2568.916667	134.1111111	10817.67759
SLC7A5	SLC7A5	3.600364035	2.13E-06	3002.527778	251.2222222	10810.19302
SPHK1	SPHK1	4.660182421	2.13E-09	2315.722222	82.66666667	10791.68799
IGBP1	IGBP1	2.700832141	6.96E-20	3994.444444	618.2222222	10788.32394
RHBDF1	RHBDF1	3.721924811	2.91E-19	2897.027778	208.8888889	10782.51956
ROD1	ROD1	2.233036919	3.98E-13	4817.75	1016.111111	10758.21362
KDM3B	KDM3B	2.284175683	1.73E-14	4707.027778	964.8888889	10751.67839
ARHGAP4	ARHGAP4	2.986859907	8.25E-07	3590.638889	437.2222222	10724.73534
TMEM176A	TMEM176A	-2.364911073	1.06E-08	4534.305556	23600.77778	10723.22942
HMGN1	HMGN1	2.084640748	1.33E-10	5142	1228.333333	10719.22272
CPS1	CPS1	-5.677807371	2.73E-12	1887.694444	89380.22222	10717.96543
CHST9	CHST9	2.77792108	5.24E-05	3857.027778	566.1111111	10714.51877
CDH17	CDH17	8.477636649	3.55E-07	1262.666667	4.222222222	10704.42921
HGS	HGS	2.057216184	3.25E-16	5202.166667	1260.555556	10701.98146
KAT2A	KAT2A	2.325185079	1.56E-11	4601.305556	913.5555556	10698.88702
C19orf22	C19orf22	2.17496452	1.77E-13	4898.5	1105.333333	10654.0637
NDRG4	NDRG4	6.075836854	5.78E-07	1745.166667	33.55555556	10603.34795
MFGE8	MFGE8	3.205373952	4.04E-14	3306.972222	340.1111111	10600.08262
TGFB1	TGFB1	2.594195068	2.93E-07	4067.777778	606.1111111	10552.60905
HLA-F	HLA-F	2.062425724	2.87E-05	5103.027778	1229.444444	10524.61576
CD2BP2	CD2BP2	2.463908347	1.20E-19	4265.277778	774.3333333	10509.25352
KLK11	KLK11	7.224567989	2.46E-06	1454.444444	10	10507.73277
HOMER3	HOMER3	4.152949396	3.98E-15	2529.638889	138.7777778	10505.4623
GIT1	GIT1	3.013015056	1.85E-19	3486.277778	426.3333333	10504.20743
ADD3	ADD3	2.344545932	2.30E-05	4475.277778	893.4444444	10492.49431
TPD52	TPD52	2.136404303	1.12E-06	4898.861111	1129.555556	10465.94796
LZTS2	LZTS2	2.72549025	4.45E-13	3832.527778	541.5555556	10445.51709
YKT6	YKT6	2.614243289	3.49E-20	3986.472222	654.8888889	10421.60825
ITM2C	ITM2C	2.012841676	3.34E-09	5173.472222	1259.222222	10413.3805
TFF3	TFF3	5.106885192	0.00011368	2036.5	64.88888889	10400.17169
RAI1	RAI1	3.261909873	1.80E-19	3181.75	326.6666667	10378.58174
ANXA9	ANXA9	2.21760961	0.000208174	4672.972222	1055.111111	10362.82811
ACSL1	ACSL1	-4.041328752	1.00E-21	2555.027778	48732.66667	10325.70722
S100A4	S100A4	3.296078905	3.12E-06	3127.555556	300.5555556	10308.66989
NCAPD2	NCAPD2	3.509833368	3.76E-20	2935.472222	248.7777778	10303.01836
WDR34	WDR34	2.302731369	6.35E-10	4471.083333	927.1111111	10295.70385
RAP2B	RAP2B	2.931510525	2.49E-05	3511.222222	460.5555556	10293.1849
MMP9	MMP9	4.513784449	4.08E-07	2278.861111	97.44444444	10286.28785
MYO15B	MYO15B	2.390063133	2.80E-08	4303.722222	852.4444444	10286.16782
CD47	CD47	2.175747666	6.37E-10	4718.611111	1018.888889	10266.50711
C15orf39	C15orf39	3.42086815	1.95E-16	3000.055556	259.6666667	10262.7945
CYTSB	CYTSB	5.37012195	1.67E-20	1910.444444	43.55555556	10259.31964
IFNGR2	IFNGR2	2.276598499	7.08E-14	4504.222222	919.8888889	10254.30555
PAM	PAM	2.779616372	1.58E-08	3687.305556	513	10249.29489
COL9A2	COL9A2	5.852893399	5.42E-09	1749.916667	25.55555556	10242.07571
KIAA0247	KIAA0247	2.473019502	2.69E-10	4139.194444	759.7777778	10236.30858
TBC1D8	TBC1D8	2.048421197	8.61E-08	4995.722222	1202.666667	10233.3433
GCNT3	GCNT3	6.209150689	9.54E-09	1646.611111	21.33333333	10224.05652
MAVS	MAVS	2.123110516	3.62E-12	4813.75	1087	10220.12325
GLIS2	GLIS2	3.700407004	4.49E-15	2761.666667	207.2222222	10219.29068
PSME3	PSME3	2.123327483	2.51E-16	4811.5	1132.555556	10216.39018
NPEPPS	NPEPPS	2.236160852	8.42E-13	4561.333333	970.7777778	10199.87503
STXBP2	STXBP2	2.193972827	3.80E-16	4646.472222	1002.888889	10194.2338
RNF44	RNF44	2.825140647	1.63E-19	3602.694444	504.3333333	10178.11852
DYNC1I2	DYNC1I2	2.49891876	6.72E-15	4064.777778	733.4444444	10157.54944
PPT1	PPT1	2.172907733	1.81E-12	4674.5	993.8888889	10157.2572
SLC6A6	SLC6A6	3.869174799	7.86E-13	2622.305556	174.4444444	10146.15857
GPRC5B	GPRC5B	3.197148309	1.24E-09	3173.027778	325.3333333	10144.6404
EHMT2	EHMT2	2.740856108	5.15E-17	3691.305556	553.5555556	10117.33738
ORAI2	ORAI2	3.949901098	3.39E-19	2559.361111	153	10109.22326
VANGL2	VANGL2	5.602239824	3.62E-10	1803.027778	33.66666667	10100.99402
ECT2	ECT2	5.394461017	4.77E-24	1871.972222	44.33333333	10098.28118
ANO9	ANO9	5.767329915	2.60E-21	1749.583333	30.66666667	10090.4243
CCND2	CCND2	3.950930856	5.68E-08	2539.333333	155.2222222	10032.73042
COL7A1	COL7A1	5.951811012	1.42E-11	1684.916667	24.22222222	10028.30557
NOP56	NOP56	2.34585977	2.39E-14	4270.305556	846.1111111	10017.53801
PI4KB	PI4KB	2.173186695	1.32E-12	4601.138889	1026.444444	9999.133815
CXCL1	CXCL1	3.941072465	3.19E-07	2536.638889	161.6666667	9997.077678
ASH1L	ASH1L	2.407229574	5.14E-09	4147.222222	775.2222222	9983.315982
C20orf103	C20orf103	6.303032561	1.94E-06	1583.333333	18.66666667	9979.801555
TFAP2A	TFAP2A	7.932626621	2.79E-15	1256.305556	4.777777778	9965.802894
SORT1	SORT1	2.316168594	1.91E-06	4302.361111	849.3333333	9964.993687
8-Sep	8-Sep	2.845473274	1.39E-15	3501	467.2222222	9962.001933
CDK2AP1	CDK2AP1	2.339734059	1.08E-10	4255.472222	837.4444444	9956.673295
PPP1R14B	PPP1R14B	2.478275525	7.04E-12	4014.305556	724.4444444	9948.555207
YY1AP1	YY1AP1	2.010995244	3.62E-10	4927.083333	1210.444444	9908.341151
ADAP1	ADAP1	4.255408327	4.36E-14	2327.611111	115.5555556	9904.935704
SMTN	SMTN	2.602726236	2.39E-08	3805	608.1111111	9903.373328
OTUB1	OTUB1	2.057432917	2.22E-11	4798.833333	1178.222222	9873.277663
RUSC2	RUSC2	2.180053029	6.32E-06	4526.944444	975.5555556	9868.978947
EPB49	EPB49	2.187204762	6.23E-07	4494.527778	1023.666667	9830.45256
GPR172A	GPR172A	3.26759838	3.38E-19	2999.111111	300.2222222	9799.89061
HMGN4	HMGN4	2.863672006	1.24E-22	3421.083333	477.8888889	9796.86057
FMOD	FMOD	2.835468328	2.42E-05	3450.194444	445.6666667	9782.917073
MTMR11	MTMR11	4.793055961	4.09E-13	2036.972222	73.88888889	9763.321852
PLIN2	PLIN2	-2.792604734	1.16E-13	3495	26174.55556	9760.153546
CTDSPL	CTDSPL	2.242486496	2.51E-09	4351.083333	891.7777778	9757.24562
ASAP1	ASAP1	3.062798863	6.01E-12	3182.361111	351.3333333	9746.931994
HUNK	HUNK	5.115115691	2.75E-13	1905.277778	51.88888889	9745.716256
WNT7B	WNT7B	6.278345171	1.61E-12	1551.305556	18.77777778	9739.631744
ATP13A1	ATP13A1	2.075276688	6.72E-15	4691.694444	1135.333333	9736.564108
SVIL	SVIL	2.427579388	7.27E-09	4008.666667	731.8888889	9731.356573
IQGAP3	IQGAP3	6.75636151	1.68E-19	1435.083333	13.22222222	9695.941797
KCNQ1	KCNQ1	4.611203596	8.05E-13	2097.083333	82.33333333	9670.078208
ADCY6	ADCY6	2.798398493	1.05E-13	3453.194444	488.6666667	9663.414129
IARS	IARS	2.136744325	6.75E-11	4515.5	1041.777778	9648.468997
CPB2	CPB2	-2.77487201	6.58E-07	3474.888889	26836.22222	9642.371915
ANKRD52	ANKRD52	3.212921748	1.02E-22	2996.333333	315.5555556	9626.984532
RHPN1	RHPN1	5.122096928	2.24E-22	1878.944444	51.33333333	9624.135567
PPP2R2C	PPP2R2C	8.146537437	5.66E-10	1180.861111	4.444444444	9619.92925
ASXL1	ASXL1	2.172441468	3.80E-14	4424.25	961	9611.424164
DEPDC1B	DEPDC1B	6.719897177	4.37E-13	1419.611111	13.22222222	9539.640698
FOXM1	FOXM1	5.655232916	3.94E-21	1686.694444	32.11111111	9538.649941
SBNO2	SBNO2	2.166786326	7.21E-13	4396.75	960.7777778	9526.817778
ZNF532	ZNF532	3.66597078	9.05E-15	2598.472222	190.6666667	9525.92324
MKL1	MKL1	2.850537517	4.66E-18	3338.083333	449.6666667	9515.331776
CYP2C8	CYP2C8	-4.169000093	5.61E-11	2282.222222	46835.88889	9514.584658
METTL9	METTL9	2.785733177	3.97E-19	3408.111111	491.6666667	9494.088194
DULLARD	DULLARD	2.121930309	7.99E-15	4469.75	1011.444444	9484.497998
STRN4	STRN4	2.202796131	1.09E-15	4304.333333	921.4444444	9481.568815
ADI1	ADI1	-2.214320133	4.46E-22	4281	20726	9479.504489
CARD11	CARD11	4.601655245	3.78E-11	2059.805556	80.55555556	9478.515039
PRR15L	PRR15L	4.888530168	4.15E-11	1938.194444	62.22222222	9474.922014
GALNT3	GALNT3	4.639079782	5.73E-11	2042.111111	75.11111111	9473.516369
DVL3	DVL3	2.02068917	6.69E-14	4687.972222	1153.111111	9472.934698
ATP2C1	ATP2C1	2.043125372	3.81E-11	4635.75	1158.666667	9471.418444
SAA2	SAA2	-2.812853103	0.001379429	3358.805556	24653.22222	9447.826629
ZDHHC7	ZDHHC7	2.743953171	1.12E-17	3434.361111	512.4444444	9423.726062
CANT1	CANT1	2.522698436	4.78E-18	3734.75	647	9421.647982
PRKD2	PRKD2	2.503395052	4.59E-17	3761.055556	654.6666667	9415.40787
CAD	CAD	2.994602913	3.76E-15	3142.722222	380.6666667	9411.205122
PCNXL2	PCNXL2	5.601228694	1.53E-18	1675.722222	34.22222222	9386.103395
WASF2	WASF2	2.248652045	4.78E-13	4173.555556	861.3333333	9384.874234
HSPB8	HSPB8	3.857890849	1.20E-08	2431.527778	149.2222222	9380.568762
TCOF1	TCOF1	2.853468773	1.03E-20	3283.916667	449.7777778	9370.553662
GLIS3	GLIS3	3.560338071	7.05E-12	2629.75	219.5555556	9362.799042
SMYD2	SMYD2	2.363351162	4.63E-09	3961.138889	770.2222222	9361.562195
GTF2F1	GTF2F1	2.023797083	1.63E-15	4616.5	1132.222222	9342.859235
SH3PXD2B	SH3PXD2B	3.897250958	2.64E-16	2397	155.2222222	9341.710547
SAE1	SAE1	2.163225365	8.59E-16	4316.777778	972.4444444	9338.163186
PRCC	PRCC	2.166096413	1.81E-13	4309.5	966	9334.792491
NBL1	NBL1	3.459213674	9.79E-07	2694.138889	203.4444444	9319.602083
IFI16	IFI16	2.464754589	1.91E-07	3768.166667	657.5555556	9287.606084
UNC5CL	UNC5CL	2.486237868	2.13E-07	3733.777778	688.8888889	9283.0597
ABCA3	ABCA3	4.620317771	4.59E-19	2008.111111	76.33333333	9278.111453
TYRO3	TYRO3	4.79536861	3.51E-13	1934.75	63.77777778	9277.839418
TP53	TP53	2.416434909	3.20E-11	3835.916667	718.1111111	9269.242943
CUL7	CUL7	2.635381	5.77E-16	3517.194444	565	9269.147414
DNAJC5	DNAJC5	2.363482802	5.98E-18	3919.25	744.1111111	9263.07997
LTB	LTB	4.184113233	3.22E-06	2212.277778	116	9256.420725
ECEL1	ECEL1	7.925028443	0.000436051	1167.166667	5	9249.829032
GJA1	GJA1	3.49848499	3.13E-06	2643.5	228.5555556	9248.245071
HIST1H2BK	HIST1H2BK	2.055514842	4.45E-05	4499.111111	1102.444444	9247.989663
C2	C2	-2.870469905	1.61E-08	3220.055556	27700.77778	9243.072564
PHF15	PHF15	3.348994684	3.76E-20	2759.25	261.7777778	9240.713582
PTPRM	PTPRM	2.332352809	3.30E-09	3959.083333	768.4444444	9233.979134
RAB3IP	RAB3IP	3.04872652	1.57E-15	3024.138889	371.7777778	9219.77243
PIGS	PIGS	3.148256057	4.41E-20	2927.138889	317.2222222	9215.382735
CTHRC1	CTHRC1	6.299058285	2.89E-15	1461.944444	17	9208.873265
LPAR2	LPAR2	4.619925658	8.80E-23	1992.888889	74.88888889	9206.998512
LIMK1	LIMK1	3.745856527	6.92E-19	2455.861111	172.8888889	9199.303372
MAP4K3	MAP4K3	2.714400665	3.03E-12	3386.444444	520.3333333	9192.167052
ADNP	ADNP	2.072691563	6.16E-12	4432.388889	1058.333333	9186.975055
GOLGA3	GOLGA3	2.123324917	2.78E-14	4323.111111	1002.444444	9179.369539
WASH7P	WASH7P	2.324684341	9.79E-11	3943.138889	780	9166.55323
PRSS16	PRSS16	6.948546053	3.56E-29	1319.055556	10.22222222	9165.518275
MALAT1	MALAT1	2.203042443	1.56E-08	4160.361111	915.4444444	9165.452105
MAPK8IP3	MAPK8IP3	2.529471835	1.32E-12	3612.361111	624.3333333	9137.365687
PADI3	PADI3	11.10923979	1.54E-07	821.1666667	0.222222222	9122.537407
TRNP1	TRNP1	3.95049271	4.68E-13	2308.388889	149.2222222	9119.273478
VAV3	VAV3	4.645952405	4.48E-09	1960.944444	76.55555556	9110.454557
HN1	HN1	3.031937776	2.03E-14	3004.555556	374.5555556	9109.625489
UBE2I	UBE2I	2.226357819	1.89E-16	4087.611111	883.8888889	9100.484958
COMP	COMP	5.16116755	1.98E-06	1761.888889	55.66666667	9093.403761
TP53I11	TP53I11	2.759174837	5.89E-15	3287.444444	472.2222222	9070.63399
CYP27A1	CYP27A1	-3.207393529	3.16E-17	2826.305556	26832.44444	9065.07415
SEMA3C	SEMA3C	5.530558712	3.66E-09	1636.5	34.33333333	9050.759333
CSPP1	CSPP1	3.607380725	1.21E-09	2507.361111	202.7777778	9045.006144
IGF1R	IGF1R	4.117680013	2.71E-10	2194.472222	119.5555556	9036.134409
EPPK1	EPPK1	4.523048203	1.19E-08	1993.75	83.55555556	9017.827356
PXDN	PXDN	2.111449688	5.05E-05	4268.416667	868.2222222	9012.547038
RPL22L1	RPL22L1	3.136897824	1.22E-12	2870.138889	317	9003.332436
CCDC64B	CCDC64B	5.503437189	3.57E-13	1633.361111	33.33333333	8989.100282
ALDH4A1	ALDH4A1	-2.231454823	4.33E-08	4025.444444	20705.88889	8982.597421
GRHL2	GRHL2	5.17841951	1.58E-07	1732.888889	43.22222222	8973.625631
FOXJ1	FOXJ1	7.080626689	3.20E-10	1266.083333	8.222222222	8964.66344
ERMP1	ERMP1	2.680078385	2.72E-13	3344.138889	535.4444444	8962.554353
RUSC1	RUSC1	3.435242898	8.24E-21	2605.333333	237.7777778	8949.952831
MBOAT1	MBOAT1	3.547636262	1.06E-09	2519.972222	209.6666667	8939.944834
GULP1	GULP1	5.852046364	1.60E-15	1527.194444	25.55555556	8937.212696
GPR35	GPR35	6.417967863	6.88E-16	1392.055556	15.77777778	8934.167819
GALNTL4	GALNTL4	3.243905786	6.09E-11	2751.083333	285.5555556	8924.255144
DNER	DNER	8.340854392	4.94E-08	1069.583333	3.333333333	8921.238843
DLG5	DLG5	3.323303729	3.21E-16	2678.75	254.5555556	8902.299865
ARHGEF2	ARHGEF2	2.741387966	3.51E-09	3240.722222	461	8884.076902
TMCO3	TMCO3	2.916063172	3.88E-13	3046.388889	399.1111111	8883.462446
RAVER1	RAVER1	2.688740811	6.87E-18	3302.222222	506.2222222	8878.819657
SMPD4	SMPD4	2.001857015	1.32E-14	4434.444444	1120.777778	8877.12372
SH3GLB2	SH3GLB2	2.426390462	1.71E-11	3653.638889	673.6666667	8865.15455
ACAT1	ACAT1	-2.267092574	1.28E-11	3909.138889	19554.77778	8862.379745
PRKCA	PRKCA	2.485960032	5.59E-07	3560.388889	634.2222222	8850.984474
TMPRSS3	TMPRSS3	4.104462724	4.27E-05	2150.805556	116.6666667	8827.90123
TMEM87A	TMEM87A	2.508028393	4.49E-15	3516.722222	619.6666667	8820.039185
GPRC5A	GPRC5A	6.506808333	5.19E-07	1354.138889	13.44444444	8811.122206
NCRNA00201	NCRNA00201	2.620437566	2.29E-09	3360.138889	528.5555556	8805.034171
NUP62	NUP62	2.480071336	5.15E-19	3548.555556	637.8888889	8800.670918
NUTF2	NUTF2	2.028339154	1.09E-12	4338.722222	1074.888889	8800.40016
NACC1	NACC1	2.188678246	4.67E-15	4015.833333	880.3333333	8789.367055
CMTM3	CMTM3	3.406736239	9.41E-12	2578.805556	233	8785.310338
RBMS2	RBMS2	3.335871078	1.06E-15	2633.027778	247.2222222	8783.441211
TMEM147	TMEM147	2.269221853	3.25E-14	3866.861111	805.5555556	8774.765735
PAK4	PAK4	2.202006637	1.04E-13	3978.361111	851.2222222	8760.377571
CYP4A11	CYP4A11	-4.60741764	6.51E-11	1901.027778	47171.55556	8758.828918
DRAM1	DRAM1	3.488731251	1.62E-11	2504.027778	225.5555556	8735.879962
ANKLE2	ANKLE2	2.099907336	2.16E-10	4158.722222	970.2222222	8732.931303
C1orf9	C1orf9	2.923820828	4.05E-13	2985.277778	405.1111111	8728.417343
NSD1	NSD1	2.450654793	4.50E-16	3547.388889	648.4444444	8693.425585
ACSS1	ACSS1	3.215361247	9.66E-10	2698.222222	296.7777778	8675.75917
CACNA1H	CACNA1H	2.00499505	0.000162717	4321.388889	1081.444444	8664.363331
NPEPL1	NPEPL1	2.651680434	1.22E-13	3258.75	513	8641.163613
ITGB6	ITGB6	6.540673564	3.44E-06	1321.083333	12.88888889	8640.774834
FRMD4A	FRMD4A	2.500378548	4.41E-07	3455.722222	581.4444444	8640.613713
CPSF6	CPSF6	2.333747846	1.61E-10	3700.777778	739	8636.682169
PRC1	PRC1	5.533649744	2.12E-22	1557.444444	34	8618.352052
KIAA0907	KIAA0907	2.849845755	1.25E-12	3022.277778	413.5555556	8613.025495
TUBA4A	TUBA4A	2.185114274	1.32E-06	3932.444444	842	8592.840489
PVRL1	PVRL1	3.554062913	1.60E-10	2416.361111	196.7777778	8587.89941
EFEMP1	EFEMP1	2.538709934	0.000384029	3379.805556	494.1111111	8580.345937
UGT2B4	UGT2B4	-3.403116817	1.02E-05	2516.833333	30175.88889	8565.077843
DPYSL3	DPYSL3	2.931891438	7.46E-07	2919.583333	333	8559.901378
AKR1B1	AKR1B1	3.022264308	5.32E-10	2828.5	323.8888889	8548.474596
FAM50A	FAM50A	2.149465074	9.21E-14	3969.361111	896.1111111	8532.003075
EPB41L1	EPB41L1	2.10013056	1.11E-05	4061.861111	1015.555556	8530.43865
KIAA1804	KIAA1804	3.552139191	5.62E-11	2399.083333	207.8888889	8521.87793
COL16A1	COL16A1	3.43204299	3.73E-10	2482.888889	198.5555556	8521.381407
HTRA3	HTRA3	4.18523219	8.85E-11	2033.722222	107.5555556	8511.599709
SCAMP4	SCAMP4	2.065388267	9.89E-14	4116.611111	980.2222222	8502.40029
CEP170	CEP170	3.031800145	2.02E-10	2792.694444	324.6666667	8466.891421
CDC42SE2	CDC42SE2	2.168832508	9.06E-14	3897.361111	876.3333333	8452.723472
DBNDD1	DBNDD1	3.166759562	1.39E-10	2667.916667	275.6666667	8448.650616
WHSC1	WHSC1	2.809494323	4.52E-15	3005.583333	440.1111111	8444.169311
CERCAM	CERCAM	3.744303979	8.52E-14	2253.111111	152.4444444	8436.332899
EPHB3	EPHB3	5.066576692	1.95E-06	1663.722222	41.33333333	8429.376233
CST1	CST1	10.44618349	5.19E-09	806.5	0.444444444	8424.846987
DNM1	DNM1	4.502934641	2.14E-11	1870.444444	87.44444444	8422.489083
FAM84B	FAM84B	2.426714136	2.80E-09	3462.638889	657.1111111	8402.834739
SMC4	SMC4	2.805727798	4.04E-13	2994	437.2222222	8400.349027
PCNXL3	PCNXL3	2.412071834	3.99E-18	3482.111111	665.3333333	8399.102136
STK39	STK39	5.031027364	6.88E-25	1668.944444	49.44444444	8396.505168
SBF1	SBF1	2.343357987	1.06E-12	3580.777778	694.2222222	8391.044206
TAP2	TAP2	2.303293606	8.49E-10	3641.694444	767.6666667	8387.891527
MARK2	MARK2	2.564352244	5.72E-16	3270.361111	554	8386.357854
GIGYF2	GIGYF2	2.107396021	8.08E-09	3975.222222	904.6666667	8377.367494
DAB2	DAB2	2.193575063	5.44E-07	3817.25	831.1111111	8373.424411
NME1	NME1	2.144162805	1.65E-10	3902.222222	891.5555556	8366.999746
SDCBP2	SDCBP2	3.264127665	1.44E-09	2562.944444	290.2222222	8365.777866
WFDC2	WFDC2	5.040680707	1.23E-06	1657.694444	45.66666667	8355.908403
SF3A2	SF3A2	2.322033063	3.30E-15	3595.333333	716.6666667	8348.482873
ASNS	ASNS	4.903639019	1.26E-20	1699.166667	54.33333333	8332.099966
TRIO	TRIO	2.648537779	6.09E-12	3145.833333	508.1111111	8331.858431
CYP2A6	CYP2A6	-5.761017842	2.64E-08	1445.75	76445.44444	8328.991546
SNX27	SNX27	2.480414323	4.11E-14	3353.777778	615.2222222	8318.758437
B3GNT7	B3GNT7	4.109158117	2.38E-07	2022.583333	108.7777778	8311.114721
GOLGA7B	GOLGA7B	5.446802455	1.48E-16	1524.222222	32.66666667	8302.137342
FAM127A	FAM127A	2.310011873	2.53E-13	3593.888889	719.1111111	8301.926003
ABCC4	ABCC4	4.135200119	3.28E-15	2004.916667	114	8290.731639
PML	PML	2.326431382	1.76E-12	3563.583333	709.4444444	8290.4321
LIMK2	LIMK2	3.19278683	4.78E-13	2594.416667	274.1111111	8283.419364
PTHLH	PTHLH	7.024060572	1.72E-12	1177.222222	7.666666667	8268.880195
RPL9	RPL9	2.019766464	0.000614764	4093.027778	1067.777778	8266.96024
TGFA	TGFA	3.330840211	6.32E-13	2480.222222	251.8888889	8261.22391
PLEKHG2	PLEKHG2	3.625951882	1.95E-16	2276.833333	175.7777778	8255.68811
NFE2L3	NFE2L3	4.239631293	4.75E-15	1945.805556	95.33333333	8249.498124
TANC2	TANC2	4.15422022	1.60E-18	1985.805556	108	8249.473592
ANXA1	ANXA1	2.592490901	0.000157281	3180.083333	475.7777778	8244.337107
ALDH3B1	ALDH3B1	3.333665425	3.75E-08	2471.25	228.8888889	8238.320681
LBP	LBP	-2.247925035	0.001577161	3660.416667	18924.88889	8228.342262
SELM	SELM	3.121223092	7.34E-11	2628.472222	272.8888889	8204.048196
PPP1R9B	PPP1R9B	2.222868008	9.92E-13	3684.833333	760.8888889	8190.898131
ARHGEF11	ARHGEF11	2.35345016	3.40E-11	3479.861111	672.6666667	8189.679688
DOK4	DOK4	2.12717944	4.08E-07	3848.416667	910.7777778	8186.27281
TMEM106C	TMEM106C	2.599395254	8.60E-17	3147.944444	523.3333333	8182.751848
MLL4	MLL4	2.220966277	5.57E-10	3673.305556	824.6666667	8158.287765
MCM2	MCM2	3.930225266	3.96E-22	2072.833333	136.5555556	8146.70194
FAM189B	FAM189B	3.394072393	1.56E-19	2398.555556	225.4444444	8140.871193
TGM3	TGM3	7.615630457	2.13E-06	1068.472222	6.111111111	8137.089598
CDC20B	CDC20B	10.60814378	2.38E-07	766.3611111	0.333333333	8129.66885
PLXNA3	PLXNA3	3.609920122	2.71E-17	2251.25	171.2222222	8126.832675
C6orf48	C6orf48	2.307949599	5.47E-12	3518.888889	716.6666667	8121.4182
PAK1	PAK1	2.513437494	3.83E-11	3226.555556	566.4444444	8109.745708
CYP2C9	CYP2C9	-4.545670726	1.63E-16	1783.638889	43903.88889	8107.835082
ARL2	ARL2	3.083056742	2.34E-14	2628.388889	298.4444444	8103.472084
DDX39	DDX39	2.78746551	1.77E-18	2903.194444	417.7777778	8092.554382
GALNT10	GALNT10	3.665079607	5.37E-12	2204.555556	172.4444444	8079.871608
PDGFC	PDGFC	2.462871803	2.37E-07	3278.027778	598.4444444	8073.362182
VGLL4	VGLL4	2.523052511	8.71E-15	3195.972222	543.7777778	8063.605741
UBQLN4	UBQLN4	2.065394906	2.89E-09	3903.5	914.4444444	8062.269016
NDRG3	NDRG3	3.034289275	1.51E-19	2654.527778	315.5555556	8054.605166
HPD	HPD	-5.008159048	9.89E-11	1602.722222	51495.88889	8026.687798
CORO1A	CORO1A	2.382677281	0.001809413	3364.777778	632.6666667	8017.179565
KIF3C	KIF3C	4.878639858	4.45E-12	1643.194444	51	8016.553912
PRMT2	PRMT2	2.373704655	3.54E-14	3376.666667	648	8015.209385
ARHGEF16	ARHGEF16	3.704192679	6.78E-13	2158	166.5555556	7993.647802
ASPHD1	ASPHD1	6.001397987	3.78E-15	1330.5	20.66666667	7984.860021
WWTR1	WWTR1	3.129936817	3.82E-08	2547.805556	281.3333333	7974.47041
SMURF1	SMURF1	2.246328165	2.19E-13	3549.805556	744.7777778	7974.028201
DSEL	DSEL	2.886029066	3.41E-06	2762.388889	393.7777778	7972.334625
FTCD	FTCD	-3.692242367	4.34E-08	2158.694444	26953.77778	7970.423085
C19orf48	C19orf48	2.650080988	4.82E-13	3005.75	477.8888889	7965.48093
MLL2	MLL2	2.070044056	2.48E-10	3843.083333	906.4444444	7955.35181
TUSC3	TUSC3	3.773405879	5.84E-11	2098.194444	150.5555556	7917.339251
GPRIN2	GPRIN2	5.36025528	1.26E-15	1474.638889	33.88888889	7904.44089
MMP24	MMP24	3.171697562	2.84E-09	2488.972222	272.4444444	7894.267129
PLEKHH2	PLEKHH2	4.487030603	4.83E-07	1758.027778	79.88888889	7888.324439
PTPN12	PTPN12	2.062004469	9.98E-12	3825	912.1111111	7887.167093
UBR5	UBR5	2.010019502	2.19E-09	3921.722222	964.1111111	7882.73815
RDBP	RDBP	2.306601221	2.27E-15	3416.416667	694.7777778	7880.310855
EHBP1L1	EHBP1L1	2.268203331	1.70E-10	3466.111111	679.5555556	7861.844766
MAP2	MAP2	3.726590835	9.23E-09	2107.277778	163.7777778	7852.962054
NRSN2	NRSN2	3.841121064	1.95E-16	2032.666667	134.2222222	7807.71875
CSNK2A1	CSNK2A1	2.406707427	4.59E-16	3237.972222	617.7777778	7792.851794
ABI2	ABI2	2.717446216	5.11E-16	2865.194444	433.8888889	7786.011801
ADH1A	ADH1A	-4.925342824	5.91E-11	1578.388889	48352.55556	7774.106387
SSH3	SSH3	2.613458028	4.41E-13	2973.722222	488.6666667	7771.698215
TSPAN17	TSPAN17	2.533111899	9.61E-17	3067.361111	535	7769.96893
CAMSAP1L1	CAMSAP1L1	2.873383849	7.93E-13	2703.194444	358.4444444	7767.315256
RPRD2	RPRD2	2.144310511	1.52E-09	3621.694444	819.6666667	7766.037464
PCK2	PCK2	-3.518980184	3.82E-26	2203.777778	26110.55556	7755.05033
CREB3L2	CREB3L2	2.051566112	6.52E-09	3778.555556	889.5555556	7751.95653
EHD2	EHD2	2.278152492	1.21E-07	3399.5	647.1111111	7744.579397
ProSAPiP1	ProSAPiP1	2.901274676	3.30E-08	2664.388889	358.4444444	7730.124011
G6PC3	G6PC3	2.9323851	7.15E-18	2635.861111	343.5555556	7729.359847
ATF7	ATF7	2.355762029	9.83E-12	3280.555556	644.5555556	7728.208213
ADSS	ADSS	2.351006453	6.67E-15	3283.166667	644.3333333	7718.746019
SCAMP5	SCAMP5	3.914572245	8.65E-09	1971.777778	123	7718.666562
BPTF	BPTF	2.098380423	1.87E-11	3677.027778	861.4444444	7715.803105
PYCR2	PYCR2	2.033571452	3.26E-12	3791.555556	930.6666667	7710.399138
EXOC3	EXOC3	2.124161077	2.11E-09	3629.166667	859.5555556	7708.934574
TRPM4	TRPM4	2.916228559	2.14E-15	2641.694444	351.1111111	7703.784782
LDOC1	LDOC1	3.831699418	3.66E-10	2009.277778	133	7698.948492
STRA6	STRA6	10.14017472	2.68E-09	758.8888889	0.555555556	7695.265923
MYBL2	MYBL2	6.610813066	1.50E-21	1162.833333	11.55555556	7687.273793
MAP3K1	MAP3K1	2.740833358	5.45E-12	2799.583333	414.7777778	7673.191388
CDC42BPG	CDC42BPG	4.907019432	1.18E-22	1563.611111	49.66666667	7672.670106
CELSR1	CELSR1	3.132617685	2.91E-11	2445.638889	282.5555556	7661.251634
TRIM29	TRIM29	5.168376664	0.000100429	1482.194444	37.55555556	7660.539179
SRGAP1	SRGAP1	4.268275434	8.09E-16	1794.305556	89.77777778	7658.590323
ACSL4	ACSL4	2.107987788	0.000207407	3631.888889	992.4444444	7655.977424
BTG2	BTG2	2.271022094	7.15E-07	3369.055556	702.5555556	7651.199601
ORAOV1	ORAOV1	3.810061306	1.38E-06	2006.305556	142.6666667	7644.147166
UGT2B7	UGT2B7	-4.175738391	6.19E-10	1828.861111	32929.22222	7636.845553
BAX	BAX	2.374391927	1.06E-11	3216.25	614.1111111	7636.638035
SNAP25	SNAP25	4.785323414	4.56E-10	1594.472222	57.77777778	7630.065258
OSBPL3	OSBPL3	4.409150187	1.53E-16	1726.472222	75.11111111	7612.275322
FOSL2	FOSL2	2.262177435	4.33E-07	3364.138889	728.1111111	7610.279084
PRAME	PRAME	8.078134949	9.49E-06	941.7222222	2.777777778	7607.359195
VEZT	VEZT	2.05073426	1.80E-10	3705.527778	879.5555556	7599.052765
PTP4A3	PTP4A3	3.748989347	3.76E-17	2026.194444	137.1111111	7596.181387
ABL1	ABL1	2.140613954	2.65E-13	3547.222222	789.2222222	7593.233386
CHST3	CHST3	3.7794007	1.16E-08	2008.861111	130.6666667	7592.291089
SAMD4B	SAMD4B	2.155219464	5.30E-11	3521.944444	792.4444444	7590.563218
TFCP2L1	TFCP2L1	5.907052794	9.54E-11	1284.527778	21.44444444	7587.773399
ACAA1	ACAA1	-2.55361397	7.48E-24	2970.833333	17491.44444	7586.361502
CABIN1	CABIN1	2.344316514	6.95E-17	3231.888889	650.1111111	7576.570494
AATF	AATF	2.184963196	3.02E-14	3463.444444	782.1111111	7567.498643
MOBKL2A	MOBKL2A	2.783061963	8.94E-15	2717.694444	387.1111111	7563.512034
FAM49B	FAM49B	2.763261886	5.29E-12	2734.222222	403.3333333	7555.372056
KRTCAP3	KRTCAP3	3.844630293	8.86E-13	1964.861111	133.8888889	7554.164549
C9orf167	C9orf167	3.455394206	5.81E-17	2184.916667	187.3333333	7549.748391
GTPBP2	GTPBP2	2.689435304	3.71E-16	2806.027778	444.4444444	7546.630171
PAPLN	PAPLN	3.544324863	1.39E-07	2128.638889	167	7544.587738
KIAA1310	KIAA1310	2.017131744	1.08E-12	3737.055556	947.3333333	7538.133392
MICALL2	MICALL2	2.644244571	5.13E-16	2850.666667	443.2222222	7537.859858
CD14	CD14	-2.807825128	7.70E-17	2682.805556	18840.77778	7532.848853
ATP6V1F	ATP6V1F	2.167985477	3.40E-15	3471.5	767.6666667	7526.161582
IGFBP2	IGFBP2	-2.68478386	2.13E-07	2800.555556	17308.88889	7518.886354
RPRD1A	RPRD1A	2.178459724	1.44E-08	3446.305556	791.2222222	7507.63785
VWF	VWF	2.062050579	0.00313496	3640.833333	746.5555556	7507.582483
DAPK3	DAPK3	2.229805216	1.21E-13	3365.583333	722.1111111	7504.59527
WDR91	WDR91	2.664168689	2.51E-07	2808.638889	423.4444444	7482.687787
PTGFR	PTGFR	4.774025551	4.58E-08	1567.361111	56.77777778	7482.621993
CCDC80	CCDC80	2.980169403	1.08E-05	2510.611111	287.2222222	7482.046415
EGLN3	EGLN3	5.25765811	9.03E-09	1421.361111	34.88888889	7473.030774
MICAL2	MICAL2	2.279316357	3.58E-08	3270.138889	664.1111111	7453.681059
PLSCR1	PLSCR1	2.166505513	1.28E-09	3435.888889	777.5555556	7443.872219
PDE7A	PDE7A	3.726669271	5.30E-11	1997.111111	153.6666667	7442.572608
TSC22D4	TSC22D4	2.322071296	1.18E-15	3202.277778	625.2222222	7435.91731
COL12A1	COL12A1	2.855369799	5.22E-07	2599.111111	319.1111111	7421.42337
DCXR	DCXR	-4.069958391	1.06E-30	1819.861111	32284.22222	7406.758999
PITPNM1	PITPNM1	2.833792548	1.40E-13	2613.444444	361.1111111	7405.959392
MDFI	MDFI	5.675127131	1.90E-14	1304.777778	22.66666667	7404.779767
SHMT1	SHMT1	-2.841804889	8.69E-17	2602.861111	21258.77778	7396.823431
PLS1	PLS1	2.156620674	1.73E-06	3429.222222	814	7395.531539
AACS	AACS	3.449889949	6.94E-21	2143.277778	203	7394.072464
GSK3A	GSK3A	2.005888448	6.21E-15	3675.916667	919.6666667	7373.478776
TK1	TK1	3.858809607	4.02E-15	1909.416667	132	7368.075377
VPS41	VPS41	2.125951152	2.50E-12	3462.694444	798.7777778	7361.519244
INSIG1	INSIG1	-3.513978439	1.87E-23	2094.777778	26749.55556	7361.003945
MCM5	MCM5	2.443991582	7.13E-14	3007	548.2222222	7349.082688
PAPSS1	PAPSS1	2.937425448	3.29E-11	2500.944444	311.4444444	7346.337855
PRSS22	PRSS22	5.622929152	1.98E-12	1306.416667	24	7345.88836
ANXA8	ANXA8	4.273728701	9.62E-05	1718.611111	81.77777778	7344.877632
CIZ1	CIZ1	2.242144043	3.85E-16	3274.111111	678	7341.028723
PTPN13	PTPN13	4.22920196	7.09E-11	1731.527778	91	7322.980671
SMARCD1	SMARCD1	2.320473851	1.35E-16	3154.5	628.1111111	7319.934763
ZNF83	ZNF83	3.345162079	1.13E-13	2188.083333	213.3333333	7319.493392
ZNFX1	ZNFX1	2.120891704	1.33E-12	3450.75	789.1111111	7318.667047
CR2	CR2	9.095537634	4.02E-05	803.4166667	1.333333333	7307.506527
EPHB2	EPHB2	5.209562267	4.75E-10	1401.916667	34.77777778	7303.372169
HSPH1	HSPH1	2.041164323	6.85E-08	3575.333333	873.5555556	7297.842841
OXTR	OXTR	5.772458973	3.47E-09	1264.194444	21.88888889	7297.510565
MACC1	MACC1	4.881843991	3.03E-13	1492.694444	51.33333333	7287.101404
MEG3	MEG3	3.762356873	0.000160964	1932.611111	146.2222222	7271.172697
CYB5A	CYB5A	-2.339468457	5.82E-13	3101.638889	16684.77778	7256.186347
PYCARD	PYCARD	3.384320321	5.03E-13	2143.777778	198	7255.230697
PDE5A	PDE5A	4.330670813	9.53E-13	1674.527778	81.11111111	7251.828573
SEMA3E	SEMA3E	5.645465778	3.56E-07	1282	24.55555556	7237.487127
FRMD8	FRMD8	2.475644902	4.95E-15	2919.055556	518.2222222	7226.545005
KRT20	KRT20	12.37961341	0.000160105	583.5555556	0	7224.19218
APCDD1L	APCDD1L	8.388508368	0.000151367	859.4722222	2.111111111	7209.689929
SGSM2	SGSM2	2.359221812	4.78E-12	3054.194444	584.7777778	7205.522152
DZIP1	DZIP1	4.113001047	3.05E-08	1748.027778	102.5555556	7189.640079
CMIP	CMIP	2.0011457	3.91E-10	3589.166667	910.4444444	7182.445442
TACC3	TACC3	3.90192328	1.53E-16	1838.388889	120.2222222	7173.252403
CARD10	CARD10	2.063943706	1.76E-09	3467.277778	832.2222222	7156.266145
CPNE7	CPNE7	6.834980045	3.00E-14	1046.722222	8.444444444	7154.325501
GBAS	GBAS	3.044931506	3.87E-18	2340.166667	282.6666667	7125.647213
TBC1D10B	TBC1D10B	2.476858213	8.84E-19	2873.944444	516.1111111	7118.352901
CETN2	CETN2	2.460425791	5.43E-14	2882.583333	539.8888889	7092.382377
SHKBP1	SHKBP1	2.356402042	1.40E-15	3007.916667	576.2222222	7087.860976
AFAP1	AFAP1	3.658446846	6.02E-14	1936.527778	143.1111111	7084.683942
CD79A	CD79A	5.149634048	0.000523366	1375.333333	40.88888889	7082.46336
C6	C6	-3.15022486	1.99E-06	2245.388889	25710.33333	7073.479898
ABAT	ABAT	-3.597661788	1.16E-16	1962.694444	24074.88889	7061.110804
ZNF185	ZNF185	4.436531696	9.49E-14	1591.083333	70.33333333	7058.89164
RAB11FIP5	RAB11FIP5	2.767478684	1.48E-16	2541.388889	371.6666667	7033.239579
FZD1	FZD1	2.989527373	5.20E-09	2350.694444	298.7777778	7027.465386
DPP3	DPP3	2.229417472	1.03E-13	3147.166667	695.4444444	7016.348355
PPP1R14C	PPP1R14C	9.206378404	1.14E-12	761	1.222222222	7006.053965
VEGFB	VEGFB	2.054888842	8.83E-09	3406.944444	839.1111111	7000.892124
LARP4B	LARP4B	2.09442261	2.65E-15	3341.222222	779.3333333	6997.931368
HEATR1	HEATR1	2.668598226	3.03E-13	2617.277778	413	6984.462834
DNMT1	DNMT1	2.599850176	2.40E-16	2682.611111	438.6666667	6974.38697
TCTN2	TCTN2	4.671798054	1.64E-20	1489.694444	57.22222222	6959.551606
SPATS2	SPATS2	3.641693118	9.28E-25	1908.916667	151.1111111	6951.688688
GGT6	GGT6	4.845366736	3.96E-05	1434.5	43.22222222	6950.678583
MANSC1	MANSC1	2.896120699	9.62E-09	2396.638889	302.2222222	6940.955493
CBX1	CBX1	2.507082882	1.28E-18	2765.555556	486.7777778	6933.476992
RAPGEF5	RAPGEF5	2.165292014	6.98E-08	3201.638889	703.1111111	6932.483118
SYNRG	SYNRG	2.141699139	7.99E-06	3236.222222	774.4444444	6931.014346
ENO2	ENO2	4.239734007	1.04E-08	1633.416667	79.22222222	6925.25219
LRFN4	LRFN4	4.669270777	7.18E-14	1482.333333	55.66666667	6921.415716
SERPINB1	SERPINB1	2.153044812	1.03E-10	3214.583333	714.7777778	6921.141968
NRARP	NRARP	4.016603442	2.01E-12	1722.75	100.4444444	6919.60358
TGIF1	TGIF1	2.062040378	1.48E-08	3355.527778	836.3333333	6919.233768
HRSP12	HRSP12	-2.709809107	5.44E-15	2550.5	17873.44444	6911.368127
COL10A1	COL10A1	6.254176757	2.78E-09	1102.805556	12.77777778	6897.140873
GON4L	GON4L	2.534888576	1.10E-12	2717.666667	467.7777778	6888.982186
TAF6	TAF6	2.503805372	1.53E-18	2751.222222	480.7777778	6888.524981
MCM4	MCM4	3.008742433	3.17E-14	2288.694444	296.4444444	6886.092091
ABI1	ABI1	2.035689713	2.45E-12	3380.694444	810.8888889	6882.044905
MEIS2	MEIS2	2.999290619	4.94E-08	2293.611111	294.8888889	6879.20629
C20orf54	C20orf54	6.378165637	2.98E-16	1078.527778	11.88888889	6879.028811
FAM193B	FAM193B	2.247119725	4.64E-10	3058.388889	642.7777778	6872.565999
RTL1	RTL1	6.829189019	0.006204724	1005.5	9.888888889	6866.749559
CASK	CASK	2.25439064	3.33E-10	3042.916667	650	6859.922852
MORC2	MORC2	2.208643591	1.07E-14	3104.027778	675.4444444	6855.691058
IPW	IPW	3.619913462	9.32E-11	1892.833333	158.6666667	6851.892865
ASAP2	ASAP2	3.548872617	4.95E-16	1929.75	157.3333333	6848.436932
ARHGEF17	ARHGEF17	2.579112065	8.03E-13	2654.527778	420.3333333	6846.32462
MDM4	MDM4	2.363872935	4.77E-10	2895	563.2222222	6843.412147
DDX27	DDX27	2.040208564	1.51E-15	3351.111111	822.3333333	6836.965589
ABHD3	ABHD3	2.018146887	4.66E-07	3384.194444	861.2222222	6829.801484
PAFAH1B3	PAFAH1B3	4.049436584	4.32E-20	1685.861111	94.77777778	6826.787658
TNPO2	TNPO2	2.017773326	3.90E-14	3380.944444	829.7777778	6821.979516
PROCR	PROCR	3.531072564	6.54E-05	1930.888889	139.6666667	6818.10878
ASNA1	ASNA1	2.107463082	1.62E-14	3233.861111	761.6666667	6815.242903
SERPIND1	SERPIND1	-4.386306599	4.06E-08	1553.361111	41539.77778	6813.518092
PDP1	PDP1	3.391522875	5.22E-10	2006.333333	175.3333333	6804.525395
KIFC2	KIFC2	3.044559701	5.13E-13	2232.027778	258.6666667	6795.541825
XPR1	XPR1	2.66954552	3.55E-13	2543.972222	403.6666667	6791.249649
PFKM	PFKM	3.165471473	1.73E-10	2144.944444	237.6666667	6789.76045
RALB	RALB	2.119749575	4.95E-13	3201.5	735.6666667	6786.378263
FUT4	FUT4	3.585989549	1.25E-16	1890.027778	153.4444444	6777.619858
SYNGR1	SYNGR1	3.367762171	6.06E-12	2012.472222	185.3333333	6777.527821
PCNA	PCNA	2.062961087	3.67E-12	3273.666667	791.6666667	6753.446947
RFX5	RFX5	2.684982378	8.13E-14	2515.055556	392.3333333	6752.879845
LEPROTL1	LEPROTL1	2.283411868	2.87E-12	2954.416667	611.6666667	6746.150078
UNC119B	UNC119B	3.489239931	1.50E-17	1932.833333	163.1111111	6744.119248
MYO19	MYO19	2.780856482	3.62E-17	2423.194444	352.2222222	6738.555977
MEGF8	MEGF8	2.105057759	1.31E-11	3200.444444	743.2222222	6737.120411
LINGO1	LINGO1	4.896423082	1.33E-08	1375.027778	39.88888889	6732.71775
C9	C9	-4.990277494	2.56E-07	1346.25	39898.22222	6718.161076
MAPK3	MAPK3	2.510401445	1.27E-12	2675.166667	462.4444444	6715.742267
RUNX1	RUNX1	2.624972336	3.44E-09	2551.527778	395.7777778	6697.68983
NPTX2	NPTX2	4.241552522	0.000121545	1578.805556	78	6696.586686
NLRC5	NLRC5	3.047086167	2.99E-08	2197.527778	263.5555556	6696.056493
DUOX1	DUOX1	6.358910641	1.66E-09	1053	11.88888889	6695.932905
HOOK2	HOOK2	2.41615377	8.34E-13	2766.444444	509	6684.155175
NCBP2	NCBP2	2.013355747	2.11E-13	3317.916667	833.7777778	6680.146588
MYOM3	MYOM3	8.369763832	4.70E-07	797.8611111	2.888888889	6677.909071
MCRS1	MCRS1	2.324570058	3.00E-16	2864.361111	571.7777778	6658.408075
PIP5K1C	PIP5K1C	2.639305526	4.94E-21	2521.722222	395	6655.595395
POLR2J3	POLR2J3	2.216371971	4.92E-09	2996.333333	637.1111111	6640.989215
MYO5C	MYO5C	3.16831217	7.85E-16	2095.138889	236	6638.054039
SLC44A4	SLC44A4	5.142854935	0.00071399	1289.527778	36.22222222	6631.854296
TNFAIP6	TNFAIP6	8.264472207	2.89E-15	800.5277778	2.333333333	6615.93957
SNHG1	SNHG1	3.317871859	4.84E-18	1989.944444	192.2222222	6602.380674
PLAU	PLAU	4.110969358	5.45E-08	1604.083333	85.22222222	6594.337432
C17orf63	C17orf63	2.594981326	9.09E-17	2539.111111	417.3333333	6588.945917
TACC2	TACC2	2.366727905	2.01E-08	2781.805556	542.2222222	6583.776835
MYEF2	MYEF2	5.921235464	4.43E-23	1111.027778	17.77777778	6578.657079
C18orf10	C18orf10	2.595760142	1.14E-16	2533.472222	420.4444444	6576.286216
TP53BP1	TP53BP1	3.194956542	8.68E-19	2056.444444	225.5555556	6570.250632
MEGF6	MEGF6	2.631735285	9.97E-09	2496.277778	364.1111111	6569.542309
LIMCH1	LIMCH1	2.568070228	1.36E-06	2556	420.1111111	6563.987502
RAB36	RAB36	5.388733201	8.74E-20	1217.555556	28.44444444	6561.082046
PIP4K2C	PIP4K2C	2.301259223	2.18E-14	2846.25	580.4444444	6549.959062
RNF145	RNF145	2.497828483	4.61E-10	2619.305556	443.8888889	6542.576022
UNC5B	UNC5B	2.916837707	1.23E-10	2239.583333	281	6532.501115
LDB1	LDB1	2.504150205	1.84E-11	2608.027778	443.3333333	6530.893295
C8orf33	C8orf33	2.306539297	1.97E-13	2826.805556	574.5555556	6520.138098
SLCO3A1	SLCO3A1	3.072271923	4.42E-11	2121.888889	236.5555556	6519.019656
YEATS2	YEATS2	3.212381392	1.75E-24	2028.777778	215.2222222	6517.207982
FBP1	FBP1	-3.67924436	1.95E-25	1768.472222	22564	6506.641449
RAP1GAP2	RAP1GAP2	4.229884774	6.82E-16	1537.805556	76.44444444	6504.740305
RALGAPB	RALGAPB	2.133108137	2.33E-15	3049.305556	698.2222222	6504.498493
ARHGAP27	ARHGAP27	3.104258894	2.85E-16	2094.861111	236.1111111	6502.991237
PSCA	PSCA	9.046537274	5.96E-06	718.8333333	1.333333333	6502.952544
ATXN7L3	ATXN7L3	2.162330422	9.76E-16	2998.861111	667.1111111	6484.528611
ZNF618	ZNF618	3.22911187	3.00E-14	2005.861111	216	6477.149924
PIK3C2B	PIK3C2B	2.839488876	1.32E-12	2279.694444	319	6473.167016
P4HA2	P4HA2	2.742721415	1.16E-11	2359.222222	349.8888889	6470.689313
MS4A1	MS4A1	5.399523957	0.001646696	1198	28.55555556	6468.629701
SETDB1	SETDB1	2.350281787	5.94E-13	2748.5	542	6459.749492
LFNG	LFNG	4.133276495	4.37E-07	1562.527778	77.55555556	6458.359336
F12	F12	-4.129860307	1.83E-13	1562.972222	29024.88889	6454.856942
HMGXB3	HMGXB3	2.346083604	9.78E-16	2749.861111	537.7777778	6451.404066
UBL4A	UBL4A	2.108597023	6.73E-14	3059.361111	724.1111111	6450.959731
SC65	SC65	3.768754543	1.40E-19	1711.527778	122.7777778	6450.328087
DENND4B	DENND4B	2.414568217	1.99E-11	2670.833333	488.8888889	6448.909278
HMGB2	HMGB2	2.545580945	5.98E-09	2531.972222	436.2222222	6445.340243
HCP5	HCP5	3.014178511	1.70E-10	2138.222222	263.4444444	6444.983475
KCTD10	KCTD10	2.338180759	1.12E-15	2755.277778	533.6666667	6442.337485
EPHA10	EPHA10	8.672442461	1.00E-18	742.5	1.777777778	6439.288527
CACNG4	CACNG4	7.052774387	4.66E-07	910.2777778	5.222222222	6419.983796
SH3RF1	SH3RF1	2.342182878	1.44E-07	2739.194444	547.3333333	6415.694327
FAM160B2	FAM160B2	2.22192158	1.30E-13	2885.138889	613.5555556	6410.552359
TOR3A	TOR3A	2.041911327	2.59E-11	3138.472222	797.5555556	6408.48198
ARL2BP	ARL2BP	2.001073758	2.08E-12	3197.972222	803.7777778	6399.378294
FLNC	FLNC	4.354716353	4.54E-08	1467.722222	63.11111111	6391.513963
TPX2	TPX2	3.68449992	6.27E-13	1734.361111	142.7777778	6390.253375
PCGF3	PCGF3	2.049361909	1.99E-10	3117.25	775.2222222	6388.373411
WDR90	WDR90	3.020464798	5.28E-16	2114.444444	264.1111111	6386.605011
TC2N	TC2N	3.249708341	5.28E-12	1963.5	204.3333333	6380.802327
RNASEN	RNASEN	2.385484065	1.88E-18	2673.111111	523.3333333	6376.663958
MT1E	MT1E	-3.204933266	8.74E-12	1987.833333	19871.11111	6370.873176
LOXL2	LOXL2	3.587889109	6.19E-11	1775.472222	126.8888889	6370.197449
WDFY3	WDFY3	2.30289885	1.35E-08	2764.666667	550.7777778	6366.747688
UBE2A	UBE2A	2.113841409	2.81E-17	3011.277778	697.5555556	6365.363661
FBN1	FBN1	2.228342655	5.54E-06	2856.027778	549.5555556	6364.208521
PDE4A	PDE4A	3.408470167	6.64E-17	1866.194444	160.5555556	6360.86809
SLC25A24	SLC25A24	3.904478125	6.98E-18	1627.055556	104.4444444	6352.802825
PRR12	PRR12	2.62519369	2.94E-17	2418.805556	383.4444444	6349.833082
ELF4	ELF4	3.993019182	9.42E-20	1589.361111	94.55555556	6346.349403
FUBP1	FUBP1	2.323594291	3.01E-15	2730.583333	546.1111111	6344.767844
SH3BP5L	SH3BP5L	2.316243151	6.21E-13	2737.055556	547.4444444	6339.686186
ADAMTS9	ADAMTS9	3.876415102	2.16E-13	1631.861111	108.7777778	6325.771056
TBCB	TBCB	2.236002197	1.11E-14	2819.972222	589.6666667	6305.464084
IFI27	IFI27	2.191523498	0.003024966	2875.805556	683.4444444	6302.395451
RTN1	RTN1	4.617965698	5.82E-06	1362.916667	51.33333333	6293.902415
RHOF	RHOF	4.43256374	3.23E-10	1419.666667	64.88888889	6292.76299
SULT1C4	SULT1C4	5.013394573	4.90E-05	1254.305556	43.88888889	6288.328665
KPNA2	KPNA2	2.39113396	7.30E-11	2627.861111	508.7777778	6283.567944
GTF3C2	GTF3C2	2.210279068	8.47E-16	2840.194444	618.2222222	6277.622328
RAB6B	RAB6B	4.953532088	6.93E-12	1267.111111	37.88888889	6276.675548
PPP1R1B	PPP1R1B	8.238627521	5.95E-05	760.1666667	2.111111111	6262.73002
NPDC1	NPDC1	2.303687559	1.89E-06	2718.027778	521.7777778	6261.486777
MAP1B	MAP1B	3.035208067	6.46E-10	2062.25	241.1111111	6259.357836
NCOA6	NCOA6	2.096482571	1.45E-13	2984.222222	697	6256.369878
VEZF1	VEZF1	2.166757756	1.91E-14	2886.638889	648.8888889	6254.647202
LIPH	LIPH	6.058686703	3.91E-10	1032.305556	13.66666667	6254.415943
MECP2	MECP2	2.224249694	1.15E-13	2806.222222	595.6666667	6241.738919
APPL2	APPL2	2.351705882	1.10E-11	2648.777778	534.5555556	6229.146281
NTS	NTS	4.798858878	0.00355547	1297.583333	27.88888889	6226.9193
PRKX	PRKX	3.393424236	4.79E-17	1834.722222	170.1111111	6225.990855
GOLPH3L	GOLPH3L	2.768960797	1.69E-16	2246.444444	329.3333333	6220.3166
MITF	MITF	4.001763474	6.93E-10	1553.388889	99.11111111	6216.294917
COL9A3	COL9A3	4.186312203	0.000650177	1484.583333	81.22222222	6214.929325
AAK1	AAK1	2.633773198	3.07E-15	2358.805556	385.4444444	6212.558851
STX6	STX6	2.801518757	8.16E-16	2214.111111	314.5555556	6202.873807
TTLL4	TTLL4	3.058404036	2.05E-13	2027.666667	240	6201.423917
DSTYK	DSTYK	3.444847679	4.47E-14	1800.055556	156	6200.917203
BTN3A1	BTN3A1	2.386259619	3.93E-09	2597.833333	505.1111111	6199.104781
PDK4	PDK4	-2.324799308	2.25E-06	2661.444444	13541.77778	6187.324202
PNMA1	PNMA1	3.323246655	6.73E-18	1861.555556	179.1111111	6186.408273
ZNF384	ZNF384	2.254527408	6.56E-16	2743.944444	563.3333333	6186.297957
RGS2	RGS2	2.385070801	3.21E-05	2592.722222	492.5555556	6183.826068
RCN2	RCN2	2.70855273	9.86E-18	2281.555556	346.1111111	6179.713528
MCM6	MCM6	3.230517945	2.31E-21	1912.805556	202.3333333	6179.352672
SLC41A1	SLC41A1	3.307563563	1.40E-12	1867.472222	176.6666667	6176.783078
DDX52	DDX52	2.620156699	9.46E-07	2356.861111	406.2222222	6175.345428
PIK3IP1	PIK3IP1	2.754147669	2.53E-08	2241.416667	323	6173.192487
RAB3D	RAB3D	4.11119408	3.73E-26	1501.277778	84.11111111	6172.044313
KCNJ16	KCNJ16	3.938432254	1.57E-05	1566.583333	106.5555556	6169.882329
SERPINA4	SERPINA4	-2.97343822	1.25E-11	2074.25	16896.77778	6167.654227
DNM1L	DNM1L	2.176397864	4.77E-15	2833.083333	633	6165.916514
WIF1	WIF1	9.956720832	2.65E-06	618.6666667	0.444444444	6159.891288
RFWD2	RFWD2	2.0322261	1.60E-12	3019.722222	760.2222222	6136.758314
MAST2	MAST2	2.382359459	1.70E-10	2573.027778	490.3333333	6129.877065
RRM2	RRM2	4.982642558	1.65E-18	1227.472222	40.77777778	6116.055333
ISLR	ISLR	2.628070466	4.54E-06	2326.416667	350.2222222	6113.986932
GALNT4	GALNT4	2.723648267	6.26E-07	2242.805556	348.7777778	6108.613466
ZSWIM4	ZSWIM4	3.543044327	1.15E-13	1723.5	141.1111111	6106.436898
MT1X	MT1X	-4.025051484	8.91E-22	1514.694444	25030.88889	6096.723122
VEPH1	VEPH1	5.508680546	1.13E-10	1106.666667	23.33333333	6096.273137
ETV6	ETV6	2.432182728	5.64E-14	2505.861111	458	6094.712112
EPHB6	EPHB6	3.365475155	1.49E-07	1809.916667	172.4444444	6091.229575
CACYBP	CACYBP	2.080275095	5.68E-13	2924.166667	701.4444444	6083.071091
MTHFD1	MTHFD1	-2.082912065	5.87E-17	2920.333333	12874	6082.797534
VPS72	VPS72	2.431582844	7.99E-15	2499.111111	460.2222222	6076.795704
MT1G	MT1G	-4.877798798	8.07E-13	1245.277778	36577.77778	6074.214447
MED25	MED25	2.25786601	2.65E-15	2688.833333	561.1111111	6071.025389
HCFC1R1	HCFC1R1	2.365969757	6.10E-09	2564.944444	512.1111111	6068.580984
SMOX	SMOX	3.477258633	2.60E-13	1744.805556	152.6666667	6067.140181
CDC20	CDC20	6.425900808	1.03E-18	943.9444444	10.55555556	6065.693369
C6orf223	C6orf223	5.426840502	1.12E-07	1116.027778	25.33333333	6056.504746
PWWP2B	PWWP2B	3.30915837	1.97E-18	1829.638889	182.8888889	6054.564843
IL2RG	IL2RG	2.814782039	0.000121633	2145.111111	277.2222222	6038.020228
ASGR1	ASGR1	-3.511767553	4.72E-10	1717.777778	20579.88889	6032.436264
ZNF512	ZNF512	2.871473816	2.20E-17	2100.222222	288.6666667	6030.73312
PHIP	PHIP	2.386220094	2.15E-13	2526.277778	487.6666667	6028.254797
B4GALNT3	B4GALNT3	5.666306814	9.65E-10	1063.638889	17.33333333	6026.904283
MXRA7	MXRA7	2.160911652	3.08E-07	2788.361111	584.2222222	6025.402014
CD22	CD22	4.534347756	1.32E-05	1328.583333	59.33333333	6024.258856
PRPF3	PRPF3	2.263324867	4.92E-09	2655.777778	536.2222222	6010.887886
BOLA2	BOLA2	2.247994165	7.93E-14	2669.083333	572.3333333	6000.083759
CALB2	CALB2	8.478798215	2.40E-09	707.5555556	1.777777778	5999.220781
KCNH3	KCNH3	6.03396895	2.10E-08	994.1111111	14.55555556	5998.435577
ITPRIPL2	ITPRIPL2	2.004886897	1.60E-09	2991.5	735.3333333	5997.619154
FA2H	FA2H	6.320805007	3.68E-17	948.7777778	11.44444444	5997.039329
TMEM98	TMEM98	2.206701919	7.41E-06	2715.611111	566	5992.54425
PHYH	PHYH	-2.599081263	5.00E-17	2304.055556	14912.11111	5988.427624
DCTPP1	DCTPP1	2.647149488	2.88E-19	2260.416667	365	5983.660822
SC4MOL	SC4MOL	-2.436999819	4.14E-24	2451.805556	13472.22222	5975.049694
SWAP70	SWAP70	2.400651114	9.50E-10	2487.916667	465.1111111	5972.619918
WBP5	WBP5	2.799251948	2.99E-12	2131.111111	291.2222222	5965.51693
TRAF5	TRAF5	4.331238774	3.08E-11	1375.777778	65	5958.822056
NPIPL3	NPIPL3	2.190364281	2.27E-06	2716.194444	587.5555556	5949.455291
SPRYD3	SPRYD3	2.035501126	1.80E-14	2921.638889	705.3333333	5946.999249
TMEM125	TMEM125	5.544200844	1.73E-13	1072.083333	22.22222222	5943.845321
C15orf17	C15orf17	2.619284706	6.46E-19	2268.555556	364.6666667	5941.992871
BZW2	BZW2	2.514991279	3.37E-13	2359.277778	409.8888889	5933.563035
RELB	RELB	2.639308298	1.54E-10	2247.75	348	5932.505227
DDA1	DDA1	2.313180848	1.11E-15	2563.944444	520.2222222	5930.867185
RRP12	RRP12	2.447657765	3.41E-15	2420.916667	445.5555556	5925.575477
CNNM4	CNNM4	3.11358162	2.35E-15	1902.638889	219	5924.021474
ACADSB	ACADSB	-3.57754737	2.13E-28	1654.333333	20076.66667	5918.455866
KIAA0892	KIAA0892	2.08510778	4.36E-15	2838.277778	665.3333333	5918.115078
GCC2	GCC2	2.102750501	4.65E-11	2813.277778	661.5555556	5915.621256
LPCAT4	LPCAT4	3.87794153	1.82E-16	1525.305556	96.66666667	5915.04576
CASP2	CASP2	2.891487851	3.38E-18	2045.555556	274.1111111	5914.699037
MAB21L2	MAB21L2	4.41542929	9.23E-05	1336.777778	61.11111111	5902.447755
ATP2A3	ATP2A3	2.742240093	4.41E-05	2151.638889	321.3333333	5900.310427
C2orf67	C2orf67	2.444498717	5.08E-10	2412.055556	453.4444444	5896.266712
OAS3	OAS3	2.498337839	2.41E-07	2359.5	425.8888889	5894.828131
EPN3	EPN3	6.941617018	1.13E-11	848.8055556	6	5892.083089
KLC2	KLC2	3.500782018	1.98E-27	1682.555556	146.8888889	5890.260234
ANXA8L2	ANXA8L2	4.110286696	1.20E-06	1432.972222	80.22222222	5889.926661
LAT2	LAT2	3.553840698	9.66E-10	1657.277778	146.1111111	5889.701215
RHOQ	RHOQ	2.128715518	6.53E-09	2766.722222	637.4444444	5889.564527
FANCI	FANCI	4.48690411	7.26E-26	1311.138889	58.55555556	5882.954469
PPP1R9A	PPP1R9A	4.22340167	2.45E-18	1392.277778	75.22222222	5880.148292
MLL5	MLL5	2.023369377	9.70E-10	2905	710.5555556	5877.88804
TMEM156	TMEM156	4.666287437	7.68E-09	1258.027778	48	5870.319215
E2F4	E2F4	2.15951816	5.01E-14	2715.694444	605.6666667	5864.591469
LRRC1	LRRC1	5.171767687	1.26E-27	1133.805556	30.44444444	5863.778936
CLCN3	CLCN3	2.036205609	4.28E-06	2870.305556	697.2222222	5844.532271
IFT140	IFT140	3.425737185	1.39E-18	1704.916667	158.6666667	5840.596422
TMEM51	TMEM51	3.894658105	2.09E-14	1499.583333	99.44444444	5840.364383
NT5DC2	NT5DC2	3.505302892	8.65E-15	1665.25	131.4444444	5837.205642
SNRPE	SNRPE	2.392495564	7.61E-13	2437.111111	469.7777778	5830.777523
HDGFRP3	HDGFRP3	4.23503037	1.07E-15	1376.027778	69	5827.519429
COG2	COG2	2.768058407	1.09E-18	2105.194444	311.1111111	5827.30118
NUP107	NUP107	2.606799907	1.17E-07	2233.527778	375.2222222	5822.360002
SLC9A3	SLC9A3	7.55748827	1.28E-05	770.25	4.777777778	5821.15534
ZNF33B	ZNF33B	2.075797662	1.43E-09	2803	670.7777778	5818.460846
NPC1	NPC1	2.033759821	7.18E-07	2855.944444	700.6666667	5808.305061
RARG	RARG	3.409192934	2.24E-13	1703.694444	148	5808.223061
SRI	SRI	2.246345372	3.08E-10	2582.666667	558.7777778	5801.561314
STK17A	STK17A	2.641484222	9.25E-09	2195.583333	354	5799.598733
GPATCH8	GPATCH8	2.196226489	1.00E-13	2639.472222	573.4444444	5796.878811
IPO4	IPO4	2.10642018	1.44E-11	2746.861111	642.6666667	5786.043677
C10orf54	C10orf54	2.241806522	9.47E-07	2578.194444	507.8888889	5779.813122
UNC93B1	UNC93B1	2.276397313	2.86E-09	2538.5	519.4444444	5778.634578
SLC27A1	SLC27A1	2.31877768	7.49E-08	2491.722222	475	5777.749874
JAG2	JAG2	3.386403802	5.26E-15	1702.888889	148.5555556	5766.669407
DCTN5	DCTN5	2.256906019	1.30E-16	2553.388889	542.7777778	5762.758752
TNFRSF11B	TNFRSF11B	2.683228826	0.00108479	2147.055556	294.6666667	5761.041358
MXRA8	MXRA8	2.588709916	2.03E-07	2224.416667	336.5555556	5758.369483
RAVER2	RAVER2	4.012335489	2.05E-16	1434.916667	89.11111111	5757.367065
NUSAP1	NUSAP1	3.835596982	3.54E-17	1499.194444	106.5555556	5750.305687
RNF4	RNF4	2.013678539	1.14E-13	2853.833333	723.5555556	5746.702938
DOCK6	DOCK6	2.218790756	2.08E-14	2589.111111	559.3333333	5744.6958
EFCAB4A	EFCAB4A	4.059940544	8.18E-15	1414.027778	81.88888889	5740.868706
CFHR1	CFHR1	-4.31724736	2.19E-07	1329.277778	28605.11111	5738.820977
SLC39A13	SLC39A13	2.264158636	2.35E-12	2531.944444	516.4444444	5732.72388
PGC	PGC	12.71400033	5.14E-07	450.8055556	0	5731.541982
DHX40	DHX40	2.254047032	1.05E-12	2539.527778	532.3333333	5724.215049
MMD	MMD	2.518970376	6.24E-07	2271.222222	385.8888889	5721.141496
ALAS1	ALAS1	-2.522546337	2.36E-24	2267.861111	13169	5720.784739
KIFAP3	KIFAP3	2.244605301	6.63E-09	2547.694444	537.6666667	5718.568456
CTTNBP2NL	CTTNBP2NL	3.110550414	3.93E-13	1837.861111	207.2222222	5716.75964
NCS1	NCS1	3.834095168	4.23E-16	1489.916667	100.8888889	5712.482292
GPC4	GPC4	3.67608627	1.79E-10	1553.472222	114.3333333	5710.697907
CKS1B	CKS1B	2.632682807	2.64E-15	2166.833333	360.4444444	5704.584862
IFT80	IFT80	3.202274268	1.20E-12	1780.694444	192.5555556	5702.271998
SYK	SYK	3.195378949	5.19E-09	1783.555556	184.1111111	5699.135877
FAM127B	FAM127B	2.594718967	1.02E-17	2192.944444	359.7777778	5690.074543
MYO1A	MYO1A	7.348938024	1.28E-05	774.25	4.333333333	5689.915265
RRM1	RRM1	2.064857667	8.55E-13	2752.222222	680.5555556	5682.947157
UXS1	UXS1	2.494502253	6.96E-15	2275.75	399.8888889	5676.863503
TSEN54	TSEN54	2.758882813	1.40E-13	2055.388889	307.8888889	5670.57708
LTF	LTF	5.798040592	1.48E-05	977.6944444	16.33333333	5668.712075
ANG	ANG	-3.607223074	4.31E-19	1569.861111	21846.77778	5662.839223
TRIM11	TRIM11	2.952578694	3.11E-18	1914.972222	242	5654.106183
HSD11B1	HSD11B1	-2.998775966	1.62E-07	1885.305556	15763	5653.608989
BCL9	BCL9	2.997249252	2.30E-12	1883.194444	227.1111111	5644.403139
CCAR1	CCAR1	2.040242484	8.79E-13	2765.055556	670.3333333	5641.383816
PCGF2	PCGF2	3.573738369	8.55E-20	1573.888889	125	5624.66711
FAR1	FAR1	3.254906915	1.20E-15	1726.944444	169.1111111	5621.043415
SLC2A2	SLC2A2	-3.975553562	8.14E-07	1413.305556	22995.88889	5618.671935
HEG1	HEG1	2.055473112	9.76E-08	2731.333333	629.6666667	5614.182226
METTL13	METTL13	2.123775956	6.03E-12	2639.527778	612.7777778	5605.765631
IFIT2	IFIT2	2.409210516	9.21E-06	2323.694444	431.3333333	5598.269093
GAMT	GAMT	-2.096638617	5.90E-07	2663.138889	11471.88889	5583.639837
STMN3	STMN3	3.801473728	2.48E-10	1468.777778	96.66666667	5583.520134
RAB31	RAB31	2.788315631	1.02E-09	1999.833333	267.7777778	5576.166542
B4GALT4	B4GALT4	2.420686607	4.74E-06	2303.388889	475.3333333	5575.782633
DKK3	DKK3	2.399709047	6.08E-06	2314.333333	402.2222222	5553.726637
NPTXR	NPTXR	4.350733931	7.48E-15	1274.583333	62.11111111	5545.372956
PDCD11	PDCD11	2.043277174	1.54E-13	2712.75	657	5542.900155
SHANK2	SHANK2	2.177621577	3.07E-06	2544.416667	561.7777778	5540.776633
MRPL9	MRPL9	2.066863525	2.09E-12	2679.361111	641.2222222	5537.873751
VPS54	VPS54	2.225984476	1.79E-08	2486.638889	521	5535.219563
ANKRD13D	ANKRD13D	3.024295767	1.50E-14	1829.472222	216.5555556	5532.865098
MICAL1	MICAL1	3.191818285	5.83E-11	1730.305556	179.6666667	5522.820911
ITPR1	ITPR1	2.9746913	0.000593997	1855.277778	210.7777778	5518.878664
PACS2	PACS2	2.240330266	2.43E-17	2458.055556	515	5506.856258
ARID4B	ARID4B	2.06122235	1.96E-10	2665.027778	628.7777778	5493.214818
B4GALT3	B4GALT3	2.272526221	2.58E-12	2417.111111	491	5492.948379
MOBKL2B	MOBKL2B	3.592740234	9.90E-14	1526.694444	124.1111111	5485.016556
RIC8B	RIC8B	2.597940066	1.72E-08	2109.583333	355.7777778	5480.571065
ANLN	ANLN	6.192621225	9.21E-20	884.4166667	11.11111111	5476.857422
ZNF687	ZNF687	2.185262714	2.85E-10	2503.416667	539.5555556	5470.6231
PROS1	PROS1	-2.003669203	4.77E-08	2725.416667	11715	5460.83344
MYEOV	MYEOV	5.184211341	8.68E-06	1052.861111	24.77777778	5458.254512
PABPC1L	PABPC1L	2.662184512	4.17E-09	2048.833333	317.8888889	5454.372367
HIF1AN	HIF1AN	2.377767494	8.01E-18	2293.333333	440.4444444	5453.013454
DTX3	DTX3	3.36690613	9.16E-13	1616.222222	150.6666667	5441.668507
PLEKHG4B	PLEKHG4B	8.248038707	8.09E-11	658.6666667	2	5432.708162
KLHDC5	KLHDC5	2.496063545	3.61E-11	2171.166667	382.1111111	5419.369967
SLC12A9	SLC12A9	2.079890048	1.06E-14	2603.444444	608.1111111	5414.878191
DMBT1	DMBT1	9.085154772	9.98E-07	593.6944444	1	5393.805915
KCTD17	KCTD17	4.225969599	3.07E-17	1275.972222	64	5392.21982
MFSD5	MFSD5	2.568988617	2.63E-17	2098.277778	350.7777778	5390.451727
C12orf49	C12orf49	3.46728991	1.21E-13	1553.444444	136.4444444	5386.242247
SPTLC1	SPTLC1	2.016371241	5.70E-12	2670.694444	655.4444444	5385.111472
CDT1	CDT1	5.602842654	1.07E-25	960.7777778	19.22222222	5383.086714
CDH16	CDH16	6.499800027	0.000212752	826.5555556	10.11111111	5372.445822
KIAA1267	KIAA1267	2.108730242	2.04E-13	2547.472222	597.6666667	5371.931716
PROC	PROC	-2.983468958	3.79E-08	1799.25	14555.44444	5368.006523
CDH11	CDH11	3.96134617	1.53E-08	1353.611111	73.66666667	5362.12219
GPATCH4	GPATCH4	2.391699248	1.48E-12	2239.083333	431.8888889	5355.213925
NF2	NF2	2.391903297	2.89E-15	2237.666667	424.5555556	5352.282279
TPRN	TPRN	2.521345863	1.29E-07	2119.305556	368.3333333	5343.502295
FLJ90757	FLJ90757	2.604588523	3.87E-16	2051.5	334	5343.313354
ADRA2C	ADRA2C	5.376210158	2.93E-13	992.6388889	23.55555556	5336.635277
MRC2	MRC2	2.013498725	8.11E-06	2649.222222	607.5555556	5334.205566
ABCF2	ABCF2	2.231215505	1.81E-16	2389.666667	514	5331.861319
BRMS1	BRMS1	2.089904065	5.37E-12	2549.972222	603.8888889	5329.197314
RALGDS	RALGDS	2.070259078	1.58E-09	2573.944444	594.8888889	5328.731852
MED22	MED22	2.862233888	7.98E-17	1861.194444	251.2222222	5327.173811
EFNA5	EFNA5	5.069634148	2.80E-08	1050.75	27.77777778	5326.918082
ACE2	ACE2	3.229201455	0.003214228	1648.916667	209	5324.684099
SLC9A1	SLC9A1	2.940035292	1.09E-12	1806.388889	220.1111111	5310.847084
FZD6	FZD6	3.427580788	5.26E-13	1549.444444	137.8888889	5310.84601
GRID1	GRID1	3.833437875	1.49E-06	1384.972222	101.5555556	5309.204973
TUFT1	TUFT1	3.020026537	1.02E-10	1756.75	220.8888889	5305.431619
CDCA7	CDCA7	7.229114863	6.27E-12	732.5833333	4.555555556	5295.929063
TRAPPC4	TRAPPC4	2.298198424	2.86E-12	2303.888889	475.8888889	5294.793815
NFKBIE	NFKBIE	2.534515368	1.41E-08	2086.333333	359.1111111	5287.843896
CLK2	CLK2	2.244229571	5.13E-11	2354.166667	500.1111111	5283.290448
PIGC	PIGC	2.473526156	1.25E-15	2135.611111	385.2222222	5282.489942
FMO3	FMO3	-3.793165004	7.06E-09	1390.472222	24159.11111	5274.290573
LIG1	LIG1	2.42157609	8.87E-14	2176.972222	410.1111111	5271.703882
TAF1D	TAF1D	2.544166237	1.37E-13	2070.583333	354	5267.908208
ERCC3	ERCC3	2.098553532	7.45E-17	2508.333333	590.8888889	5263.871775
DKC1	DKC1	2.032239927	2.14E-12	2589.555556	640.2222222	5262.598192
NXN	NXN	2.477470332	1.71E-05	2120.666667	365.3333333	5253.88875
TARBP1	TARBP1	2.853575062	3.66E-13	1840	255.3333333	5250.578115
SPRED1	SPRED1	2.493994412	9.49E-13	2105.25	368.5555556	5250.481737
BRD9	BRD9	2.525439376	2.93E-11	2076.222222	370.6666667	5243.373354
MTR	MTR	2.034108933	1.25E-09	2576.638889	631.5555556	5241.164181
IMPDH1	IMPDH1	3.217411234	2.90E-12	1628.416667	157	5239.286078
G6PC	G6PC	-4.216839424	2.37E-13	1240.194444	25882.44444	5229.700826
CLDN9	CLDN9	3.927745101	2.20E-06	1330.111111	80.66666667	5224.3374
CIRH1A	CIRH1A	2.222717681	5.57E-11	2350.111111	521.5555556	5223.633519
HIP1	HIP1	2.132831899	1.41E-06	2445.277778	543.1111111	5215.366447
SLC25A36	SLC25A36	3.303444329	6.91E-15	1575.472222	154.1111111	5204.484779
MUC16	MUC16	10.6195089	4.60E-05	489.9166667	0.222222222	5202.6744
PLCB3	PLCB3	2.548989522	9.84E-15	2031.027778	339	5177.068525
ZDHHC1	ZDHHC1	3.889075278	2.97E-16	1330.527778	85.33333333	5174.522687
TCF20	TCF20	2.039575793	3.17E-11	2536.055556	621.8888889	5172.47752
OFD1	OFD1	2.535483491	3.22E-16	2039.166667	352.7777778	5170.273419
MED12	MED12	2.254137077	4.97E-12	2291.888889	471.8888889	5166.231721
HIST2H2BE	HIST2H2BE	2.770338758	1.09E-07	1864.722222	275.3333333	5165.912245
ZNF292	ZNF292	2.487471391	1.85E-11	2076.138889	374.5555556	5164.336091
PTPRS	PTPRS	2.02805766	1.63E-06	2545.5	602.7777778	5162.420773
SCGN	SCGN	4.195231439	0.000283473	1230.083333	68	5160.484273
FAM3B	FAM3B	4.586063156	5.37E-06	1125.055556	41.33333333	5159.575831
CD37	CD37	3.096055017	0.000285253	1663.75	196.7777778	5151.061534
ATP13A2	ATP13A2	3.117459655	1.01E-18	1650.555556	181.8888889	5145.540353
KIF26B	KIF26B	5.799373835	3.26E-11	886.3611111	16	5140.339436
ZNF692	ZNF692	2.838815273	2.28E-13	1809.583333	253.1111111	5137.072805
EPB41L4A	EPB41L4A	2.654410134	6.65E-10	1933	322.7777778	5130.974789
FUT6	FUT6	2.714232282	3.75E-05	1888.833333	304.3333333	5126.732409
THBS3	THBS3	2.635908285	3.96E-12	1944.361111	304.6666667	5125.157562
NUP133	NUP133	2.035221193	9.44E-11	2517.222222	616.3333333	5123.104014
ABHD11	ABHD11	2.700332608	1.18E-13	1891.25	292.1111111	5107.004045
EML2	EML2	2.454805322	9.96E-12	2080.333333	367.8888889	5106.813339
CDK19	CDK19	2.555612318	5.68E-13	1997.527778	337.5555556	5104.906595
PLK1	PLK1	6.041165591	6.75E-20	844.6944444	12.44444444	5102.939012
CCNB1	CCNB1	4.80572345	1.85E-24	1059.5	38.11111111	5091.663996
CLEC16A	CLEC16A	2.279115504	7.61E-13	2232.638889	468.8888889	5088.441908
UPK1B	UPK1B	6.728526899	0.000788805	756.0833333	8	5087.327046
CNNM1	CNNM1	5.305745353	1.18E-09	958.5833333	23	5085.999066
VOPP1	VOPP1	2.214366834	5.27E-12	2295.305556	492.1111111	5082.648496
AXIN1	AXIN1	2.163637618	1.29E-14	2346.916667	533.5555556	5077.877187
CD55	CD55	2.181425458	3.53E-05	2323.75	519.5555556	5069.087408
ZNF219	ZNF219	2.522622415	7.10E-15	2009.138889	346.4444444	5068.298796
SLC22A3	SLC22A3	-3.270084508	7.35E-08	1548.305556	15627.66667	5063.09001
UBE2Q2	UBE2Q2	2.903342328	6.67E-13	1741.916667	227.8888889	5057.38039
PDGFB	PDGFB	2.80498308	1.33E-11	1801.694444	237.5555556	5053.722433
RBM34	RBM34	2.271131953	1.50E-14	2223.888889	457.8888889	5050.745116
DUOXA2	DUOXA2	6.391073844	9.80E-05	789.8333333	7.333333333	5047.883158
BMP2	BMP2	2.609986225	2.62E-06	1933.138889	300	5045.465871
BAHCC1	BAHCC1	2.823536348	6.26E-11	1785.361111	251.3333333	5041.031991
KCNJ13	KCNJ13	6.785072009	0.000423019	742.6111111	6.888888889	5038.669864
PFDN1	PFDN1	2.069753458	4.93E-15	2433.361111	587	5036.457575
FOXK1	FOXK1	2.889338115	7.61E-16	1742.888889	230.6666667	5035.795297
C10orf81	C10orf81	7.529624453	3.75E-06	668.5833333	3	5034.181416
CCDC93	CCDC93	2.752001457	5.20E-18	1828.222222	270.2222222	5031.27022
PHF21A	PHF21A	2.620011682	9.27E-16	1919.666667	303.1111111	5029.549093
LRRC16A	LRRC16A	3.306773497	4.37E-19	1520.527778	159.6666667	5028.040956
SULT2A1	SULT2A1	-4.172590072	5.26E-05	1203.666667	23754	5022.407583
SLC7A11	SLC7A11	7.094266273	1.59E-11	707.4722222	5.333333333	5018.996325
TMEM165	TMEM165	2.415053227	4.41E-15	2074.361111	383.7777778	5009.692495
FAM117B	FAM117B	3.242322027	1.17E-13	1544.055556	165.2222222	5006.325338
UBE2C	UBE2C	6.482672043	5.33E-21	771.9444444	8.444444444	5004.262669
ALPK3	ALPK3	3.494701657	1.96E-06	1431.444444	136.8888889	5002.471272
PPPDE1	PPPDE1	2.157038929	4.53E-12	2316.166667	513.3333333	4996.061667
H2AFY2	H2AFY2	3.163027712	9.85E-09	1572.166667	171.5555556	4972.806735
CACNB3	CACNB3	4.625063821	4.45E-15	1073.805556	40.55555556	4966.419226
LYPD6	LYPD6	5.926274893	1.62E-10	837.1944444	14.11111111	4961.444416
BRD8	BRD8	2.100284906	8.02E-12	2361.944444	544	4960.756265
GATAD2B	GATAD2B	2.154003125	6.82E-10	2298.666667	513	4951.335183
DEDD	DEDD	2.009421113	2.59E-11	2462.666667	612.7777778	4948.534394
AAGAB	AAGAB	2.221060027	3.35E-16	2227.222222	493.6666667	4946.794249
DMPK	DMPK	2.738289516	1.53E-14	1804.5	259.6666667	4941.243432
SARM1	SARM1	3.827029278	1.82E-13	1290.916667	89.33333333	4940.375879
LASS5	LASS5	2.675959461	5.64E-19	1845.138889	282	4937.516866
AP3B1	AP3B1	2.052807383	1.27E-13	2404.027778	579.8888889	4935.00597
SRRM3	SRRM3	6.21215535	1.58E-11	793.2222222	9.777777778	4927.619671
CBFB	CBFB	2.083286528	1.59E-11	2362.861111	563.1111111	4922.51672
CD58	CD58	3.576512768	1.97E-15	1374.694444	114.3333333	4916.612233
RFXANK	RFXANK	2.453590045	6.99E-13	2001.694444	368.3333333	4911.337562
GRM5	GRM5	9.736796507	7.72E-08	504.1388889	0.555555556	4908.697772
ADORA1	ADORA1	5.081249202	1.90E-06	964.4166667	28.11111111	4900.441418
SLC39A10	SLC39A10	3.661878311	2.98E-18	1337.555556	103	4897.965678
CCDC97	CCDC97	2.352023059	5.60E-16	2081.75	399.5555556	4896.324003
ADAM28	ADAM28	5.138368621	8.42E-11	949.3333333	25.66666667	4878.024611
NLRP2	NLRP2	6.097312853	3.75E-06	799.5277778	10.88888889	4874.970995
DYRK1B	DYRK1B	2.823974689	2.38E-15	1725.972222	243.3333333	4874.101869
ANKIB1	ANKIB1	2.096333012	1.47E-10	2321.972222	548.1111111	4867.627023
CHMP4C	CHMP4C	3.022394981	9.09E-13	1609.583333	195.8888889	4864.796588
SLC45A4	SLC45A4	4.021588378	1.94E-15	1205.555556	69	4848.248212
CUEDC1	CUEDC1	3.552742707	3.76E-19	1361.055556	113.1111111	4835.480199
E2F1	E2F1	5.088527252	3.52E-22	950.2222222	26.44444444	4835.231673
PLCG1	PLCG1	2.007354465	7.59E-10	2408.75	597.6666667	4835.215068
LAMA4	LAMA4	2.592338011	1.22E-07	1864.694444	294.5555556	4833.918288
PAQR8	PAQR8	4.007795909	2.56E-09	1203.472222	65.44444444	4823.271049
SLC7A2	SLC7A2	-3.407444845	1.63E-16	1414.805556	15526.22222	4820.871897
GTPBP4	GTPBP4	2.003954474	6.63E-13	2403.055556	602.2222222	4815.613931
HS3ST1	HS3ST1	4.598024665	2.17E-10	1045.166667	44.33333333	4805.702112
XPO5	XPO5	2.253389072	2.22E-10	2130.277778	460.5555556	4800.344666
PIAS3	PIAS3	2.886739813	3.32E-15	1662.694444	215	4799.76625
RAB11FIP4	RAB11FIP4	2.745503822	2.25E-16	1747.277778	264.8888889	4797.157817
KLHL12	KLHL12	2.121673219	1.06E-11	2257.861111	518	4790.443451
FADS2	FADS2	-2.071030636	1.12E-07	2301.638889	10097.66667	4766.764653
CDS1	CDS1	4.302985527	1.02E-15	1107.722222	58.77777778	4766.51269
TTLL3	TTLL3	2.746846816	1.76E-12	1734.666667	252	4764.863611
CDK1	CDK1	5.368957837	3.56E-20	886.6388889	21.11111111	4760.326811
LUC7L	LUC7L	2.295648294	1.01E-10	2070.777778	426.4444444	4753.777472
NOL3	NOL3	2.455145863	4.64E-10	1935.638889	352	4752.275811
TRMT1	TRMT1	2.128422531	4.14E-11	2231.166667	512.5555556	4748.865404
SP6	SP6	6.547151381	4.39E-07	725.1944444	7.444444444	4747.957808
DNMT3A	DNMT3A	3.008540571	9.42E-18	1577.861111	199.5555556	4747.059169
PPME1	PPME1	2.296785721	1.63E-16	2065.805556	421.2222222	4744.712702
TRIP13	TRIP13	6.275934979	4.87E-13	755.8055556	10.33333333	4743.386524
CCL20	CCL20	2.756099225	0.000263819	1720.027778	265.4444444	4740.567225
VPS37B	VPS37B	2.253730998	6.09E-11	2103.333333	428.8888889	4740.347532
FOLR1	FOLR1	6.713857025	6.58E-08	705.8611111	6.333333333	4739.05058
ABL2	ABL2	2.432361211	1.97E-12	1948	352.2222222	4738.239639
SFRS8	SFRS8	2.106160366	1.36E-14	2246.361111	530.5555556	4731.19674
KIAA0947	KIAA0947	2.057769479	2.45E-11	2297.5	565.3333333	4727.725378
RGL3	RGL3	2.564546668	1.68E-08	1841.277778	306.8888889	4722.042789
RUVBL1	RUVBL1	2.25967245	1.67E-13	2089.388889	444.7777778	4721.334509
CSPG4	CSPG4	3.058976695	3.57E-08	1542.444444	170	4718.301609
NUP205	NUP205	2.247096148	1.16E-13	2099.305556	448.1111111	4717.341428
RCOR3	RCOR3	2.196886731	6.89E-10	2146.75	458.8888889	4716.16659
TPBG	TPBG	4.199840009	1.59E-13	1121.722222	58	4711.053868
THRA	THRA	2.679188093	1.95E-08	1758.027778	258.3333333	4710.08709
KDELR3	KDELR3	2.487645206	3.03E-08	1892.75	315.1111111	4708.490464
ZNF469	ZNF469	4.603537797	9.84E-12	1022.388889	37.22222222	4706.605893
TLE3	TLE3	2.140540883	2.25E-09	2197.805556	518.5555556	4704.492644
SLCO2B1	SLCO2B1	-2.808685588	1.47E-16	1674.722222	12149.44444	4703.768169
NIPA2	NIPA2	2.028759256	9.00E-15	2318.083333	584.3333333	4702.833019
FEN1	FEN1	2.771284278	1.23E-14	1693.583333	257.1111111	4693.400865
WIPF2	WIPF2	2.155264307	1.20E-12	2177.416667	497.4444444	4692.908423
STX3	STX3	2.308938698	2.66E-08	2032.305556	417.6666667	4692.468944
ALDH1L1	ALDH1L1	-4.342470642	2.29E-15	1079.361111	21827.22222	4687.093937
MAP1S	MAP1S	2.067333574	4.09E-13	2264.055556	541.2222222	4680.558064
ANKRD27	ANKRD27	2.81442775	1.57E-16	1662.916667	230.3333333	4680.158813
NXPH4	NXPH4	6.962825719	1.11E-10	671.8611111	5.555555556	4678.051824
CBFA2T2	CBFA2T2	2.781594794	1.20E-17	1681.305556	237.7777778	4676.71078
H2AFX	H2AFX	2.952617159	2.33E-12	1583.472222	205.1111111	4675.387254
AKT3	AKT3	3.225274081	4.71E-09	1449.416667	148.7777778	4674.766007
C7orf28A	C7orf28A	2.098560145	6.54E-13	2226	514	4671.394882
PPM1H	PPM1H	2.414156371	1.07E-07	1934	363.6666667	4668.978421
HEATR7A	HEATR7A	2.15799249	1.16E-12	2163.277778	476.1111111	4668.337197
PSMB9	PSMB9	2.294535701	2.34E-06	2033.972222	427.1111111	4667.021878
MAML1	MAML1	2.177376865	4.29E-15	2141.333333	463.8888889	4662.48966
ZFC3H1	ZFC3H1	2.46357676	6.44E-15	1892.111111	344.4444444	4661.36096
SEMA3B	SEMA3B	3.268390594	5.58E-07	1424.861111	139.4444444	4657.002654
DNAL4	DNAL4	3.00784066	2.02E-19	1548.111111	189.7777778	4656.471546
TCERG1	TCERG1	2.304158866	1.60E-16	2019.777778	409.5555556	4653.888873
TMEM159	TMEM159	4.183921903	3.02E-13	1111.888889	57.22222222	4652.056275
MLLT3	MLLT3	4.438765076	8.11E-14	1047.833333	48.22222222	4651.086006
MAFG	MAFG	2.958553736	6.60E-14	1571.833333	200.6666667	4650.35338
PKD2	PKD2	2.098797942	4.68E-07	2215.222222	503.4444444	4649.30384
COL22A1	COL22A1	7.815057926	2.39E-10	594.75	2.222222222	4648.005702
FERMT1	FERMT1	4.877964851	1.12E-08	952.7777778	31.33333333	4647.616511
C7orf49	C7orf49	2.361289815	1.29E-14	1965.944444	387.4444444	4642.164593
GYPC	GYPC	2.400223032	5.06E-06	1933.194444	350.8888889	4640.097831
CCDC123	CCDC123	3.507391057	2.12E-22	1322.583333	114.5555556	4638.816955
XRCC1	XRCC1	2.274104255	4.50E-16	2038	424.5555556	4634.624472
EMB	EMB	3.231173345	1.82E-07	1433.222222	141.6666667	4630.989442
NDUFA4L2	NDUFA4L2	3.466254201	1.84E-06	1335.666667	130.8888889	4629.760195
EXTL3	EXTL3	2.295065661	2.77E-12	2016.388889	411	4627.744899
RPS6KA4	RPS6KA4	2.235775713	2.87E-11	2068.861111	435.2222222	4625.509426
ARMCX2	ARMCX2	3.56557244	1.71E-11	1297	103.4444444	4624.547455
ABCC5	ABCC5	2.834359534	2.16E-13	1630.805556	215.5555556	4622.289274
LIN28A	LIN28A	9.178735716	0.009654746	503.2777778	0.444444444	4619.453714
MDFIC	MDFIC	2.013861084	7.62E-07	2293.25	550.4444444	4618.28693
AARS2	AARS2	2.397701024	2.05E-05	1924.166667	395	4613.576387
NRM	NRM	3.399977678	9.95E-15	1356.166667	124.6666667	4610.936395
LDOC1L	LDOC1L	2.851952701	7.25E-15	1616.333333	218	4609.706216
SARNP	SARNP	2.098547744	1.89E-12	2192.222222	518.6666667	4600.483
AQP5	AQP5	8.770345716	4.88E-05	524.5	1.222222222	4600.046328
ZNF320	ZNF320	3.805670779	2.17E-16	1208.416667	84.77777778	4598.835997
MTMR2	MTMR2	3.103153777	9.89E-21	1481.888889	168.3333333	4598.529103
BCAS4	BCAS4	2.887868343	1.68E-10	1589.055556	217.6666667	4588.983234
SDCCAG8	SDCCAG8	2.621501719	1.42E-12	1746.194444	278.8888889	4577.651738
MKL2	MKL2	2.223120867	3.42E-12	2056.944444	449.3333333	4572.836117
HK2	HK2	4.049336189	4.75E-08	1129.277778	65.44444444	4572.825373
C5orf33	C5orf33	-2.427076164	2.55E-14	1884	10991.66667	4572.611494
SLC27A5	SLC27A5	-5.146171961	7.37E-22	887.9722222	30457.77778	4569.657752
AADAC	AADAC	-2.206006008	0.000941069	2071.416667	10335	4569.557612
RASSF8	RASSF8	2.640327679	1.42E-09	1727.888889	275.8888889	4562.192859
BTBD3	BTBD3	2.321515503	3.00E-09	1964.527778	388.8888889	4560.681692
DCAF16	DCAF16	2.847040035	1.36E-18	1596.416667	221	4545.062162
TMEM87B	TMEM87B	2.399775048	3.77E-13	1889.888889	359	4535.308198
KRT16	KRT16	7.687754811	0.000406598	589.2777778	2.888888889	4530.223071
MAPKAPK3	MAPKAPK3	2.027036674	3.49E-07	2234.611111	524.4444444	4529.638675
SOAT1	SOAT1	2.138316179	2.11E-07	2115	465	4522.538718
HEATR2	HEATR2	2.196301531	9.90E-13	2058.083333	452.7777778	4520.171575
HLA-DMB	HLA-DMB	2.176083952	0.000103641	2076.777778	451.6666667	4519.242794
IFFO2	IFFO2	2.744509242	1.78E-08	1645.75	236.7777778	4516.776086
HSD17B6	HSD17B6	-4.459501514	2.02E-08	1012.166667	28729.66667	4513.758782
ADH6	ADH6	-4.044413631	3.67E-11	1115.916667	18983.33333	4513.228578
NCDN	NCDN	2.693905187	8.21E-16	1670.055556	253.6666667	4498.971323
THOC4	THOC4	2.15514257	4.16E-13	2085.5	473.7777778	4494.549829
DYRK2	DYRK2	2.92146837	1.93E-15	1537.638889	208.5555556	4492.163378
PTPRE	PTPRE	3.183175931	1.95E-11	1410.888889	141.1111111	4491.107552
SLC37A1	SLC37A1	3.278219822	1.85E-19	1369.944444	142	4490.979032
C1orf93	C1orf93	2.436725044	2.39E-13	1842.472222	331	4489.598206
TSKU	TSKU	-2.71610559	1.06E-12	1652.555556	11310.44444	4488.515382
ARHGEF10	ARHGEF10	3.664369411	8.83E-19	1224.888889	92.77777778	4488.445376
SMYD5	SMYD5	2.387251742	5.62E-17	1879.833333	358.7777778	4487.635399
BLVRA	BLVRA	3.210147868	2.11E-15	1397.305556	144.8888889	4485.55745
RFWD3	RFWD3	2.665454194	1.02E-17	1682.75	264.8888889	4485.293046
PRICKLE1	PRICKLE1	3.70700685	6.18E-10	1209.138889	85.88888889	4482.286144
BAK1	BAK1	2.899461865	3.64E-14	1545.694444	218.8888889	4481.682097
FAM108C1	FAM108C1	3.510587703	1.23E-14	1275.944444	115.2222222	4479.314876
C19orf61	C19orf61	2.712578079	2.24E-18	1650.916667	252.3333333	4478.24036
PARP6	PARP6	2.140158187	1.80E-09	2089.333333	473	4471.503838
STX18	STX18	2.107700079	3.57E-11	2117	502.3333333	4462.001067
FLRT3	FLRT3	2.297137689	0.001064495	1940.555556	418.4444444	4457.723304
DSC2	DSC2	2.48710054	1.30E-06	1791.611111	317.8888889	4455.916961
ADAM8	ADAM8	3.125962064	2.86E-07	1425.222222	147.1111111	4455.1906
KCTD2	KCTD2	2.327069042	5.33E-17	1914.416667	378.5555556	4454.979759
LSP1	LSP1	2.088763515	0.000859869	2130.555556	489	4450.226711
CHML	CHML	3.236475644	1.98E-12	1374.944444	146.4444444	4449.974207
TJAP1	TJAP1	2.12760099	1.31E-09	2086.222222	485.7777778	4438.648465
CCDC104	CCDC104	2.677854833	1.39E-15	1656.083333	256.7777778	4434.750758
SNHG6	SNHG6	2.18931362	3.46E-09	2025.194444	443.6666667	4433.785781
TEAD3	TEAD3	2.249473793	5.99E-10	1969.722222	405.1111111	4430.838519
MYL6B	MYL6B	2.611053147	1.63E-12	1694.944444	282.6666667	4425.590026
CBS	CBS	-2.696264656	1.21E-13	1640.111111	11354.44444	4422.17362
GJB4	GJB4	8.409470737	3.25E-09	524.6666667	1.444444444	4412.16898
BHLHE41	BHLHE41	3.951229906	5.65E-10	1115.305556	70	4406.828665
POPDC3	POPDC3	9.412170167	0.000267352	468.1666667	0.444444444	4406.464333
ACY1	ACY1	-2.06352533	1.99E-13	2133.833333	9334.777778	4403.219134
KIF2C	KIF2C	6.421614437	4.87E-23	684.8055556	7.777777778	4397.557242
SLC25A29	SLC25A29	2.368102178	3.27E-09	1855.083333	349.7777778	4393.026881
HEYL	HEYL	2.453084622	1.02E-08	1787.666667	305.1111111	4385.297609
C5orf30	C5orf30	4.908549213	5.84E-16	892.5555556	30	4381.15287
SYN1	SYN1	4.217290534	0.000407157	1038.083333	48.77777778	4377.899015
IFT52	IFT52	3.263427831	5.22E-23	1341.083333	135.6666667	4376.528673
CIAPIN1	CIAPIN1	2.014056453	4.53E-12	2172.888889	552.3333333	4376.320888
NUP93	NUP93	2.576546162	1.07E-16	1695.638889	284.5555556	4368.891871
SKAP2	SKAP2	2.382593843	7.02E-10	1833.027778	349.3333333	4367.360697
ACSM2A	ACSM2A	-3.806466142	4.69E-06	1147.111111	18733	4366.439606
PLD2	PLD2	2.263050084	2.96E-13	1929.027778	388.8888889	4365.486474
SNRPD1	SNRPD1	2.376888411	2.61E-17	1833.083333	356.1111111	4357.034532
TRIB2	TRIB2	2.164823313	2.02E-06	2011.083333	444.5555556	4353.640083
OBFC2B	OBFC2B	2.397566395	6.13E-15	1815.611111	350.8888889	4353.048186
TMPRSS13	TMPRSS13	5.939336123	1.20E-08	732.4722222	10.66666667	4350.398729
FUT3	FUT3	4.953531228	6.24E-07	878.0277778	26.77777778	4349.338016
F3	F3	3.091248847	1.54E-05	1406.472222	151.4444444	4347.755635
TRIM16	TRIM16	3.388473127	1.02E-10	1281.166667	124.1111111	4341.198821
ZWINT	ZWINT	4.25201746	6.52E-18	1020.333333	54.11111111	4338.475148
SLC10A3	SLC10A3	2.685165196	3.58E-17	1613.777778	248.2222222	4333.259923
PLAUR	PLAUR	2.926455394	2.69E-06	1477.083333	182.8888889	4322.618488
KIAA1199	KIAA1199	4.936889219	8.07E-07	875.5	26.44444444	4322.246511
LOC654433	LOC654433	3.943710305	5.66E-06	1095.888889	77.77777778	4321.868304
REC8	REC8	3.840256495	1.08E-05	1125.055556	84.44444444	4320.501905
HMGCL	HMGCL	-2.156096733	1.77E-18	2001.138889	9189.111111	4314.649021
SOX12	SOX12	2.596723751	4.25E-11	1661.277778	278.7777778	4313.879462
FMNL1	FMNL1	2.668382377	3.58E-06	1614.888889	237.3333333	4309.141052
IFT57	IFT57	2.854656011	7.38E-13	1509.305556	206	4308.548176
TEP1	TEP1	2.14509727	1.27E-08	2008.25	462.4444444	4307.891593
AKAP7	AKAP7	2.046470914	0.000540659	2103.472222	526.4444444	4304.694721
CORO2A	CORO2A	3.014608619	5.71E-10	1427.055556	184.2222222	4302.013978
SCMH1	SCMH1	2.482629007	1.59E-13	1732.111111	310.5555556	4300.189287
TRPV6	TRPV6	3.861782369	2.93E-05	1113.472222	76.44444444	4299.987396
ACTL6A	ACTL6A	2.276638165	4.79E-14	1887.527778	390.5555556	4297.217777
MARVELD1	MARVELD1	3.106840935	4.90E-10	1381.444444	150.2222222	4291.928149
GTF3C6	GTF3C6	2.043066145	1.43E-08	2100.472222	540.7777778	4291.403685
DHX32	DHX32	2.023391755	5.94E-07	2116.694444	508.5555556	4282.902086
ITGB1BP1	ITGB1BP1	2.304760268	3.93E-12	1857.555556	367.4444444	4281.220239
PTGR1	PTGR1	-2.882439428	5.38E-11	1485.222222	11832.88889	4281.063093
PPAPDC1B	PPAPDC1B	2.118154707	1.78E-10	2018.194444	480.2222222	4274.848063
SEMA7A	SEMA7A	3.976567444	1.86E-07	1074.305556	64.88888889	4272.048497
BCL7C	BCL7C	2.033183926	2.07E-08	2101.083333	507.2222222	4271.88886
TP53I3	TP53I3	2.726001768	2.60E-13	1566.916667	246.2222222	4271.417604
CNIH4	CNIH4	2.254157776	1.45E-14	1894.638889	395.2222222	4270.814985
ZNF629	ZNF629	2.344504337	2.40E-13	1821.583333	356.8888889	4270.710025
KIFC1	KIFC1	5.563905768	7.21E-24	767.5277778	16.44444444	4270.45223
UBAP2	UBAP2	2.296434918	4.31E-13	1859	374.3333333	4269.072512
DNAJC9	DNAJC9	2.48509223	3.42E-19	1716.083333	306.7777778	4264.625357
MAGED4B	MAGED4B	4.22921009	1.33E-06	1008.305556	45.77777778	4264.336029
CREB5	CREB5	4.006541238	8.28E-12	1064.194444	66.88888889	4263.738927
ENTPD1	ENTPD1	2.158381236	1.78E-11	1973.888889	427.2222222	4260.40474
BBS1	BBS1	2.254652117	2.30E-12	1888.555556	403.7777778	4258.035782
SLC4A11	SLC4A11	6.708628828	4.69E-13	634.6944444	5	4257.929447
FAM128A	FAM128A	2.032056645	2.80E-08	2095	519.1111111	4257.158672
PCSK6	PCSK6	-2.406898843	4.61E-08	1767.305556	10872.55556	4253.725697
NCOA5	NCOA5	2.059103616	4.56E-12	2064.416667	486.5555556	4250.847824
HAMP	HAMP	-4.043299188	3.78E-08	1050.388889	16031.11111	4247.036542
CNOT6	CNOT6	2.55619349	1.54E-20	1660.305556	281.2222222	4244.062252
IFIT3	IFIT3	2.074142666	6.12E-05	2046	493.4444444	4243.695895
SNHG7	SNHG7	2.495543027	7.19E-09	1699.916667	305.5555556	4242.215184
SDS	SDS	-4.234993711	4.00E-11	1001.611111	27928.44444	4241.816757
TTC7A	TTC7A	2.014768954	5.37E-10	2104.333333	509.8888889	4239.74547
VANGL1	VANGL1	2.74312986	2.21E-12	1543.138889	218.7777778	4233.030364
MTHFD2	MTHFD2	3.714302357	4.29E-10	1139.361111	84.44444444	4231.931661
TSPAN1	TSPAN1	3.47510082	3.33E-05	1216.944444	114.1111111	4229.004637
CCNG2	CCNG2	2.69654454	6.24E-14	1568.194444	241.6666667	4228.706167
ZBED5	ZBED5	2.428274686	3.01E-15	1740.75	316.7777778	4227.01916
IGFL1	IGFL1	10.58777835	0.000401839	398.6388889	0.111111111	4220.700196
AP3M2	AP3M2	3.313408946	4.70E-16	1272.194444	118.5555556	4215.300453
STC1	STC1	3.47133094	2.39E-07	1213.888889	105.1111111	4213.810058
C22orf30	C22orf30	2.105242428	1.64E-12	2000.888889	467.6666667	4212.356183
C8B	C8B	-4.254211137	2.86E-10	989.7222222	20230.77778	4210.4873
GNPTAB	GNPTAB	2.161480851	8.97E-11	1945.083333	437.3333333	4204.260379
TRIM45	TRIM45	4.988050277	5.72E-16	842	25.44444444	4199.938334
UBL7	UBL7	2.013878986	6.72E-13	2085.388889	525.5555556	4199.720862
ZFP62	ZFP62	2.905522034	1.18E-18	1445.25	193.3333333	4199.205719
CYP2B6	CYP2B6	-4.623214466	2.14E-11	908.0833333	23984.66667	4198.264003
IGF2BP2	IGF2BP2	4.034759857	1.02E-12	1040.333333	60.77777778	4197.495171
GRAMD1B	GRAMD1B	4.997954735	1.21E-13	838.75	26.22222222	4192.034534
DTL	DTL	5.685734994	9.30E-24	737.0277778	14	4190.544628
KLK10	KLK10	6.062441279	2.71E-05	690.25	9.222222222	4184.600093
C8A	C8A	-4.396933802	1.59E-09	951.4444444	19605.77778	4183.438239
OLFML2A	OLFML2A	3.632284367	1.06E-14	1148.888889	85.66666667	4173.091151
VILL	VILL	4.460769901	1.82E-06	935.4444444	39.55555556	4172.802422
CCDC64	CCDC64	3.813172159	1.98E-14	1093.972222	80.44444444	4171.50442
SRPX2	SRPX2	4.174076105	1.30E-09	998.2777778	52	4166.887419
FBXL19	FBXL19	3.254581783	1.30E-24	1280.25	133.2222222	4166.678327
PC	PC	-2.474074137	6.14E-09	1684.111111	9639.666667	4166.615745
CBX4	CBX4	2.075940879	1.17E-09	2006.944444	484.4444444	4166.298014
ZG16B	ZG16B	5.973632227	1.06E-07	696.8611111	9.888888889	4162.791991
GAS8	GAS8	2.430943194	7.80E-12	1710.027778	311	4156.980388
SLC43A2	SLC43A2	2.782404963	1.69E-09	1491.555556	204.5555556	4150.11158
TSPYL5	TSPYL5	3.39889793	1.96E-05	1219.888889	106.8888889	4146.27782
VPS45	VPS45	2.283466069	3.41E-13	1814.972222	383.5555556	4144.427486
ADAMTS16	ADAMTS16	5.485228514	5.43E-06	755.3333333	19.11111111	4143.175938
PCDP1	PCDP1	4.946947579	2.24E-10	837.0555556	26	4140.869954
ZNF117	ZNF117	2.870496221	9.40E-11	1441.777778	186.8888889	4138.617662
ZNF142	ZNF142	2.981340431	1.46E-21	1386.138889	174.3333333	4132.551912
CADPS2	CADPS2	2.039157184	9.82E-08	2026.111111	492.1111111	4131.559027
RACGAP1	RACGAP1	4.335754318	5.49E-23	952.8055556	48.88888889	4131.130802
KREMEN1	KREMEN1	3.049954822	9.39E-06	1353.194444	150.2222222	4127.181921
TRPV4	TRPV4	2.064795751	0.0027254	1998.777778	482.7777778	4127.067863
NOP2	NOP2	2.055424946	7.94E-13	2006.888889	481	4125.009486
SIPA1L2	SIPA1L2	2.596741441	4.45E-07	1587.694444	257.8888889	4122.831959
RABL5	RABL5	2.915184706	6.30E-18	1411.083333	189.8888889	4113.568553
WHSC1L1	WHSC1L1	2.161398617	9.31E-13	1901.777778	425.5555556	4110.499859
PRKRIP1	PRKRIP1	2.327617211	4.59E-14	1765.166667	348.5555556	4108.632313
C20orf56	C20orf56	-2.075630842	5.22E-05	1978.694444	8986.555556	4107.039215
RRAS	RRAS	2.071431189	1.36E-07	1981.111111	468.4444444	4103.735345
SPOCK2	SPOCK2	2.402055027	0.001062361	1705.888889	320.3333333	4097.63898
NT5C	NT5C	2.356850269	3.58E-12	1738.083333	346.3333333	4096.402171
SFI1	SFI1	3.035948508	3.17E-18	1348.416667	163.4444444	4093.723567
UTP20	UTP20	2.493609611	1.41E-11	1639.055556	289.2222222	4087.164686
HIST2H4A	HIST2H4A	3.462013254	4.75E-10	1179.833333	107.4444444	4084.598638
ISG20	ISG20	2.819321715	4.42E-08	1448.777778	215.1111111	4084.570649
MTA3	MTA3	2.528775275	2.83E-16	1610.111111	281	4071.609168
TDO2	TDO2	-3.690803321	6.01E-08	1103	20633.22222	4070.956063
EZH1	EZH1	2.211521212	1.79E-13	1838.5	390	4065.881749
SLC35F2	SLC35F2	4.869954972	5.23E-12	834.4166667	26.44444444	4063.571595
KIAA0556	KIAA0556	2.894594056	3.14E-24	1403.75	187.1111111	4063.286407
DHTKD1	DHTKD1	-2.021945873	2.75E-14	2009.583333	8641.111111	4063.268727
AQP9	AQP9	-4.467543185	1.75E-11	908.8888889	21261.44444	4060.500361
THADA	THADA	2.002300639	3.47E-13	2026.833333	515.2222222	4058.329678
GTF2IRD1	GTF2IRD1	3.181467634	3.60E-11	1274.5	140.7777778	4054.780499
FMNL3	FMNL3	2.739541474	2.02E-10	1479.333333	210.5555556	4052.69502
DGKA	DGKA	3.316977658	2.87E-06	1221.611111	114.2222222	4052.056762
CEP250	CEP250	2.418335967	4.91E-14	1675.222222	308.6666667	4051.250153
CD34	CD34	2.062946092	3.50E-07	1961.888889	437.6666667	4047.271017
PRDM4	PRDM4	2.454212087	2.14E-15	1649.055556	295.3333333	4047.132077
LCMT1	LCMT1	2.836203062	8.23E-23	1423.138889	194.3333333	4036.310874
SPOCK1	SPOCK1	5.509417294	1.51E-08	732.6111111	13.55555556	4036.260325
STK35	STK35	2.153060681	1.48E-12	1872.583333	426.1111111	4031.785547
TULP3	TULP3	2.67414189	9.14E-16	1505.138889	224.7777778	4024.954953
SGK223	SGK223	2.880705415	4.65E-11	1397.027778	180.6666667	4024.425484
ZMYND8	ZMYND8	2.181032748	6.89E-10	1842.694444	402.1111111	4018.976927
SPIRE1	SPIRE1	2.521966853	1.68E-08	1593.444444	273.1111111	4018.614071
OSMR	OSMR	2.010778022	0.000600634	1998.444444	486	4018.428166
MAPK12	MAPK12	4.052647183	3.78E-11	990.1111111	60.66666667	4012.571005
WWC3	WWC3	2.396544043	1.93E-09	1674.25	303.1111111	4012.413864
PGBD5	PGBD5	2.897041058	1.31E-07	1384.305556	186.4444444	4010.390031
CD248	CD248	2.826380304	1.55E-09	1418.833333	181.1111111	4010.162588
CRAMP1L	CRAMP1L	2.856171407	3.35E-15	1402.75	189	4006.494441
EHHADH	EHHADH	-3.646799032	2.41E-16	1098.055556	16216.88889	4004.387937
KIAA0649	KIAA0649	2.056210887	9.33E-11	1944.722222	463.7777778	3998.759006
CD52	CD52	2.83643334	0.00109811	1408.916667	194.4444444	3996.298207
GPD2	GPD2	2.824045457	7.60E-15	1414.305556	198.5555556	3994.063179
ANKS3	ANKS3	2.896154737	2.47E-17	1378.583333	182.6666667	3992.590652
PLXNA2	PLXNA2	2.241851938	5.30E-06	1780.027778	372.3333333	3990.558723
FMO5	FMO5	-2.48078552	2.30E-08	1606.583333	8916.888889	3985.58867
PTTG1	PTTG1	5.874098432	6.45E-17	677.6944444	11.33333333	3980.843873
SLC39A4	SLC39A4	3.032181291	2.55E-05	1312.861111	161.4444444	3980.832898
NDOR1	NDOR1	2.33233339	1.38E-11	1706.416667	333.3333333	3979.932569
CAMSAP1	CAMSAP1	2.11669757	7.80E-11	1879.833333	433.3333333	3979.038649
TYMS	TYMS	2.962241375	5.73E-12	1343.138889	168.1111111	3978.701589
PAN3	PAN3	2.138327805	4.66E-11	1860.416667	417.2222222	3978.180687
CDH3	CDH3	7.328222794	3.40E-08	542.5555556	3	3975.967989
LMCD1	LMCD1	2.562645887	8.90E-09	1551.388889	243.6666667	3975.660355
RNMT	RNMT	2.006280736	3.57E-14	1980.805556	496.5555556	3974.052027
SRCIN1	SRCIN1	2.649784426	8.51E-06	1498.777778	237.3333333	3971.438014
RBBP8	RBBP8	2.315481852	9.02E-13	1714.166667	351.1111111	3969.121808
BYSL	BYSL	2.518074405	9.58E-08	1573.944444	286.7777778	3963.309221
C20orf118	C20orf118	5.573321667	1.74E-16	710.4722222	14.77777778	3959.69023
MSTO1	MSTO1	2.602923988	3.97E-16	1516.777778	254.4444444	3948.057262
SLC37A3	SLC37A3	2.356750594	1.14E-13	1673.111111	323.3333333	3943.105605
PLSCR3	PLSCR3	2.328887222	4.01E-11	1692.638889	321.8888889	3941.96508
[truncated: 3,630 more rows]
